# Supplementary material for: A small molecule drug promoting miRNA processing induces alternative splicing of MdmX transcript and rescues p53 activity in human cancer cells overexpressing MdmX protein
Source: PLoS One. 2017 Oct 3;12(10):e0185801. doi: 10.1371/journal.pone.0185801 (PMC5626491; doi:10.1371/journal.pone.0185801)
Supplement: S1 Table — List of miRNAs significantly up- and down-regulated in A375 melanoma in response to 24-hour treatment with enoxacin (p<0.05; three independent experiments). (XLSX) [file pone.0185801.s004.xlsx]

## Sheet: Sheet1
S1 Table.
MicroRNAs significantly changing in A375 cells in response to enoxacin
miRNA	log (fold change)	p-value
miR-3154	1.8017	0.022476
miR-4646-5p	1.56103	0.0294538
miR-1207-5p	1.54691	0.034963
miR-4459	1.51038	0.0313896
miR-4743	1.34269	0.0164303
miR-3201	1.3167	0.046664
miR-4443	1.29766	0.0172047
miR-3679-5p	1.28846	0.0371819
miR-4728-5p	1.20296	0.0449958
miR-4298	1.12345	0.0105049
miR-4669	0.948481	0.0497021
miR-2116	0.945814	0.0128994
miR-3972	0.916222	0.0157085
miR-3141	0.906443	0.0119134
miR-4487	0.85976	0.00783936
miR-3934	0.846686	0.0191127
miR-4423-3p	0.758879	0.0417639
miR-1244	0.70628	0.0444619
miR-3613-3p	0.695893	0.0319327
miR-4514	0.678114	0.0403421
miR-593*	0.652984	0.0390049
miR-4786-3p	0.620164	0.0228077
miR-3132	0.563065	0.0328896
miR-3191	0.556203	0.0332743
miR-4419a	0.539792	0.0453148
miR-1275	0.513846	0.0473964
miR-365	-0.532596	0.0396851
let-7i*	-0.579204	0.0438529
miR-3927	-0.589205	0.0427232
miR-1271	-0.644681	0.0331197
miR-411	-0.650697	0.0257407
miR-196b	-0.655045	0.0455072
miR-3065-5p	-0.70068	0.0284723
miR-337-5p	-0.723144	0.0397375
miR-3145-5p	-0.755771	0.0134873
miR-548ai	-0.770088	0.0318922
miR-98	-0.783276	0.0396982
miR-1231	-0.832348	0.0300689
miR-101	-0.886021	0.00906916
miR-345	-0.928096	0.037677
miR-512-3p	-0.966801	0.0201947
miR-1208	-0.986719	0.0139075
miR-376c	-1.00975	0.00693257
miR-505	-1.01011	0.0128219
let-7e*	-1.04207	0.00837478
miR-21*	-1.21388	0.0373387
miR-186	-1.22695	0.00689494
miR-1323	-1.26497	0.0023532
miR-769-5p	-1.30188	0.0278445
miR-30b*	-1.37964	0.0143166
miR-103a-2*	-1.39418	0.00268103
let-7f-1*	-1.43459	0.0142911
miR-497	-1.58883	0.0124234
miR-4286	-1.8471	0.0276205
miR-19b-1*	-1.92447	0.0181073
