# Supplementary material for: A small molecule drug promoting miRNA processing induces alternative splicing of MdmX transcript and rescues p53 activity in human cancer cells overexpressing MdmX protein
Source: PLoS One. 2017 Oct 3;12(10):e0185801. doi: 10.1371/journal.pone.0185801 (PMC5626491; doi:10.1371/journal.pone.0185801)
Supplement: S2 Table — (XLSX) [file pone.0185801.s005.xlsx]

## Sheet: KEGG_enriched
S2 Table
KEGG_enriched
	Pathway_Name	Gene_Found	Gene_Pathway	Percentage	pvalue	pvalueAdj	pom
04010	MAPK signaling pathway	107	268	0.4	3.90249e-15	8.9367e-13	AKT3, RASGRP1, MAP3K2, DUSP10, CHP1, RASGRP4, CRKL, MAPK14, DUSP1, DUSP3, DUSP4, DUSP9, ELK1, ELK4, MECOM, FGF2, FGF5, FGF7, FGF9, FGF11, FGF13, FGFR1, FGFR2, FGFR4, MRAS, MAPK8IP3, FLNB, FOS, MKNK2, GRB2, FASLG, KRAS, STMN1, ARRB2, MAX, MEF2C, MAP3K1, MAP3K3, MAP3K4, MAP3K11, NF1, NFATC4, NGF, NRAS, NTRK2, PAK1, PAK2, TAOK3, PDGFB, PDGFRA, NLK, ZAK, PPM1A, PPM1B, PPP3CA, PPP3R1, PRKCA, MAPK1, GN…
04360	Axon guidance	63	130	0.48	8.22167e-14	9.41381e-12	PLXNC1, SEMA3A, CFL1, NFAT5, CHP1, DPYSL2, EFNA5, EFNB1, EFNB3, EPHA1, EPHA3, EPHA4, EPHA5, EPHA7, EPHA8, EPHB1, EPHB3, EPHB4, SEMA3D, ABLIM3, ARHGEF12, GNAI2, GSK3B, KRAS, RHOA, L1CAM, NFATC1, NFATC3, NFATC4, NRAS, PAK1, PAK2, PLXNA1, PLXNA2, PLXNB1, SEMA5B, SEMA4C, PPP3CA, PPP3R1, MAPK1, DPYSL5, SEMA3G, PAK7, PTK2, SRGAP1, SEMA6A, SEMA4G, RAC1, RGS3, ROBO1, ROBO2, CXCL12, SEMA3F, SLIT1, SEMA6D,…
05200	Pathways in cancer	116	327	0.35	2.73917e-12	2.0909e-10	AKT3, CDK6, CDKN1B, PIAS3, CEBPA, RALBP1, FZD10, EGLN2, COL4A1, COL4A2, COL4A5, CREBBP, CRKL, CTNNB1, E2F2, E2F3, EP300, ETS1, MECOM, FGF2, FGF5, FGF7, FGF9, FGF11, FGF13, FGFR1, FGFR2, FIGF, FOXO1, FOS, PIK3R5, MTOR, GLI2, GRB2, GSK3B, HDAC1, HDAC2, HGF, XIAP, IGF1R, FASLG, AR, ITGA2, ITGA3, JUP, KIT, KRAS, RHOA, LAMC1, ARNT, SMAD3, SMAD4, MAX, MITF, NRAS, LEF1, PDGFB, PDGFRA, SUFU, PIK3R1, EGLN…
04310	Wnt signaling pathway	64	151	0.42	8.90546e-11	5.09838e-09	FRAT1, NFAT5, FZD10, CHP1, CREBBP, CSNK1A1, CSNK1E, CSNK2A1, CSNK2A2, CTNNB1, PRICKLE2, EP300, DAAM1, FBXW11, DAAM2, GSK3B, RHOA, LRP6, SMAD3, SMAD4, NFATC1, NFATC3, NFATC4, LEF1, NLK, PLCB4, PPP2CB, PPP2R5A, PPP2R5B, PPP2R5C, PPP3CA, PPP3R1, PRKCA, MAPK9, MAPK10, CTNNBIP1, VANGL2, RAC1, CCND1, SFRP1, SFRP5, SIAH1, TCF7, TCF7L2, WNT5A, WNT7B, FZD5, TBL1XR1, FZD3, FOSL1, CAMK2B, CAMK2D, CAMK2G, VA…
04722	Neurotrophin signaling pathway	54	127	0.43	2.15921e-09	9.88916e-08	AKT3, SH2B3, FRS2, YWHAQ, PRDM4, CRKL, MAPK14, CSK, FOXO3, PIK3R5, GAB1, GRB2, RAPGEF1, GSK3B, FASLG, IRS1, KRAS, RHOA, ARHGDIA, MAP3K1, MAP3K3, NGF, NRAS, NTRK2, PIK3R1, PRKCD, MAPK1, MAPK9, MAPK10, MAP2K7, RAC1, RAF1, RAP1A, RAP1B, RPS6KA1, RPS6KA2, RPS6KA3, BDNF, SORT1, SHC1, SOS1, SOS2, YWHAH, YWHAZ, CALM1, CALM2, CALM3, CAMK2B, CAMK2D, CAMK2G, IRS2, MAPKAPK2, MAGED1, CDC42,
04510	Focal adhesion	73	200	0.36	1.23426e-08	4.71077e-07	AKT3, VAV3, COL1A1, COL1A2, COL3A1, COL4A1, COL4A2, COL4A5, COL5A1, COL5A2, COL11A1, CRKL, CTNNB1, DIAPH1, ELK1, FIGF, FLNB, PIP5K1C, PIK3R5, GRB2, RAPGEF1, GSK3B, HGF, XIAP, IGF1R, ITGA2, ITGA3, ITGA5, ITGB3, KDR, RHOA, LAMC1, ARHGAP5, MYLK, PPP1R12A, PAK1, PAK2, PDGFB, PDGFRA, PDPK1, PIK3R1, PPP1CB, PPP1CC, PRKCA, MAPK1, MAPK9, MAPK10, RELN, PAK7, PTEN, PTK2, RAC1, RAF1, RAP1A, RAP1B, CCND1, SH…
04720	Long-term potentiation	34	70	0.49	2.68095e-08	8.77055e-07	CHP1, ADCY8, CREBBP, EP300, GRIA1, GRIA2, GRIN1, GRIN2C, GRM1, GRM5, ITPR2, ITPR3, KRAS, PPP1R12A, NRAS, PLCB4, PPP1CB, PPP1CC, PPP3CA, PPP3R1, PRKCA, MAPK1, RAF1, RAP1A, RAP1B, RPS6KA1, RPS6KA2, RPS6KA3, CALM1, CALM2, CALM3, CAMK2B, CAMK2D, CAMK2G,
04910	Insulin signaling pathway	54	138	0.39	6.87667e-08	1.96845e-06	AKT3, SORBS1, PPARGC1A, SOCS4, CRKL, ELK1, FOXO1, FLOT2, PIK3R5, MTOR, MKNK2, GRB2, RAPGEF1, GSK3B, HK1, HK2, ACACB, INSR, IRS1, KRAS, LIPE, NRAS, PDE3A, PDE3B, PRKAG2, PDPK1, INPP5K, PIK3R1, PPP1CB, PPP1CC, PRKAA1, PRKAB2, PRKAR1A, PRKAR2A, PRKCI, MAPK1, MAPK9, MAPK10, RAF1, RHEB, RPS6KB1, SHC1, SLC2A4, SOS1, SOS2, TSC1, PPP1R3B, CALM1, CALM2, CALM3, SOCS1, IRS2, SOCS2, TRIP10,
04520	Adherens junction	34	73	0.47	1.02548e-07	2.60928e-06	WASF2, SORBS1, SSX2IP, CREBBP, CSNK2A1, CSNK2A2, CTNNB1, CTNND1, EP300, FGFR1, IGF1R, INSR, RHOA, LMO7, SMAD3, SMAD4, MLLT4, LEF1, NLK, MAPK1, PTPRM, PVRL1, RAC1, SRC, TCF7, TCF7L2, TGFBR1, TGFBR2, ACTG1, YES1, ACTN1, WASF1, WASL, CDC42,
04810	Regulation of actin cytoskeleton	74	214	0.35	1.25414e-07	2.87198e-06	ABI2, WASF2, VAV3, CFL1, CRKL, CSK, DIAPH1, PIKFYVE, FGD1, FGF2, FGF5, FGF7, FGF9, FGF11, FGF13, FGFR1, FGFR2, FGFR4, MRAS, ARHGEF12, PIP5K1C, PIK3R5, TIAM2, GIT1, ITGA2, ITGA3, ITGA5, ITGAX, ITGB3, KRAS, RHOA, MSN, MYH10, MYLK, PPP1R12A, NRAS, PAK1, PAK2, PDGFB, PDGFRA, PFN1, PFN2, PIK3R1, SSH1, PPP1CB, PPP1CC, ENAH, MAPK1, GNG12, PAK7, PTK2, RAC1, RAF1, RDX, SOS1, SOS2, TIAM1, ACTG1, TMSB4X, VA…
05211	Renal cell carcinoma	32	70	0.46	3.92913e-07	8.17973e-06	AKT3, EGLN2, CREBBP, CRKL, EP300, ETS1, FIGF, PIK3R5, GAB1, GRB2, RAPGEF1, HGF, KRAS, ARNT, NRAS, PAK1, PAK2, PDGFB, PIK3R1, EGLN1, MAPK1, PAK7, RAC1, RAF1, RAP1A, RAP1B, SOS1, SOS2, TCEB1, TGFB2, CUL2, CDC42,
04012	ErbB signaling pathway	37	87	0.43	5.76337e-07	1.09984e-05	AKT3, CDKN1B, CRKL, HBEGF, ELK1, ERBB4, EREG, PIK3R5, MTOR, GAB1, ABL2, GRB2, GSK3B, NRG1, KRAS, NRAS, PAK1, PAK2, PIK3R1, PRKCA, MAPK1, MAPK9, MAPK10, MAP2K7, PAK7, PTK2, RAF1, RPS6KB1, MAP2K4, SHC1, SOS1, SOS2, SRC, CAMK2B, CAMK2D, CAMK2G, NCK2,
04930	Type II diabetes mellitus	24	48	0.5	1.03661e-06	1.82603e-05	SOCS4, PIK3R5, MTOR, HK1, HK2, INSR, IRS1, KCNJ11, PIK3R1, PRKCD, PRKCE, MAPK1, MAPK9, MAPK10, SLC2A4, CACNA1A, CACNA1B, CACNA1D, CACNA1E, SOCS1, IRS2, SOCS2, CACNA1G, ADIPOQ,
05215	Prostate cancer	36	89	0.4	3.4067e-06	5.5724e-05	AKT3, CDKN1B, CREB1, CREBBP, CTNNB1, E2F2, E2F3, EP300, FGFR1, FGFR2, FOXO1, PIK3R5, MTOR, GRB2, GSK3B, IGF1R, AR, KRAS, NRAS, LEF1, PDGFB, PDGFRA, PDPK1, PIK3R1, MAPK1, PTEN, RAF1, RB1, CCND1, SOS1, SOS2, TCF7, TCF7L2, PDGFD, CCNE1, CREB5,
04710	Circadian rhythm - mammal	14	23	0.61	3.94104e-06	6.01665e-05	CRY2, CSNK1D, CSNK1E, FBXW11, FBXL3, NPAS2, RORA, RORB, RORC, BHLHE41, BHLHE40, PER2, BTRC, NR1D1,
04912	GnRH signaling pathway	39	101	0.39	5.634e-06	8.06367e-05	MAP3K2, ADCY2, ADCY5, ADCY6, ADCY8, ADCY9, MAPK14, HBEGF, ELK1, GRB2, ITPR2, ITPR3, KRAS, MAP3K1, MAP3K3, MAP3K4, MMP14, NRAS, PLCB4, PRKCA, PRKCD, MAPK1, MAPK9, MAPK10, MAP2K3, MAP2K7, RAF1, MAP2K4, SOS1, SOS2, SRC, CACNA1D, CALM1, CALM2, CALM3, CAMK2B, CAMK2D, CAMK2G, CDC42,
05214	Glioma	28	65	0.43	7.88793e-06	0.000106255	AKT3, CDK6, E2F2, E2F3, PIK3R5, MTOR, GRB2, IGF1R, KRAS, NRAS, PDGFB, PDGFRA, PIK3R1, PRKCA, MAPK1, PTEN, RAF1, RB1, CCND1, SHC1, SOS1, SOS2, CALM1, CALM2, CALM3, CAMK2B, CAMK2D, CAMK2G,
05220	Chronic myeloid leukemia	30	73	0.41	1.30374e-05	0.000165581	AKT3, CDK6, CDKN1B, CRKL, E2F2, E2F3, MECOM, PIK3R5, GRB2, HDAC1, HDAC2, KRAS, SMAD3, SMAD4, NRAS, PIK3R1, MAPK1, RAF1, RB1, CCND1, BCL2L1, BCR, SHC1, SOS1, SOS2, TGFB2, TGFBR1, TGFBR2, RUNX1, GAB2,
04144	Endocytosis	65	203	0.32	1.37382e-05	0.000165581	PDCD6IP, STAMBP, WWP1, ACAP3, AGAP2, AGAP1, AP2M1, CLTC, VPS37A, ADRB1, ADRB3, VPS37D, ADRBK1, AP2A1, ERBB4, FGFR2, FGFR4, RAB11FIP2, EPN2, IQSEC2, NEDD4L, PSD3, PIP5K1C, DNM3, LDLRAP1, GIT1, EHD2, IGF1R, KDR, KIT, RHOA, SMAD3, ARRB2, SMAD7, NEDD4, ASAP1, PDGFRA, VPS37C, PRKCI, PSD, SMURF1, RAB22A, RAB5A, RAB5B, RET, SMAP1, RBSN, SH3GL2, SRC, TFRC, TGFB2, TGFBR1, TGFBR2, VPS37B, PIP5K1A, EEA1, AR…
04916	Melanogenesis	38	101	0.38	1.48632e-05	0.000170184	ADCY2, ADCY5, ADCY6, FZD10, ADCY8, ADCY9, CREB1, CREBBP, CTNNB1, EDN1, EP300, GNAI2, GSK3B, KIT, KRAS, MITF, NRAS, LEF1, PLCB4, PRKCA, MAPK1, RAF1, TCF7, TCF7L2, WNT5A, WNT7B, FZD5, FZD3, CALM1, CALM2, CALM3, CAMK2B, CAMK2D, CAMK2G, FZD4, FZD6, FZD7, WNT3A,
05221	Acute myeloid leukemia	25	58	0.43	2.11542e-05	0.000230682	AKT3, CEBPA, PIM2, PIK3R5, MTOR, GRB2, JUP, KIT, KRAS, NRAS, LEF1, PIM1, PIK3R1, MAPK1, RAF1, RARA, CCND1, RPS6KB1, SOS1, SOS2, STAT3, TCF7, TCF7L2, RUNX1, RUNX1T1,
04350	TGF-beta signaling pathway	33	85	0.39	2.27844e-05	0.000237165	ACVR1C, CREBBP, E2F4, E2F5, EP300, ID1, INHBB, RHOA, GDF6, SMAD3, SMAD4, SMAD5, SMAD7, SMAD9, PITX2, PPP2CB, MAPK1, SMURF1, RBL2, RPS6KB1, BMP2, BMPR1B, BMPR2, SP1, TGFB2, TGFBR1, TGFBR2, CHRD, ACVR1, ACVR2A, NOG, ACVR2B, ZFYVE16,
05210	Colorectal cancer	26	62	0.42	2.77675e-05	0.000276468	AKT3, CTNNB1, FOS, PIK3R5, GSK3B, KRAS, RHOA, SMAD3, SMAD4, LEF1, PIK3R1, MAPK1, MAPK9, MAPK10, RAC1, RAF1, RALGDS, CCND1, TCF7, TCF7L2, TGFB2, TGFBR1, TGFBR2, AXIN1, AXIN2, CASP3,
04120	Ubiquitin mediated proteolysis	47	139	0.34	4.57972e-05	0.000436982	HUWE1, UBE4B, PIAS3, UBE2E3, WWP1, UBE2F, FBXW11, MGRN1, NEDD4L, RCHY1, UBE2K, XIAP, MAP3K1, MID1, NEDD4, PARK2, UBR5, UBE2J1, ANAPC11, UBE2R2, UBE2W, FBXW7, UBE2Q1, SMURF1, BIRC6, RFWD2, SIAH1, UBE2Z, TCEB1, UBE2A, UBE2B, UBE2D1, UBE2D2, UBE2D3, UBE2E1, UBE2G1, UBE2H, UBE2L3, CUL5, SYVN1, CUL4B, CUL3, CUL2, SOCS1, BTRC, CDC27, CDC34,
05213	Endometrial cancer	22	52	0.42	8.20455e-05	0.000751537	AKT3, CTNNB1, ELK1, FOXO3, PIK3R5, GRB2, GSK3B, KRAS, NRAS, LEF1, PDPK1, PIK3R1, MAPK1, PTEN, RAF1, CCND1, SOS1, SOS2, TCF7, TCF7L2, AXIN1, AXIN2,
04540	Gap junction	33	90	0.37	8.89442e-05	0.000783393	MAP3K2, ADCY2, ADCY5, ADCY6, ADCY8, ADCY9, CSNK1D, ADRB1, DRD1, DRD2, LPAR1, TUBB, GJA1, GNAI2, GRB2, GRM1, GRM5, ITPR2, ITPR3, KRAS, NRAS, PDGFB, PDGFRA, PLCB4, PRKCA, PRKG1, MAPK1, RAF1, SOS1, SOS2, SRC, TUBA1A, PDGFD,
05212	Pancreatic cancer	27	70	0.39	0.000121864	0.00103359	AKT3, CDK6, RALBP1, E2F2, E2F3, FIGF, PIK3R5, KRAS, SMAD3, SMAD4, PIK3R1, MAPK1, MAPK9, MAPK10, RAC1, RAF1, RALA, RALB, RALGDS, RB1, CCND1, BCL2L1, STAT3, TGFB2, TGFBR1, TGFBR2, CDC42,
00533	Glycosaminoglycan biosynthesis - keratan sulfate	9	15	0.6	0.000136336	0.00111503	B4GAT1, FUT8, B4GALT1, ST3GAL2, ST3GAL3, B4GALT4, B4GALT3, B3GNT7, CHST2,
05218	Melanoma	27	71	0.38	0.000162334	0.00123915	AKT3, CDK6, E2F2, E2F3, FGF2, FGF5, FGF7, FGF9, FGF11, FGF13, FGFR1, PIK3R5, HGF, IGF1R, KRAS, MITF, NRAS, PDGFB, PDGFRA, PIK3R1, MAPK1, PTEN, RAF1, RB1, CCND1, PDGFD, FGF18,
04070	Phosphatidylinositol signaling system	29	78	0.37	0.000160773	0.00123915	CDIPT, DGKB, PIKFYVE, PIP5K1C, PIK3R5, INPP5J, INPP5A, ITPK1, ITPR2, ITPR3, OCRL, INPP5K, PIK3C2A, PIK3C2B, PIK3R1, PI4KB, PLCB4, PLCD1, PI4K2B, PRKCA, PTEN, PIP4K2C, CALM1, CALM2, CALM3, PIP5K1A, DGKE, CDS2, SYNJ1,
04660	T cell receptor signaling pathway	37	108	0.34	0.000192969	0.00142548	AKT3, RASGRP1, VAV3, NFAT5, CHP1, MAPK14, DLG1, FOS, PIK3R5, GRB2, GSK3B, IL10, KRAS, RHOA, NFATC1, NFATC3, NFATC4, NRAS, PAK1, PAK2, PIK3R1, PPP3CA, PPP3R1, MAPK1, MAPK9, MAP2K7, PAK7, RAF1, SOS1, SOS2, VAV2, NCK2, CD247, CD28, GRAP2, CD40LG, CDC42,
05131	Shigellosis	24	62	0.39	0.000243061	0.00173941	WASF2, CRKL, MAPK14, CSK, DIAPH1, CTTN, FBXW11, ITGA5, RHOG, PFN1, PFN2, MAPK1, MAPK9, MAPK10, RAC1, ACTG1, UBE2D2, WASF1, BTRC, WASL, ATG5, CD44, ELMO1, CDC42,
05412	Arrhythmogenic right ventricular cardiomyopathy (ARVC)	27	74	0.36	0.000364398	0.00245433	CDH2, CTNNB1, DAG1, DMD, GJA1, ITGA2, ITGA3, ITGA5, ITGB3, JUP, LMNA, ATP2A2, LEF1, SGCD, TCF7, TCF7L2, ACTG1, CACNA1D, CACNA2D1, CACNB1, CACNB2, CACNB3, CACNB4, CACNG1, ITGA10, ACTN1, CACNA2D2,
04971	Gastric acid secretion	27	74	0.36	0.000364398	0.00245433	ADCY2, ADCY5, ADCY6, ADCY8, ADCY9, GNAI2, ITPR2, ITPR3, KCNJ2, KCNQ1, MYLK, ATP1A3, ATP1B1, ATP1B2, ATP1B3, PLCB4, KCNK10, PRKCA, EZR, CALM1, CALM2, CALM3, CAMK2B, CAMK2D, CAMK2G, CCKBR, MYLK3,
05223	Non-small cell lung cancer	21	54	0.39	0.000483289	0.00316209	AKT3, CDK6, E2F2, E2F3, FOXO3, PIK3R5, GRB2, KRAS, NRAS, PDPK1, PIK3R1, PRKCA, MAPK1, RAF1, RARB, RB1, CCND1, RXRB, SOS1, SOS2, STK4,
04114	Oocyte meiosis	37	114	0.32	0.000647077	0.00403198	ADCY2, YWHAQ, ADCY5, ADCY6, CHP1, ADCY8, ADCY9, FBXW11, IGF1R, AR, ITPR2, ITPR3, ANAPC11, PPP1CB, PPP1CC, PPP2CB, PPP2R5A, PPP2R5B, PPP2R5C, PPP3CA, PPP3R1, MAPK1, RPS6KA1, RPS6KA2, RPS6KA3, CPEB1, YWHAH, YWHAZ, CALM1, CALM2, CALM3, CAMK2B, CAMK2D, CAMK2G, BTRC, CCNE1, CDC27,
05217	Basal cell carcinoma	21	55	0.38	0.000651455	0.00403198	FZD10, CTNNB1, GLI2, GSK3B, LEF1, SUFU, PTCH1, BMP2, TCF7, TCF7L2, WNT5A, WNT7B, FZD5, FZD3, AXIN1, AXIN2, FZD4, FZD6, FZD7, PTCH2, WNT3A,
04960	Aldosterone-regulated sodium reabsorption	17	42	0.4	0.00077451	0.00466744	NEDD4L, PIK3R5, SFN, INSR, IRS1, KRAS, NR3C2, ATP1A3, ATP1B1, ATP1B2, ATP1B3, PDPK1, PIK3R1, PRKCA, MAPK1, SGK1, IRS2,
05222	Small cell lung cancer	29	85	0.34	0.000872029	0.00512038	AKT3, CDK6, CDKN1B, PIAS3, COL4A1, COL4A2, COL4A5, E2F2, E2F3, PIK3R5, APAF1, XIAP, ITGA2, ITGA3, LAMC1, MAX, PIK3R1, PTEN, PTGS2, PTK2, RARB, RB1, CCND1, BCL2L1, RXRB, TRAF1, TRAF3, CCNE1, TRAF4,
04130	SNARE interactions in vesicular transport	15	36	0.42	0.000942164	0.00539389	STX6, STX1B, VTI1A, SNAP25, STX1A, STX3, STX5, VAMP1, VAMP2, VAMP8, VAMP4, STX16, SNAP23, VAMP3, GOSR2,
04530	Tight junction	41	133	0.31	0.00113709	0.00635104	AKT3, OCLN, INADL, CSNK2A1, CSNK2A2, CTNNB1, IGSF5, AMOTL1, CTTN, EPB41, EPB41L1, MRAS, MYH15, MAGI3, GNAI2, KRAS, RHOA, MLLT4, MYH10, NRAS, ZAK, PPP2CB, PPP2R2A, PRKCA, PRKCD, PRKCE, PRKCH, PRKCI, ASH1L, PTEN, RAB3B, SRC, ACTG1, YES1, PARD6B, CASK, ACTN1, CLDN1, VAPA, MAGI2, CDC42,
04920	Adipocytokine signaling pathway	24	68	0.35	0.001215	0.00662463	AKT3, CAMKK2, PPARGC1A, CPT1B, ACSL4, ACSL6, MTOR, ACACB, IRS1, JAK2, PRKAG2, PPARA, PRKAA1, PRKAB2, MAPK9, MAPK10, RXRB, SLC2A4, STAT3, TNFRSF1B, ADIPOR2, CAMKK1, IRS2, ADIPOQ,
05014	Amyotrophic lateral sclerosis (ALS)	20	54	0.37	0.00132015	0.00703058	TOMM40, CHP1, MAPK14, GRIA1, GRIA2, GRIN1, GRIN2C, APAF1, NEFM, NOS1, PPP3CA, PPP3R1, MAP2K3, RAB5A, RAC1, BCL2L1, SLC1A2, TNFRSF1B, CASP3, TOMM40L,
00471	D-Glutamine and D-glutamate metabolism	3	4	0.75	0.00175637	0.0091411	GLS2, GLS, GLUD1,
04974	Protein digestion and absorption	27	81	0.33	0.00184541	0.00939109	KCNE3, COL1A1, COL1A2, COL3A1, COL4A1, COL4A2, COL4A5, COL5A1, COL5A2, COL11A1, COL12A1, COL15A1, ELN, SLC36A1, SLC7A8, KCNJ13, KCNN4, KCNQ1, ATP1A3, ATP1B1, ATP1B2, ATP1B3, SLC38A2, SLC1A1, SLC8A2, COL14A1, KCNK5,
04150	mTOR signaling pathway	19	52	0.37	0.00200201	0.00996654	AKT3, EIF4B, FIGF, PIK3R5, MTOR, RICTOR, PDPK1, CAB39, PIK3R1, DDIT4, PRKAA1, MAPK1, RHEB, RPS6KA1, RPS6KA2, RPS6KA3, RPS6KB1, TSC1, ULK2,
05216	Thyroid cancer	12	29	0.41	0.00257457	0.0125442	CTNNB1, KRAS, NRAS, LEF1, MAPK1, CCND1, RET, RXRB, TCF7, TCF7L2, TPM3, CCDC6,
03015	mRNA surveillance pathway	27	83	0.33	0.00276472	0.01319	SRRM1, CLP1, NUDT21, PABPC5, ETF1, CASC3, ACIN1, SMG1, CSTF2T, SMG6, UPF2, PABPC1, PABPC1L2A, MSI1, PNN, PPP2CB, PPP2R2A, PPP2R3A, PPP2R5A, PPP2R5B, PPP2R5C, NXT2, UPF1, PABPC1L2B, PAPOLG, WIBG, RNGTT,
04370	VEGF signaling pathway	25	76	0.33	0.00313908	0.0146704	AKT3, NFAT5, CHP1, MAPK14, PIK3R5, KDR, KRAS, NFATC1, NFATC3, NFATC4, NRAS, PIK3R1, PPP3CA, PPP3R1, PRKCA, MAPK1, PTGS2, PTK2, RAC1, RAF1, SRC, MAPKAPK3, SH2D2A, MAPKAPK2, CDC42,
04962	Vasopressin-regulated water reabsorption	16	44	0.36	0.00406438	0.0184979	ADCY6, ADCY9, CREB1, DYNC1I1, DYNC1LI2, AQP2, AQP4, ARHGDIA, DYNC1LI1, RAB5A, RAB5B, VAMP2, DYNLL1, RAB11A, RAB11B, CREB5,
04970	Salivary secretion	28	89	0.31	0.00411962	0.0184979	ADCY2, ADCY5, ADCY6, ADCY8, ADCY9, ADRB1, ADRB3, ITPR2, ITPR3, KCNMA1, KCNN4, ATP1A3, ATP1B1, ATP1B2, ATP1B3, NOS1, ATP2B1, ATP2B2, ATP2B4, PLCB4, PRKCA, PRKG1, RYR3, SLC12A2, VAMP2, CALM1, CALM2, CALM3,
04062	Chemokine signaling pathway	52	189	0.28	0.00448942	0.0197707	AKT3, VAV3, CXCL13, ADCY2, CCR9, ADCY5, ADCY6, ADCY8, ADCY9, CCR7, CRKL, CSK, ADRBK1, FOXO3, PIK3R5, TIAM2, GNAI2, GNB1, GNB2, GNG5, GRB2, GSK3A, GSK3B, JAK2, KRAS, RHOA, ARRB2, NRAS, PAK1, PIK3R1, PLCB4, PRKCD, MAPK1, GNG12, PTK2, RAC1, RAF1, RAP1A, RAP1B, GNB4, CCL7, CX3CL1, CXCL12, SHC1, SOS1, SOS2, STAT3, TIAM1, VAV2, WASL, ELMO1, CDC42,
05414	Dilated cardiomyopathy	28	90	0.31	0.0049174	0.0212469	ADCY2, ADCY5, ADCY6, ADCY8, ADCY9, ADRB1, DAG1, DMD, ITGA2, ITGA3, ITGA5, ITGB3, LMNA, ATP2A2, SGCD, TGFB2, ACTG1, TPM3, TPM4, CACNA1D, CACNA2D1, CACNB1, CACNB2, CACNB3, CACNB4, CACNG1, ITGA10, CACNA2D2,
04020	Calcium signaling pathway	49	177	0.28	0.00501048	0.0212482	ADCY2, CHP1, ADCY8, ADCY9, ADRB1, ADRB3, DRD1, ERBB4, GNAL, GRIN1, GRIN2C, SLC25A4, GRM1, GRM5, HTR4, ITPR2, ITPR3, MYLK, NOS1, ATP2A2, ATP2B1, ATP2B2, ATP2B4, PDE1B, PDGFRA, PLCB4, PLCD1, PPP3CA, PPP3R1, PRKCA, PTAFR, PTGFR, RYR3, SLC8A2, TRPC1, CACNA1A, CACNA1B, CACNA1D, CACNA1E, CALM1, CALM2, CALM3, CAMK2B, CAMK2D, CAMK2G, CCKBR, CACNA1I, CACNA1G, MYLK3,
05100	Bacterial invasion of epithelial cells	23	71	0.32	0.00532182	0.0221581	WASF2, CLTC, CRKL, CTNNB1, CTTN, PIK3R5, CD2AP, GAB1, DNM3, ITGA5, RHOA, RHOG, PIK3R1, PTK2, RAC1, SHC1, SRC, ACTG1, CAV3, WASF1, WASL, ELMO1, CDC42,
04320	Dorso-ventral axis formation	10	25	0.4	0.00649782	0.0265715	ETS1, ETV6, GRB2, KRAS, NOTCH1, MAPK1, FMN2, CPEB1, SOS1, SOS2,
00562	Inositol phosphate metabolism	19	57	0.33	0.00674504	0.0270985	CDIPT, PIKFYVE, PIP5K1C, IPMK, INPP5J, INPP5A, ITPK1, OCRL, INPP5K, PIK3C2A, PIK3C2B, PI4KB, PLCB4, PLCD1, PI4K2B, PTEN, PIP4K2C, PIP5K1A, SYNJ1,
04330	Notch signaling pathway	16	47	0.34	0.00871396	0.0344051	DTX2, CREBBP, JAG1, DTX1, EP300, DTX4, KAT2A, DLL1, HDAC1, HDAC2, RBPJ, LFNG, NOTCH1, APH1A, DLL4, NUMBL,

## Sheet: KEGG cancer-related pathways
Pathway ID	Pathway Description	Gene ID
04010	MAPK signaling pathway	AKT3, RASGRP1, MAP3K2, DUSP10, CHP1, RASGRP4, CRKL, MAPK14, DUSP1, DUSP3, DUSP4, DUSP9, ELK1, ELK4, MECOM, FGF2, FGF5, FGF7, FGF9, FGF11, FGF13, FGFR1, FGFR2, FGFR4, MRAS, MAPK8IP3, FLNB, FOS, MKNK2, GRB2, FASLG, KRAS, STMN1, ARRB2, MAX, MEF2C, MAP3K1, MAP3K3, MAP3K4, MAP3K11, NF1, NFATC4, NGF, NRAS, NTRK2, PAK1, PAK2, TAOK3, PDGFB, PDGFRA, NLK, ZAK, PPM1A, PPM1B, PPP3CA, PPP3R1, PRKCA, MAPK1, GN…
05200	Pathways in cancer	AKT3, CDK6, CDKN1B, PIAS3, CEBPA, RALBP1, FZD10, EGLN2, COL4A1, COL4A2, COL4A5, CREBBP, CRKL, CTNNB1, E2F2, E2F3, EP300, ETS1, MECOM, FGF2, FGF5, FGF7, FGF9, FGF11, FGF13, FGFR1, FGFR2, FIGF, FOXO1, FOS, PIK3R5, MTOR, GLI2, GRB2, GSK3B, HDAC1, HDAC2, HGF, XIAP, IGF1R, FASLG, AR, ITGA2, ITGA3, JUP, KIT, KRAS, RHOA, LAMC1, ARNT, SMAD3, SMAD4, MAX, MITF, NRAS, LEF1, PDGFB, PDGFRA, SUFU, PIK3R1, EGLN…
04310	Wnt signaling pathway	FRAT1, NFAT5, FZD10, CHP1, CREBBP, CSNK1A1, CSNK1E, CSNK2A1, CSNK2A2, CTNNB1, PRICKLE2, EP300, DAAM1, FBXW11, DAAM2, GSK3B, RHOA, LRP6, SMAD3, SMAD4, NFATC1, NFATC3, NFATC4, LEF1, NLK, PLCB4, PPP2CB, PPP2R5A, PPP2R5B, PPP2R5C, PPP3CA, PPP3R1, PRKCA, MAPK9, MAPK10, CTNNBIP1, VANGL2, RAC1, CCND1, SFRP1, SFRP5, SIAH1, TCF7, TCF7L2, WNT5A, WNT7B, FZD5, TBL1XR1, FZD3, FOSL1, CAMK2B, CAMK2D, CAMK2G, VA…
04510	Focal adhesion	AKT3, VAV3, COL1A1, COL1A2, COL3A1, COL4A1, COL4A2, COL4A5, COL5A1, COL5A2, COL11A1, CRKL, CTNNB1, DIAPH1, ELK1, FIGF, FLNB, PIP5K1C, PIK3R5, GRB2, RAPGEF1, GSK3B, HGF, XIAP, IGF1R, ITGA2, ITGA3, ITGA5, ITGB3, KDR, RHOA, LAMC1, ARHGAP5, MYLK, PPP1R12A, PAK1, PAK2, PDGFB, PDGFRA, PDPK1, PIK3R1, PPP1CB, PPP1CC, PRKCA, MAPK1, MAPK9, MAPK10, RELN, PAK7, PTEN, PTK2, RAC1, RAF1, RAP1A, RAP1B, CCND1, SH…
04910	Insulin signaling pathway	AKT3, SORBS1, PPARGC1A, SOCS4, CRKL, ELK1, FOXO1, FLOT2, PIK3R5, MTOR, MKNK2, GRB2, RAPGEF1, GSK3B, HK1, HK2, ACACB, INSR, IRS1, KRAS, LIPE, NRAS, PDE3A, PDE3B, PRKAG2, PDPK1, INPP5K, PIK3R1, PPP1CB, PPP1CC, PRKAA1, PRKAB2, PRKAR1A, PRKAR2A, PRKCI, MAPK1, MAPK9, MAPK10, RAF1, RHEB, RPS6KB1, SHC1, SLC2A4, SOS1, SOS2, TSC1, PPP1R3B, CALM1, CALM2, CALM3, SOCS1, IRS2, SOCS2, TRIP10,
04520	Adherens junction	WASF2, SORBS1, SSX2IP, CREBBP, CSNK2A1, CSNK2A2, CTNNB1, CTNND1, EP300, FGFR1, IGF1R, INSR, RHOA, LMO7, SMAD3, SMAD4, MLLT4, LEF1, NLK, MAPK1, PTPRM, PVRL1, RAC1, SRC, TCF7, TCF7L2, TGFBR1, TGFBR2, ACTG1, YES1, ACTN1, WASF1, WASL, CDC42,
04810	Regulation of actin cytoskeleton	ABI2, WASF2, VAV3, CFL1, CRKL, CSK, DIAPH1, PIKFYVE, FGD1, FGF2, FGF5, FGF7, FGF9, FGF11, FGF13, FGFR1, FGFR2, FGFR4, MRAS, ARHGEF12, PIP5K1C, PIK3R5, TIAM2, GIT1, ITGA2, ITGA3, ITGA5, ITGAX, ITGB3, KRAS, RHOA, MSN, MYH10, MYLK, PPP1R12A, NRAS, PAK1, PAK2, PDGFB, PDGFRA, PFN1, PFN2, PIK3R1, SSH1, PPP1CB, PPP1CC, ENAH, MAPK1, GNG12, PAK7, PTK2, RAC1, RAF1, RDX, SOS1, SOS2, TIAM1, ACTG1, TMSB4X, VA…
05211	Renal cell carcinoma	AKT3, EGLN2, CREBBP, CRKL, EP300, ETS1, FIGF, PIK3R5, GAB1, GRB2, RAPGEF1, HGF, KRAS, ARNT, NRAS, PAK1, PAK2, PDGFB, PIK3R1, EGLN1, MAPK1, PAK7, RAC1, RAF1, RAP1A, RAP1B, SOS1, SOS2, TCEB1, TGFB2, CUL2, CDC42,
04012	ErbB signaling pathway	AKT3, CDKN1B, CRKL, HBEGF, ELK1, ERBB4, EREG, PIK3R5, MTOR, GAB1, ABL2, GRB2, GSK3B, NRG1, KRAS, NRAS, PAK1, PAK2, PIK3R1, PRKCA, MAPK1, MAPK9, MAPK10, MAP2K7, PAK7, PTK2, RAF1, RPS6KB1, MAP2K4, SHC1, SOS1, SOS2, SRC, CAMK2B, CAMK2D, CAMK2G, NCK2,
05215	Prostate cancer	AKT3, CDKN1B, CREB1, CREBBP, CTNNB1, E2F2, E2F3, EP300, FGFR1, FGFR2, FOXO1, PIK3R5, MTOR, GRB2, GSK3B, IGF1R, AR, KRAS, NRAS, LEF1, PDGFB, PDGFRA, PDPK1, PIK3R1, MAPK1, PTEN, RAF1, RB1, CCND1, SOS1, SOS2, TCF7, TCF7L2, PDGFD, CCNE1, CREB5,
04912	GnRH signaling pathway	MAP3K2, ADCY2, ADCY5, ADCY6, ADCY8, ADCY9, MAPK14, HBEGF, ELK1, GRB2, ITPR2, ITPR3, KRAS, MAP3K1, MAP3K3, MAP3K4, MMP14, NRAS, PLCB4, PRKCA, PRKCD, MAPK1, MAPK9, MAPK10, MAP2K3, MAP2K7, RAF1, MAP2K4, SOS1, SOS2, SRC, CACNA1D, CALM1, CALM2, CALM3, CAMK2B, CAMK2D, CAMK2G, CDC42,
05214	Glioma	AKT3, CDK6, E2F2, E2F3, PIK3R5, MTOR, GRB2, IGF1R, KRAS, NRAS, PDGFB, PDGFRA, PIK3R1, PRKCA, MAPK1, PTEN, RAF1, RB1, CCND1, SHC1, SOS1, SOS2, CALM1, CALM2, CALM3, CAMK2B, CAMK2D, CAMK2G,
05220	Chronic myeloid leukemia	AKT3, CDK6, CDKN1B, CRKL, E2F2, E2F3, MECOM, PIK3R5, GRB2, HDAC1, HDAC2, KRAS, SMAD3, SMAD4, NRAS, PIK3R1, MAPK1, RAF1, RB1, CCND1, BCL2L1, BCR, SHC1, SOS1, SOS2, TGFB2, TGFBR1, TGFBR2, RUNX1, GAB2,
04144	Endocytosis	PDCD6IP, STAMBP, WWP1, ACAP3, AGAP2, AGAP1, AP2M1, CLTC, VPS37A, ADRB1, ADRB3, VPS37D, ADRBK1, AP2A1, ERBB4, FGFR2, FGFR4, RAB11FIP2, EPN2, IQSEC2, NEDD4L, PSD3, PIP5K1C, DNM3, LDLRAP1, GIT1, EHD2, IGF1R, KDR, KIT, RHOA, SMAD3, ARRB2, SMAD7, NEDD4, ASAP1, PDGFRA, VPS37C, PRKCI, PSD, SMURF1, RAB22A, RAB5A, RAB5B, RET, SMAP1, RBSN, SH3GL2, SRC, TFRC, TGFB2, TGFBR1, TGFBR2, VPS37B, PIP5K1A, EEA1, AR…
04916	Melanogenesis	ADCY2, ADCY5, ADCY6, FZD10, ADCY8, ADCY9, CREB1, CREBBP, CTNNB1, EDN1, EP300, GNAI2, GSK3B, KIT, KRAS, MITF, NRAS, LEF1, PLCB4, PRKCA, MAPK1, RAF1, TCF7, TCF7L2, WNT5A, WNT7B, FZD5, FZD3, CALM1, CALM2, CALM3, CAMK2B, CAMK2D, CAMK2G, FZD4, FZD6, FZD7, WNT3A,
05221	Acute myeloid leukemia	AKT3, CEBPA, PIM2, PIK3R5, MTOR, GRB2, JUP, KIT, KRAS, NRAS, LEF1, PIM1, PIK3R1, MAPK1, RAF1, RARA, CCND1, RPS6KB1, SOS1, SOS2, STAT3, TCF7, TCF7L2, RUNX1, RUNX1T1,
04350	TGF-beta signaling pathway	ACVR1C, CREBBP, E2F4, E2F5, EP300, ID1, INHBB, RHOA, GDF6, SMAD3, SMAD4, SMAD5, SMAD7, SMAD9, PITX2, PPP2CB, MAPK1, SMURF1, RBL2, RPS6KB1, BMP2, BMPR1B, BMPR2, SP1, TGFB2, TGFBR1, TGFBR2, CHRD, ACVR1, ACVR2A, NOG, ACVR2B, ZFYVE16,
05210	Colorectal cancer	AKT3, CTNNB1, FOS, PIK3R5, GSK3B, KRAS, RHOA, SMAD3, SMAD4, LEF1, PIK3R1, MAPK1, MAPK9, MAPK10, RAC1, RAF1, RALGDS, CCND1, TCF7, TCF7L2, TGFB2, TGFBR1, TGFBR2, AXIN1, AXIN2, CASP3,
04120	Ubiquitin mediated proteolysis	HUWE1, UBE4B, PIAS3, UBE2E3, WWP1, UBE2F, FBXW11, MGRN1, NEDD4L, RCHY1, UBE2K, XIAP, MAP3K1, MID1, NEDD4, PARK2, UBR5, UBE2J1, ANAPC11, UBE2R2, UBE2W, FBXW7, UBE2Q1, SMURF1, BIRC6, RFWD2, SIAH1, UBE2Z, TCEB1, UBE2A, UBE2B, UBE2D1, UBE2D2, UBE2D3, UBE2E1, UBE2G1, UBE2H, UBE2L3, CUL5, SYVN1, CUL4B, CUL3, CUL2, SOCS1, BTRC, CDC27, CDC34,
05213	Endometrial cancer	AKT3, CTNNB1, ELK1, FOXO3, PIK3R5, GRB2, GSK3B, KRAS, NRAS, LEF1, PDPK1, PIK3R1, MAPK1, PTEN, RAF1, CCND1, SOS1, SOS2, TCF7, TCF7L2, AXIN1, AXIN2,
04540	Gap junction	MAP3K2, ADCY2, ADCY5, ADCY6, ADCY8, ADCY9, CSNK1D, ADRB1, DRD1, DRD2, LPAR1, TUBB, GJA1, GNAI2, GRB2, GRM1, GRM5, ITPR2, ITPR3, KRAS, NRAS, PDGFB, PDGFRA, PLCB4, PRKCA, PRKG1, MAPK1, RAF1, SOS1, SOS2, SRC, TUBA1A, PDGFD,
05212	Pancreatic cancer	AKT3, CDK6, RALBP1, E2F2, E2F3, FIGF, PIK3R5, KRAS, SMAD3, SMAD4, PIK3R1, MAPK1, MAPK9, MAPK10, RAC1, RAF1, RALA, RALB, RALGDS, RB1, CCND1, BCL2L1, STAT3, TGFB2, TGFBR1, TGFBR2, CDC42,
00533	Glycosaminoglycan biosynthesis - keratan sulfate	B4GAT1, FUT8, B4GALT1, ST3GAL2, ST3GAL3, B4GALT4, B4GALT3, B3GNT7, CHST2,
05218	Melanoma	AKT3, CDK6, E2F2, E2F3, FGF2, FGF5, FGF7, FGF9, FGF11, FGF13, FGFR1, PIK3R5, HGF, IGF1R, KRAS, MITF, NRAS, PDGFB, PDGFRA, PIK3R1, MAPK1, PTEN, RAF1, RB1, CCND1, PDGFD, FGF18,
04070	Phosphatidylinositol signaling system	CDIPT, DGKB, PIKFYVE, PIP5K1C, PIK3R5, INPP5J, INPP5A, ITPK1, ITPR2, ITPR3, OCRL, INPP5K, PIK3C2A, PIK3C2B, PIK3R1, PI4KB, PLCB4, PLCD1, PI4K2B, PRKCA, PTEN, PIP4K2C, CALM1, CALM2, CALM3, PIP5K1A, DGKE, CDS2, SYNJ1,
04660	T cell receptor signaling pathway	AKT3, RASGRP1, VAV3, NFAT5, CHP1, MAPK14, DLG1, FOS, PIK3R5, GRB2, GSK3B, IL10, KRAS, RHOA, NFATC1, NFATC3, NFATC4, NRAS, PAK1, PAK2, PIK3R1, PPP3CA, PPP3R1, MAPK1, MAPK9, MAP2K7, PAK7, RAF1, SOS1, SOS2, VAV2, NCK2, CD247, CD28, GRAP2, CD40LG, CDC42,
05223	Non-small cell lung cancer	AKT3, CDK6, E2F2, E2F3, FOXO3, PIK3R5, GRB2, KRAS, NRAS, PDPK1, PIK3R1, PRKCA, MAPK1, RAF1, RARB, RB1, CCND1, RXRB, SOS1, SOS2, STK4,
05217	Basal cell carcinoma	FZD10, CTNNB1, GLI2, GSK3B, LEF1, SUFU, PTCH1, BMP2, TCF7, TCF7L2, WNT5A, WNT7B, FZD5, FZD3, AXIN1, AXIN2, FZD4, FZD6, FZD7, PTCH2, WNT3A,
04960	Aldosterone-regulated sodium reabsorption	NEDD4L, PIK3R5, SFN, INSR, IRS1, KRAS, NR3C2, ATP1A3, ATP1B1, ATP1B2, ATP1B3, PDPK1, PIK3R1, PRKCA, MAPK1, SGK1, IRS2,
05222	Small cell lung cancer	AKT3, CDK6, CDKN1B, PIAS3, COL4A1, COL4A2, COL4A5, E2F2, E2F3, PIK3R5, APAF1, XIAP, ITGA2, ITGA3, LAMC1, MAX, PIK3R1, PTEN, PTGS2, PTK2, RARB, RB1, CCND1, BCL2L1, RXRB, TRAF1, TRAF3, CCNE1, TRAF4,
04130	SNARE interactions in vesicular transport	STX6, STX1B, VTI1A, SNAP25, STX1A, STX3, STX5, VAMP1, VAMP2, VAMP8, VAMP4, STX16, SNAP23, VAMP3, GOSR2,
04530	Tight junction	AKT3, OCLN, INADL, CSNK2A1, CSNK2A2, CTNNB1, IGSF5, AMOTL1, CTTN, EPB41, EPB41L1, MRAS, MYH15, MAGI3, GNAI2, KRAS, RHOA, MLLT4, MYH10, NRAS, ZAK, PPP2CB, PPP2R2A, PRKCA, PRKCD, PRKCE, PRKCH, PRKCI, ASH1L, PTEN, RAB3B, SRC, ACTG1, YES1, PARD6B, CASK, ACTN1, CLDN1, VAPA, MAGI2, CDC42,
04920	Adipocytokine signaling pathway	AKT3, CAMKK2, PPARGC1A, CPT1B, ACSL4, ACSL6, MTOR, ACACB, IRS1, JAK2, PRKAG2, PPARA, PRKAA1, PRKAB2, MAPK9, MAPK10, RXRB, SLC2A4, STAT3, TNFRSF1B, ADIPOR2, CAMKK1, IRS2, ADIPOQ,
00471	D-Glutamine and D-glutamate metabolism	GLS2, GLS, GLUD1,
04974	Protein digestion and absorption	KCNE3, COL1A1, COL1A2, COL3A1, COL4A1, COL4A2, COL4A5, COL5A1, COL5A2, COL11A1, COL12A1, COL15A1, ELN, SLC36A1, SLC7A8, KCNJ13, KCNN4, KCNQ1, ATP1A3, ATP1B1, ATP1B2, ATP1B3, SLC38A2, SLC1A1, SLC8A2, COL14A1, KCNK5,
04150	mTOR signaling pathway	AKT3, EIF4B, FIGF, PIK3R5, MTOR, RICTOR, PDPK1, CAB39, PIK3R1, DDIT4, PRKAA1, MAPK1, RHEB, RPS6KA1, RPS6KA2, RPS6KA3, RPS6KB1, TSC1, ULK2,
05216	Thyroid cancer	CTNNB1, KRAS, NRAS, LEF1, MAPK1, CCND1, RET, RXRB, TCF7, TCF7L2, TPM3, CCDC6,
03015	mRNA surveillance pathway	SRRM1, CLP1, NUDT21, PABPC5, ETF1, CASC3, ACIN1, SMG1, CSTF2T, SMG6, UPF2, PABPC1, PABPC1L2A, MSI1, PNN, PPP2CB, PPP2R2A, PPP2R3A, PPP2R5A, PPP2R5B, PPP2R5C, NXT2, UPF1, PABPC1L2B, PAPOLG, WIBG, RNGTT,
04370	VEGF signaling pathway	AKT3, NFAT5, CHP1, MAPK14, PIK3R5, KDR, KRAS, NFATC1, NFATC3, NFATC4, NRAS, PIK3R1, PPP3CA, PPP3R1, PRKCA, MAPK1, PTGS2, PTK2, RAC1, RAF1, SRC, MAPKAPK3, SH2D2A, MAPKAPK2, CDC42,
04062	Chemokine signaling pathway	AKT3, VAV3, CXCL13, ADCY2, CCR9, ADCY5, ADCY6, ADCY8, ADCY9, CCR7, CRKL, CSK, ADRBK1, FOXO3, PIK3R5, TIAM2, GNAI2, GNB1, GNB2, GNG5, GRB2, GSK3A, GSK3B, JAK2, KRAS, RHOA, ARRB2, NRAS, PAK1, PIK3R1, PLCB4, PRKCD, MAPK1, GNG12, PTK2, RAC1, RAF1, RAP1A, RAP1B, GNB4, CCL7, CX3CL1, CXCL12, SHC1, SOS1, SOS2, STAT3, TIAM1, VAV2, WASL, ELMO1, CDC42,
04020	Calcium signaling pathway	ADCY2, CHP1, ADCY8, ADCY9, ADRB1, ADRB3, DRD1, ERBB4, GNAL, GRIN1, GRIN2C, SLC25A4, GRM1, GRM5, HTR4, ITPR2, ITPR3, MYLK, NOS1, ATP2A2, ATP2B1, ATP2B2, ATP2B4, PDE1B, PDGFRA, PLCB4, PLCD1, PPP3CA, PPP3R1, PRKCA, PTAFR, PTGFR, RYR3, SLC8A2, TRPC1, CACNA1A, CACNA1B, CACNA1D, CACNA1E, CALM1, CALM2, CALM3, CAMK2B, CAMK2D, CAMK2G, CCKBR, CACNA1I, CACNA1G, MYLK3,
00562	Inositol phosphate metabolism	CDIPT, PIKFYVE, PIP5K1C, IPMK, INPP5J, INPP5A, ITPK1, OCRL, INPP5K, PIK3C2A, PIK3C2B, PI4KB, PLCB4, PLCD1, PI4K2B, PTEN, PIP4K2C, PIP5K1A, SYNJ1,
04330	Notch signaling pathway	DTX2, CREBBP, JAG1, DTX1, EP300, DTX4, KAT2A, DLL1, HDAC1, HDAC2, RBPJ, LFNG, NOTCH1, APH1A, DLL4, NUMBL,
