# Supplementary material for: A small molecule drug promoting miRNA processing induces alternative splicing of MdmX transcript and rescues p53 activity in human cancer cells overexpressing MdmX protein
Source: PLoS One. 2017 Oct 3;12(10):e0185801. doi: 10.1371/journal.pone.0185801 (PMC5626491; doi:10.1371/journal.pone.0185801)
Supplement: S3 Table — (XLSX) [file pone.0185801.s006.xlsx]

## Sheet: cellular component
S3 Table
Gene Ontology
	ID	Description	Count	GeneRatio	geneID
GO:0016020	GO:0016020	membrane	1898	1898/3924	DLG4/CNTFR/PNKD/LARP1/LDLRAD3/TRAPPC10/BCORL1/ATXN2/STX1B/GPHN/HIC2/ELAVL1/ZNF219/SLC35C1/ZNRF1/PPP3CA/AQP4/GABBR2/HNRNPU/SLC5A3/ATP1B2/XYLT1/PALM/ARFIP2/KCNE4/FRMD5/SEMA3G/NMNAT2/GRM5/PTGIR/CPEB1/CLIP3/COPG2/STXBP5L/ADGRL1/VANGL1/KCNE3/GCN1L1/GGT7/HSD17B8/CHST7/RAB11A/TOMM40L/MTOR/SMIM3/IGLON5/CD96/DLG3/MYO1C/CACNA2D1/TSPAN9/FAM155B/G6PD/LPPR2/SYNGR1/CYP26B1/NPTXR/PVRL1/CSF1/TLN1/VAMP2/RAPGEF2/S…
GO:0005576	GO:0005576	extracellular region	836	836/3924	CNTFR/PPP1CB/XYLT1/TIMP3/SEMA3G/GRM5/DKK3/WASF2/RAB11A/GDNF/IGLON5/DLG3/MYO1C/PAPL/CACNA2D1/G6PD/ADAMTS10/JADE2/PVRL1/CSF1/TLN1/VAMP2/NCOA5/INHBB/MDGA1/ASXL1/MMP11/HBEGF/SEMA3F/VASP/ACTR1A/CTDSPL/SSH2/SDC1/FGF9/EFNB1/VAT1/ITM2C/ELN/SLC22A8/GNAI2/RAB15/C1orf68/SLC7A8/AK1/EHD2/CYB5R1/F13A1/RTN3/CFL1/GNB2/SFN/STMN1/RAB5B/GALNT7/THRAP3/ARHGAP1/RHOG/CTSC/SEZ6/CAPN1/VWA1/PVALB/C9orf72/CX3CL1/TENM1/ROBO…
GO:0005581	GO:0005581	collagen trimer	22	22/3924	COL1A1/COL23A1/EDA/COL12A1/COL19A1/ADIPOQ/COL7A1/SFTPA2/COL1A2/COL14A1/COL3A1/COL24A1/COL21A1/C1QL3/COL15A1/COL4A2/COL4A1/COL5A2/COL11A1/COL4A5/COL10A1/COL5A1
GO:0005623	GO:0005623	cell	3362	3362/3924	TERF2/SENP5/TNRC6B/DLG4/TLK1/CNTFR/PNKD/ZNF609/SCAF4/NEUROG2/TAF4/LIN54/LARP1/SH3PXD2A/ZEB1/LDLRAD3/TRAPPC10/BCORL1/ATXN2/STX1B/HOXB8/GPHN/POLR2F/POU3F1/SOCS2/HIC2/ELAVL1/ZNF219/SLC35C1/SRSF6/HIPK3/ZER1/ZNRF1/SKI/PPP3CA/AQP4/PPP1CB/GABBR2/HNRNPU/SLC5A3/ZNF618/BRWD3/IRF2/ATP1B2/XYLT1/ABI2/FAM214B/PALM/ARFIP2/CASC3/TIMP3/KCNE4/FRMD5/NMNAT2/GRM5/PTGIR/CPEB1/CLIP3/SIX3/CSRNP3/COPG2/LCOR/STXBP5L/ADGRL…
GO:0009295	GO:0009295	nucleoid	6	6/3924	LRRC59/GRSF1/HADHB/HADHA/TFAM/DNAJA3
GO:0030054	GO:0030054	cell junction	385	385/3924	DLG4/SH3PXD2A/LDLRAD3/GPHN/ZNRF1/AQP4/PPP1CB/GABBR2/IRF2/CPEB1/ADGRL1/WASF2/IGLON5/DLG3/TSPAN9/SYNGR1/PVRL1/TLN1/VAMP2/RAPGEF2/SV2A/ARC/CNIH2/VASP/VANGL2/SDC1/NLGN2/VAMP1/PPP1R12A/NLGN4Y/SLC17A7/PTPRU/IMPDH1/NLGN4X/CFL1/GNB2/RIMS4/GRIK3/RHOG/ADD1/PAK1/CAPN1/FZD5/LPP/PCDH9/CDH24/NFASC/ARHGAP44/TRAF4/SNPH/PRRT1/LRFN1/PCLO/WNK3/NACC1/SCN4B/RAB11B/BSN/NLGN3/SAMD4A/PRRT2/CADM3/CLSTN1/SLC30A3/SLC17A5/Y…
GO:0031012	GO:0031012	extracellular matrix	91	91/3924	TIMP3/ADAMTS10/MMP11/FGF9/ELN/VWA1/SPARC/BMP1/ADAMTSL1/COL1A1/NID1/NTN1/CD248/ADAMTS5/FLRT3/CALR/HAPLN1/MMP14/ADAMTS18/MMP24/DAG1/COL12A1/SERPINE2/RUNX1/FGFR2/CDON/COL19A1/BCAN/SBSPON/WNT5A/SNCA/EGFLAM/MFAP2/ADAM11/PODNL1/GRIN1/ADAMTS19/SPOCK1/COL7A1/HAPLN2/EFEMP1/GPC2/SFTPA2/OLFML2A/ECM1/ADAMTSL3/HSPG2/ADAMTS8/ADAMTS15/CASK/COL1A2/COL14A1/FLRT1/COL3A1/COL24A1/CTGF/COL21A1/MATN2/GPC6/CHL1/FRAS1/N…
GO:0031974	GO:0031974	membrane-enclosed lumen	1049	1049/3924	TERF2/SENP5/SCAF4/TAF4/LIN54/LARP1/ZEB1/BCORL1/ATXN2/POLR2F/HIC2/ELAVL1/SRSF6/HIPK3/SKI/PPP3CA/PPP1CB/HNRNPU/IRF2/PALM/CASC3/DUSP4/AFF4/HNRNPUL1/HSD17B8/MTOR/MAD2L1BP/RPS6KA1/FBXW7/COLGALT2/GATA2/MYO1C/METTL1/NPAS3/EIF1AD/UBE2Z/JADE2/FOXO4/ATXN7L3/CBX5/CBX6/TEAD3/STK35/NCOA5/SETD1A/DNMT3A/STAG1/ASXL1/ESRRG/CHD5/MMP11/MKL1/SDC1/KDM6A/NOL4L/BAHD1/SRF/FOXO3/PBX1/GNAI2/SPATS2L/FBXO11/KMT2D/WBP2/SYVN1…
GO:0032991	GO:0032991	macromolecular complex	1145	1145/3924	TERF2/TNRC6B/DLG4/CNTFR/TAF4/LARP1/SH3PXD2A/ZEB1/TRAPPC10/ATXN2/STX1B/POLR2F/POU3F1/ZER1/SKI/PPP3CA/AQP4/PPP1CB/GABBR2/HNRNPU/ATP1B2/ABI2/CASC3/CPEB1/COPG2/TBX2/KCNE3/WASF2/GCN1L1/METAP1/AFF4/HNRNPUL1/RAB11A/TOMM40L/MTOR/MAT2A/FBXW7/DLG3/GATA2/MYO1C/METTL1/CACNA2D1/JADE2/ATXN7L3/KRT80/PVRL1/CBX5/CSF1/CBX6/TEAD3/VAMP2/RAPGEF2/SHROOM4/MARK2/SETD1A/SMARCD1/DNMT3A/STAG1/CNIH2/KIF21B/ASXL1/SCN2B/ETF1/…
GO:0043226	GO:0043226	organelle	2803	2803/3924	TERF2/SENP5/TNRC6B/DLG4/TLK1/PNKD/ZNF609/SCAF4/NEUROG2/TAF4/LIN54/LARP1/SH3PXD2A/ZEB1/TRAPPC10/BCORL1/ATXN2/STX1B/HOXB8/GPHN/POLR2F/POU3F1/HIC2/ELAVL1/ZNF219/SLC35C1/SRSF6/HIPK3/ZNRF1/SKI/PPP3CA/PPP1CB/HNRNPU/ZNF618/BRWD3/IRF2/XYLT1/ABI2/FAM214B/PALM/ARFIP2/CASC3/TIMP3/FRMD5/SEMA3G/NMNAT2/GRM5/CPEB1/CLIP3/SIX3/CSRNP3/COPG2/LCOR/TBX2/DUSP4/WASF2/GCN1L1/METAP1/DENND1B/AFF4/HNRNPUL1/HSD17B8/TTBK1/CH…
GO:0044420	GO:0044420	extracellular matrix component	39	39/3924	TIMP3/ADAMTS10/FGF9/ELN/VWA1/SPARC/COL1A1/NID1/NTN1/DAG1/COL12A1/RUNX1/SNCA/EGFLAM/MFAP2/GRIN1/COL7A1/HSPG2/CASK/COL1A2/COL14A1/COL3A1/MATN2/FRAS1/NID2/COL15A1/COL4A2/COL4A1/COL5A2/COL11A1/COL4A5/NPNT/FBN2/ERBB2IP/COL5A1/DLG1/MFAP4/P3H2/LAMC1
GO:0044421	GO:0044421	extracellular region part	736	736/3924	CNTFR/PPP1CB/TIMP3/SEMA3G/GRM5/DKK3/WASF2/RAB11A/DLG3/MYO1C/CACNA2D1/G6PD/ADAMTS10/JADE2/CSF1/TLN1/VAMP2/NCOA5/INHBB/MDGA1/ASXL1/MMP11/HBEGF/SEMA3F/VASP/ACTR1A/CTDSPL/SSH2/SDC1/FGF9/EFNB1/VAT1/ITM2C/ELN/SLC22A8/GNAI2/RAB15/C1orf68/SLC7A8/AK1/EHD2/CYB5R1/F13A1/RTN3/CFL1/GNB2/SFN/STMN1/RAB5B/GALNT7/THRAP3/ARHGAP1/RHOG/CTSC/SEZ6/CAPN1/VWA1/PVALB/C9orf72/CX3CL1/ROBO2/STAU1/PTPRD/RUSC2/NFASC/ACPP/ENPP…
GO:0044422	GO:0044422	organelle part	1865	1865/3924	TERF2/SENP5/DLG4/SCAF4/TAF4/LIN54/LARP1/SH3PXD2A/ZEB1/TRAPPC10/BCORL1/ATXN2/STX1B/POLR2F/HIC2/ELAVL1/SLC35C1/SRSF6/HIPK3/ZNRF1/SKI/PPP3CA/PPP1CB/HNRNPU/IRF2/XYLT1/PALM/ARFIP2/CASC3/NMNAT2/CPEB1/CLIP3/COPG2/DUSP4/AFF4/HNRNPUL1/HSD17B8/CHST7/RAB11A/TOMM40L/MTOR/MAD2L1BP/RPS6KA1/FBXW7/COLGALT2/GATA2/MYO1C/METTL1/NPAS3/EIF1AD/G6PD/UBE2Z/SYNGR1/JADE2/CYP26B1/FOXO4/ATXN7L3/KRT80/CBX5/TLN1/CBX6/TEAD3/ST…
GO:0044425	GO:0044425	membrane part	1330	1330/3924	DLG4/CNTFR/LDLRAD3/TRAPPC10/STX1B/GPHN/ZNF219/SLC35C1/AQP4/GABBR2/SLC5A3/ATP1B2/XYLT1/PALM/KCNE4/FRMD5/GRM5/PTGIR/CPEB1/CLIP3/COPG2/STXBP5L/ADGRL1/VANGL1/KCNE3/GGT7/CHST7/TOMM40L/MTOR/SMIM3/CD96/DLG3/MYO1C/CACNA2D1/TSPAN9/FAM155B/G6PD/LPPR2/SYNGR1/CYP26B1/NPTXR/PVRL1/CSF1/TLN1/VAMP2/RAPGEF2/SHROOM4/ADGRA2/SV2A/MARK2/MAPK8IP3/ZDHHC8/ARC/TMEM201/CNIH2/MDGA1/SCN2B/HK1/HBEGF/ATG9A/FA2H/DRD2/VASP/MPZ/…
GO:0044456	GO:0044456	synapse part	180	180/3924	DLG4/STX1B/GPHN/ZNRF1/GABBR2/GRM5/CPEB1/ADGRL1/DLG3/SYNGR1/PVRL1/VAMP2/SV2A/ARC/CNIH2/DRD2/NLGN2/VAMP1/NLGN4Y/SLC17A7/SORCS3/NLGN4X/AXIN1/RIMS4/GRIK3/SYDE1/ADD1/FOSL1/PDE2A/SNPH/LRFN1/PCLO/RAB11B/BSN/CLSTN1/SLC30A3/SLC17A5/LRP4/CACFD1/YWHAZ/ARHGAP32/RUSC1/RIMS3/PJA2/NLGN1/ZNRF2/TENM2/GRIA2/PDLIM5/CADM1/GRIK5/SYT1/SOS1/SYPL2/LZTS3/SCAMP5/CPEB4/BCL2L1/DLG2/SYT3/CABP1/DPYSL2/DAG1/SSPN/APBA1/PICALM/M…
GO:0044464	GO:0044464	cell part	3362	3362/3924	TERF2/SENP5/TNRC6B/DLG4/TLK1/CNTFR/PNKD/ZNF609/SCAF4/NEUROG2/TAF4/LIN54/LARP1/SH3PXD2A/ZEB1/LDLRAD3/TRAPPC10/BCORL1/ATXN2/STX1B/HOXB8/GPHN/POLR2F/POU3F1/SOCS2/HIC2/ELAVL1/ZNF219/SLC35C1/SRSF6/HIPK3/ZER1/ZNRF1/SKI/PPP3CA/AQP4/PPP1CB/GABBR2/HNRNPU/SLC5A3/ZNF618/BRWD3/IRF2/ATP1B2/XYLT1/ABI2/FAM214B/PALM/ARFIP2/CASC3/TIMP3/KCNE4/FRMD5/NMNAT2/GRM5/PTGIR/CPEB1/CLIP3/SIX3/CSRNP3/COPG2/LCOR/STXBP5L/ADGRL…
GO:0045202	GO:0045202	synapse	247	247/3924	DLG4/STX1B/GPHN/ZNRF1/GABBR2/NMNAT2/GRM5/CPEB1/ADGRL1/DLG3/SYNGR1/PVRL1/VAMP2/RAPGEF2/SV2A/ARC/CNIH2/DRD2/EFNB1/NLGN2/VAMP1/NLGN4Y/SLC17A7/SORCS3/NLGN4X/AXIN1/RIMS4/GRIK3/SYDE1/ADD1/CPLX1/FOSL1/PDE2A/ARHGAP44/LRP6/SNPH/PRRT1/LRFN1/PCLO/RAB11B/BSN/NLGN3/SAMD4A/PRRT2/CLSTN1/SLC30A3/SLC17A5/LRP4/CACFD1/YWHAZ/ARHGAP32/RUSC1/RIMS3/PJA2/NLGN1/ZNRF2/SEPT3/CXADR/ATP2B2/TENM2/GRIA2/PHACTR1/PDLIM5/CADM1/GR…

## Sheet: biological process
	ID	Description	Count	GeneRatio	geneID
GO:0000003	GO:0000003	reproduction	200	200/3924	TAF4/CPEB1/AFF4/MTOR/NPAS3/CYP26B1/DNMT3A/PPP1R1B/INHBB/CHD5/CYP27B1/HOXA11/FOXO3/KMT2D/KPNA6/CREBRF/SPATA2/STAT3/PIM2/SYDE1/FOSL1/SBF1/RAD23B/ROBO2/NCOA1/DEDD/CTDNEP1/STRBP/CXADR/CELF4/CALR/QKI/EIF4H/CADM1/GATA4/CLIC4/PAFAH1B1/ARID4B/LIF/MMP14/PHC2/KLHDC3/BCL2L1/THRB/CELF1/SP1/TAF7L/PYGO2/SSTR1/ESR1/USP9X/B4GALT1/NR3C1/SERPINE2/ACVR2A/OSGIN2/ITGA3/RUNX1/SOX9/CEBPB/TAF4B/HSF2/CTNNB1/RPS6KA2/KIT/N…
GO:0008152	GO:0008152	metabolic process	2636	2636/3924	TERF2/SENP5/TNRC6B/DLG4/TLK1/PNKD/NEUROG2/TAF4/LIN54/LARP1/SH3PXD2A/ZEB1/LDLRAD3/BCORL1/ATXN2/STX1B/HOXB8/GPHN/POLR2F/POU3F1/SOCS2/HIC2/ELAVL1/ZNF219/SLC35C1/SRSF6/HIPK3/ZER1/ZNRF1/SKI/PPP3CA/PPP1CB/GABBR2/HNRNPU/SLC5A3/ZNF618/BRWD3/IRF2/ATP1B2/XYLT1/ABI2/PALM/CASC3/TIMP3/NMNAT2/GRM5/PTGIR/CPEB1/CLIP3/SIX3/CSRNP3/LCOR/DKK3/TBX2/DUSP4/SBK1/RCAN2/GCN1L1/METAP1/DENND1B/GGT7/AFF4/HNRNPUL1/HSD17B8/TTB…
GO:0001906	GO:0001906	cell killing	11	11/3924	CTSC/CADM1/AP1G1/UNC13D/TUSC2/TUBB/ARRB2/BCL2L11/IL13/EMP2/MR1
GO:0002376	GO:0002376	immune system process	548	548/3924	TNRC6B/SH3PXD2A/ZEB1/HOXB8/POLR2F/PPP3CA/AQP4/IRF2/ATP1B2/DUSP4/WASF2/MTOR/RPS6KA1/CD96/GATA2/MYO1C/G6PD/FOXO4/PVRL1/CSF1/VAMP2/HBEGF/ATG9A/VASP/ACTR1A/MYO1F/CYP27B1/FGF9/ATG7/EFNB1/SRF/FOXO3/PBX1/SLC7A8/NFE2L1/TNRC6C/ZNF385A/MEF2C/IMPDH1/CFL1/CAMK2D/PHLPP2/RC3H1/PACS1/RAB5B/POU2F2/CTSC/ADD1/CACNB3/PAK1/ACIN1/SHC1/FZD5/CX3CL1/AKT1S1/BNIP3L/TENM1/PDE2A/PURB/ADCY5/DMTN/FOXP1/MAPK14/DDX3X/AP2A1/ELK1…
GO:0040007	GO:0040007	growth	293	293/3924	ATXN2/SOCS2/TBX2/RAB11A/MTOR/RPS6KA1/CSF1/INHBB/WDTC1/HBEGF/SEMA3F/DRD2/VANGL2/CYP27B1/FGF9/KDM6A/HOXA11/SRF/FOXO3/KMT2D/MEF2C/NLGN4X/CAMK2D/SFN/BBC3/STAT3/SERTAD3/DCX/ADD1/SHC1/SLITRK1/NRK/LMX1B/LRP6/NDEL1/ETNK2/MAPK14/CCM2L/DDX3X/NLGN3/GSK3A/RARG/NTN1/FZD7/LRP4/RPS6KA3/VPS54/GIGYF2/PLXNA4/BTG1/WWC3/USP47/MTPN/C10orf90/TENM4/EIF4H/GATA6/BMP2/MAP2K4/CADM1/GATA4/ARX/CLIC4/SMAD3/PAFAH1B1/NAIF1/ISLR…
GO:0007610	GO:0007610	behavior	224	224/3924	DLG4/CNTFR/HOXB8/GRM5/SIX3/RCAN2/GDNF/NPAS3/ADGRA2/ZDHHC8/ARC/ZFHX2/PPP1R1B/SEMA3F/DRD2/ATG7/NLGN2/SRF/NLGN4Y/SLC17A7/ZNF385A/CREBRF/NOVA1/MEF2C/SORCS3/NLGN4X/STAT3/SEZ6/GLP1R/VWA1/FOSL1/ROBO2/SLITRK1/USP2/ADCY5/NCOA1/SYNGAP1/JPH4/NLGN3/ESPN/CNP/PJA2/STRBP/NLGN1/GIGYF2/PLXNA4/PRKCA/ATP2B2/CALR/SMAD3/PAFAH1B1/NPY4R/ETV1/KCNIP3/SLC1A2/HIPK2/ITGA5/EFNB3/THRB/NR4A3/NR4A2/SCN1A/BBS12/CTNND2/PTPRO/APBA…
GO:0009987	GO:0009987	cellular process	3216	3216/3924	TERF2/SENP5/TNRC6B/DLG4/TLK1/CNTFR/PNKD/NEUROG2/TAF4/LIN54/LARP1/SH3PXD2A/ZEB1/TRAPPC10/BCORL1/ATXN2/STX1B/HOXB8/GPHN/POLR2F/POU3F1/SOCS2/HIC2/ELAVL1/ZNF219/SLC35C1/SRSF6/HIPK3/ZER1/ZNRF1/SKI/PPP3CA/AQP4/PPP1CB/GABBR2/HNRNPU/SLC5A3/ZNF618/BRWD3/IRF2/ATP1B2/XYLT1/ABI2/PALM/ARFIP2/CASC3/TIMP3/KCNE4/NMNAT2/GRM5/PTGIR/CPEB1/CLIP3/SIX3/CSRNP3/LCOR/STXBP5L/ADGRL1/DKK3/TBX2/DUSP4/KCNE3/SBK1/WASF2/RCAN2/…
GO:0022414	GO:0022414	reproductive process	293	293/3924	CNTFR/TAF4/AQP4/AFF4/MTOR/GATA2/NPAS3/CYP26B1/CSF1/TEAD3/DNMT3A/PPP1R1B/INHBB/CHD5/CYP27B1/SDC1/FGF9/HOXA11/FOXO3/PBX1/KMT2D/ERF/KPNA6/CREBRF/SPATA2/STAT3/DLX3/FOSL1/FZD5/SBF1/RAD23B/ROBO2/NRK/LRP6/ETNK2/NCOA1/RNF38/RARG/DEDD/CTDNEP1/STRBP/DMRTA2/CXADR/IGF1R/ACVR1C/CELF4/CALR/QKI/EIF4H/GATA6/CADM1/GATA4/CLIC4/ARNT/PAFAH1B1/ETS1/ANTXR1/ARID4B/LIF/MMP14/PHC2/BCL2L1/THRB/GRB2/IRX5/PLAG1/FRS2/CELF1/S…
GO:0022610	GO:0022610	biological adhesion	356	356/3924	ZEB1/PPP3CA/PPP1CB/ATP1B2/ADGRL1/METAP1/MTOR/IGLON5/CD96/PVRL1/CSF1/TLN1/MYO1F/CELSR3/EFNB1/NLGN2/SRF/ERF/PPP1R12A/NLGN4Y/PTPRU/NLGN4X/DCHS1/RC3H1/ONECUT2/PAK1/SHC1/FZD5/CX3CL1/LPP/ROBO2/PCDH9/PTPRD/CDH24/NFASC/LRP6/DMTN/FOXP1/CCM2L/EPHA8/COL1A1/NLGN3/C10orf54/EPHB3/NID1/PCDHGA6/CADM3/CLSTN1/NTN1/FZD7/DUSP3/NLGN1/CYTH3/CLIC1/CXADR/RORA/PRKCA/FLRT3/KIFC3/PDPK1/TENM2/CALR/BMP2/CADM1/ITGA10/SMAD3/AC…
GO:0023052	GO:0023052	signaling	1494	1494/3924	TNRC6B/DLG4/TLK1/CNTFR/PNKD/LARP1/ZEB1/STX1B/SOCS2/ZNF219/SLC35C1/HIPK3/SKI/PPP3CA/PPP1CB/GABBR2/IRF2/ATP1B2/ABI2/PALM/ARFIP2/GRM5/PTGIR/CPEB1/SIX3/STXBP5L/ADGRL1/DKK3/DUSP4/WASF2/RCAN2/METAP1/RAB11A/GDNF/MTOR/RPS6KA1/FBXW7/DLG3/GATA2/MYO1C/NPAS3/SYNGR1/JADE2/CYP26B1/FOXO4/PVRL1/CSF1/TLN1/TEAD3/VAMP2/RAPGEF2/ADGRA2/MARK2/NCOA5/MAPK8IP3/ARC/CNIH2/PPP1R1B/INHBB/ASXL1/SCN2B/ESRRG/CHD5/MKL1/HBEGF/SEM…
GO:0032501	GO:0032501	multicellular organismal process	1663	1663/3924	TERF2/DLG4/CNTFR/PNKD/NEUROG2/TAF4/SH3PXD2A/ZEB1/ATXN2/HOXB8/GPHN/POLR2F/POU3F1/ELAVL1/SRSF6/SKI/PPP3CA/AQP4/PPP1CB/HNRNPU/SLC5A3/IRF2/ATP1B2/PALM/TIMP3/SEMA3G/GRM5/PTGIR/SIX3/ADGRL1/DKK3/TBX2/VANGL1/DUSP4/WASF2/RCAN2/METAP1/AFF4/TTBK1/RAB11A/GDNF/MTOR/RPS6KA1/FBXW7/IGLON5/DLG3/GATA2/NPAS3/G6PD/CYP26B1/FOXO4/PVRL1/CBX5/CSF1/TLN1/TEAD3/RAPGEF2/SHROOM4/ADGRA2/MARK2/MAPK8IP3/SETD1A/ARC/ZFHX2/SMARCD1…
GO:0032502	GO:0032502	developmental process	1523	1523/3924	TERF2/DLG4/CNTFR/NEUROG2/TAF4/SH3PXD2A/ZEB1/ATXN2/HOXB8/GPHN/POLR2F/POU3F1/SOCS2/ELAVL1/SRSF6/SKI/PPP3CA/HNRNPU/SLC5A3/BRWD3/PALM/SEMA3G/GRM5/CLIP3/SIX3/ADGRL1/DKK3/TBX2/VANGL1/DUSP4/WASF2/AFF4/TTBK1/RAB11A/GDNF/MTOR/RPS6KA1/FBXW7/IGLON5/DLG3/GATA2/G6PD/CYP26B1/FOXO4/PVRL1/CSF1/TLN1/TEAD3/RAPGEF2/SHROOM4/ADGRA2/MARK2/MAPK8IP3/SETD1A/ARC/SMARCD1/DNMT3A/INHBB/MDGA1/ASXL1/SCN2B/WDTC1/CHD5/MMP11/MKL1…
GO:0040011	GO:0040011	locomotion	493	493/3924	DLG4/NEUROG2/SKI/ATP1B2/ABI2/GRM5/SIX3/WASF2/RCAN2/RAB11A/GDNF/RPS6KA1/DLG3/MYO1C/PVRL1/CSF1/TLN1/RAPGEF2/ADGRA2/MARK2/MAPK8IP3/ARC/TMEM201/MDGA1/HBEGF/SEMA3F/DRD2/VASP/MYO1F/VANGL2/SDC1/ST8SIA2/CELSR3/EFNB1/SRGAP3/SRF/SLC7A8/OSBPL8/CACNB1/PTPRU/MEF2C/HDAC6/CFL1/CAMK2D/RASGEF1A/STAT3/ONECUT2/DPYSL5/DIAPH1/DCX/RHOG/CACNB3/PAK1/SHC1/FOSL1/PAX6/CX3CL1/ROBO2/CACNA1D/LDLRAD4/SCAI/NFASC/LMX1B/LRP6/NDEL…
GO:0044699	GO:0044699	single-organism process	2934	2934/3924	TERF2/SENP5/TNRC6B/DLG4/TLK1/CNTFR/PNKD/NEUROG2/TAF4/LIN54/LARP1/SH3PXD2A/ZEB1/TRAPPC10/ATXN2/STX1B/HOXB8/GPHN/POLR2F/POU3F1/SOCS2/ELAVL1/ZNF219/SLC35C1/SRSF6/HIPK3/SKI/PPP3CA/AQP4/PPP1CB/GABBR2/HNRNPU/SLC5A3/BRWD3/IRF2/ATP1B2/XYLT1/ABI2/PALM/ARFIP2/TIMP3/KCNE4/SEMA3G/NMNAT2/GRM5/PTGIR/CPEB1/CLIP3/SIX3/CSRNP3/COPG2/STXBP5L/ADGRL1/DKK3/TBX2/VANGL1/DUSP4/KCNE3/WASF2/RCAN2/METAP1/GGT7/AFF4/HSD17B8/T…
GO:0044848	GO:0044848	biological phase	3	3/3924	FOXL2/TGFB2/SFRP1
GO:0046879	GO:0046879	hormone secretion	97	97/3924	PPP3CA/STXBP5L/VAMP2/INHBB/DRD2/NLGN2/GLP1R/CPLX1/PAX6/CACNA1D/PCLO/RAB11B/YWHAZ/PRKCA/ACVR1C/EFNA5/LIF/CPLX3/CACNA1E/ADRA2A/SEC11A/PARK2/ITPR2/SIDT2/GLUD1/RUNX1/SOX4/SOX11/TCF7L2/ADM/PRKCE/ISL1/EPHA5/IRS2/CREB1/PER2/RAP1A/TMF1/NRXN1/UBE2Q1/MIDN/CACNA2D2/HMGCR/RIMS2/IRS1/PCSK1/CDK16/MCU/SPCS3/CACNA1A/AQP1/SPCS2/EDN3/NPFF/MYRIP/ADIPOQ/SNX19/HTT/ILDR1/NR1D1/PRKAR2A/CAMK2G/ADCYAP1/PFKFB2/CHD7/SNAP25…
GO:0048511	GO:0048511	rhythmic process	102	102/3924	TAF4/PPP1CB/HNRNPU/SIX3/INHBB/DRD2/FOXO3/PPARGC1A/THRAP3/KDM5C/ROBO2/KDM5A/USP2/NONO/NCOA1/NLGN1/RORA/OGT/MMP14/BCL2L1/FBXL3/MAPK9/SP1/ESR1/BDNF/FBXW11/RUNX1/CEBPB/EP300/CREBBP/DDX5/DYRK1A/CCAR2/KIT/NPAS2/GSK3B/CSNK1E/NRIP1/CREB1/HDAC3/NHLH2/PER2/ID1/PRKAA1/HLF/TOP1/CIPC/KDM5B/EGR2/SIN3A/HDAC2/CBX3/EREG/HDAC1/EGR1/GRIN1/ADIPOQ/CSNK2A1/TEF/NR1D1/ARRB2/PTEN/ADCYAP1/MAPK10/CRY2/KLF9/PDGFRA/NAMPT/NR1…
GO:0048518	GO:0048518	positive regulation of biological process	1452	1452/3924	TERF2/TNRC6B/DLG4/CNTFR/NEUROG2/TAF4/LARP1/ZEB1/STX1B/POLR2F/POU3F1/SOCS2/ELAVL1/SRSF6/SKI/PPP3CA/IRF2/ATP1B2/ABI2/PALM/ARFIP2/GRM5/PTGIR/CLIP3/SIX3/CSRNP3/STXBP5L/ADGRL1/TBX2/DUSP4/WASF2/DENND1B/RAB11A/GDNF/MTOR/RPS6KA1/FBXW7/GATA2/MYO1C/NPAS3/CYP26B1/FOXO4/ATXN7L3/CSF1/TLN1/TEAD3/VAMP2/RAPGEF2/ADGRA2/MARK2/MAPK8IP3/SETD1A/SMARCD1/INHBB/ASXL1/ESRRG/CHD5/MKL1/HBEGF/DRD2/VASP/MYO1F/VANGL2/CYP27B1/…
GO:0048519	GO:0048519	negative regulation of biological process	1181	1181/3924	TERF2/TNRC6B/DLG4/CNTFR/ZEB1/ATXN2/HOXB8/POLR2F/SOCS2/HIC2/ELAVL1/ZNF219/SLC35C1/SRSF6/HIPK3/SKI/PPP3CA/PPP1CB/GABBR2/IRF2/PALM/TIMP3/GRM5/PTGIR/CPEB1/CLIP3/SIX3/CSRNP3/LCOR/STXBP5L/DKK3/TBX2/DUSP4/WASF2/GDNF/MTOR/MAD2L1BP/RPS6KA1/FBXW7/DLG3/GATA2/G6PD/CYP26B1/FOXO4/CBX5/CBX6/TEAD3/RAPGEF2/ADGRA2/NCOA5/SETD1A/DNMT3A/PPP1R1B/INHBB/ASXL1/WDTC1/CHD5/MMP11/MKL1/HBEGF/SEMA3F/DRD2/MYO1F/VANGL2/CTDSPL/C…
GO:0050789	GO:0050789	regulation of biological process	2534	2534/3924	TERF2/TNRC6B/DLG4/TLK1/CNTFR/PNKD/NEUROG2/TAF4/LIN54/LARP1/ZEB1/LDLRAD3/BCORL1/ATXN2/STX1B/HOXB8/POLR2F/POU3F1/SOCS2/HIC2/ELAVL1/ZNF219/SLC35C1/SRSF6/HIPK3/ZER1/SKI/PPP3CA/PPP1CB/GABBR2/HNRNPU/SLC5A3/ZNF618/BRWD3/IRF2/ATP1B2/ABI2/PALM/ARFIP2/CASC3/TIMP3/KCNE4/GRM5/PTGIR/CPEB1/CLIP3/SIX3/CSRNP3/LCOR/STXBP5L/ADGRL1/DKK3/TBX2/DUSP4/KCNE3/WASF2/RCAN2/GCN1L1/METAP1/DENND1B/AFF4/HNRNPUL1/TTBK1/RAB11A/G…
GO:0050896	GO:0050896	response to stimulus	1809	1809/3924	TERF2/TNRC6B/DLG4/TLK1/CNTFR/NEUROG2/LARP1/ZEB1/POLR2F/SOCS2/ZNF219/SLC35C1/SRSF6/HIPK3/SKI/PPP3CA/AQP4/PPP1CB/GABBR2/IRF2/ATP1B2/XYLT1/ABI2/PALM/ARFIP2/TIMP3/GRM5/PTGIR/CPEB1/SIX3/ADGRL1/DKK3/TBX2/DUSP4/WASF2/RCAN2/METAP1/HNRNPUL1/RAB11A/GDNF/MTOR/MAT2A/RPS6KA1/FBXW7/CD96/DLG3/GATA2/MYO1C/NPAS3/G6PD/JADE2/CYP26B1/FOXO4/PVRL1/CBX5/CSF1/TLN1/TEAD3/VAMP2/RAPGEF2/ADGRA2/MARK2/NCOA5/MAPK8IP3/DNMT3A/C…
GO:0051179	GO:0051179	localization	1373	1373/3924	TERF2/DLG4/TLK1/NEUROG2/LDLRAD3/TRAPPC10/ATXN2/STX1B/GPHN/SLC35C1/SRSF6/SKI/PPP3CA/AQP4/SLC5A3/ATP1B2/ABI2/PALM/CASC3/KCNE4/CLIP3/SIX3/COPG2/STXBP5L/KCNE3/WASF2/DENND1B/RAB11A/GDNF/TOMM40L/MTOR/FBXW7/DLG3/GATA2/MYO1C/CACNA2D1/SYNGR1/PVRL1/CSF1/TLN1/VAMP2/RAPGEF2/ADGRA2/SV2A/MARK2/MAPK8IP3/ARC/TMEM201/CNIH2/INHBB/MDGA1/SCN2B/HK1/HBEGF/ATG9A/SEMA3F/DRD2/ACTR1A/MYO1F/VANGL2/CYP27B1/SDC1/PEAR1/FGF9/A…
GO:0051704	GO:0051704	multi-organism process	536	536/3924	DLG4/CNTFR/TAF4/STX1B/POLR2F/AQP4/PTGIR/AFF4/HNRNPUL1/CHST7/MTOR/FBXW7/NPAS3/G6PD/CYP26B1/PVRL1/CBX5/TEAD3/VAMP2/SV2A/DNMT3A/PPP1R1B/INHBB/CHD5/HK1/HBEGF/MYO1F/CYP27B1/SDC1/ATG7/HOXA11/VAMP1/FOXO3/KMT2D/KPNA6/NLGN4Y/CREBRF/MEF2C/NLGN4X/RTN3/CFL1/SPATA2/STMN1/STAT3/PACS1/PIM2/DDX6/FOSL1/RANBP2/FZD5/SBF1/BNIP3L/RAD23B/STAU1/NRK/CUL2/NCOA1/ST3GAL2/KPNA3/SRCAP/SPARC/FOXP1/MAPK14/DDX3X/FURIN/AP2A1/NLG…
GO:0065007	GO:0065007	biological regulation	2621	2621/3924	TERF2/TNRC6B/DLG4/TLK1/CNTFR/PNKD/NEUROG2/TAF4/LIN54/LARP1/ZEB1/LDLRAD3/BCORL1/ATXN2/STX1B/HOXB8/POLR2F/POU3F1/SOCS2/HIC2/ELAVL1/ZNF219/SLC35C1/SRSF6/HIPK3/ZER1/SKI/PPP3CA/AQP4/PPP1CB/GABBR2/HNRNPU/SLC5A3/ZNF618/BRWD3/IRF2/ATP1B2/ABI2/PALM/ARFIP2/CASC3/TIMP3/KCNE4/GRM5/PTGIR/CPEB1/CLIP3/SIX3/CSRNP3/LCOR/STXBP5L/ADGRL1/DKK3/TBX2/DUSP4/KCNE3/WASF2/RCAN2/GCN1L1/METAP1/DENND1B/AFF4/HNRNPUL1/HSD17B8/T…
GO:0071840	GO:0071840	cellular component organization or biogenesis	1470	1470/3924	TERF2/DLG4/TLK1/NEUROG2/BCORL1/ATXN2/STX1B/GPHN/SOCS2/SLC35C1/SRSF6/SKI/AQP4/BRWD3/ABI2/PALM/ARFIP2/CPEB1/CLIP3/ADGRL1/WASF2/TTBK1/RAB11A/GDNF/MTOR/MAD2L1BP/RPS6KA1/FBXW7/COLGALT2/DLG3/GATA2/MYO1C/JADE2/CYP26B1/ATXN7L3/PVRL1/TLN1/CBX6/VAMP2/RAPGEF2/SHROOM4/MARK2/MAPK8IP3/SETD1A/ARC/SMARCD1/DNMT3A/STAG1/ASXL1/ETF1/WDTC1/CHD5/MMP11/HBEGF/ATG9A/SEMA3F/FA2H/DRD2/VASP/ACTR1A/MYO1F/MPZ/VANGL2/CYP27B1/S…
GO:0098743	GO:0098743	cell aggregation	10	10/3924	MAPK14/BMP1/OTOR/SOX9/CTGF/MYCN/COL11A1/BMPR1B/BARX2/TGFB2

## Sheet: molecular function
	ID	Description	Count	GeneRatio	geneID
GO:0009055	GO:0009055	electron carrier activity	3	3/3924	ME1/CYP19A1/GSR
GO:0000988	GO:0000988	protein binding transcription factor activity	205	205/3924	TAF4/ZEB1/POU3F1/SKI/SIX3/ATXN7L3/ZNF710/SMARCD1/ASXL1/MKL1/SRF/WBP2/ERF/SOX12/PPARGC1A/NFE2L1/MAP3K10/THRAP3/HOXC6/DYRK1B/RUNX1T1/PITX1/BCOR/NCOA7/KDM5A/SCAI/NCOA1/SRCAP/JAZF1/SUFU/MNT/ZFX/HMGA1/CBFA2T3/PPARGC1B/TCF20/LPIN2/BTG1/AEBP2/FOXO1/TCF4/GATA4/NFIB/SMAD3/ARNT/CBFB/KLF12/KCNIP3/LIF/PTPN14/MTA2/HR/HIPK2/PHF2/CBFA2T2/NSD1/THRB/DTX1/KCTD1/MBD1/HDAC4/TRIB3/TCF3/JADE1/TAF7L/TBX15/NR3C1/GMEB2/M…
GO:0001071	GO:0001071	nucleic acid binding transcription factor activity	371	371/3924	TAF4/ZEB1/HOXB8/POU3F1/ZNF219/IRF2/SIX3/CSRNP3/LCOR/TBX2/AFF4/FBXW7/GATA2/FOXO4/TEAD3/ESRRG/MKL1/SRF/FOXO3/PBX1/ERF/PBX2/SOX12/FOXN2/NFE2L1/CREBRF/AKNA/MEF2C/STAT3/ONECUT2/POU2F2/DLX3/HOXC6/FOSL1/RUNX1T1/PAX6/PITX1/ZIC3/NFIX/ZNF81/KDM5A/PURB/E2F3/LMX1B/VAX1/MAZ/UBN2/FOXP1/POU2F1/MEF2D/ELK1/ZBTB4/RARG/ALX4/PA2G4/SREBF2/MNT/USF2/TRPS1/CBFA2T3/DMRTA2/MYRF/RORA/TFAP4/AEBP2/FOXO1/YBX1/GATA6/TCF4/GATA4…
GO:0003824	GO:0003824	catalytic activity	1166	1166/3924	SENP5/DLG4/TLK1/PNKD/GPHN/POLR2F/HIPK3/ZER1/ZNRF1/PPP3CA/PPP1CB/ATP1B2/XYLT1/NMNAT2/DUSP4/SBK1/METAP1/GGT7/HSD17B8/TTBK1/CHST7/RAB11A/DESI1/MTOR/MAT2A/RPS6KA1/COLGALT2/USB1/DLG3/MYO1C/METTL1/PAPL/G6PD/LPPR2/UBE2Z/ADAMTS10/CYP26B1/GTDC1/STK35/MARK2/ZDHHC8/SETD1A/DNMT3A/KIF21B/CHD5/HK1/MMP11/FA2H/MYO1F/CTDSPL/CYP27B1/SSH2/DOLPP1/ATG7/ST8SIA2/KDM6A/VAT1/NLGN2/USP31/GNAI2/THTPA/FBXO11/RAB15/KMT2D/SYV…
GO:0005085	GO:0005085	guanyl-nucleotide exchange factor activity	64	64/3924	PTGIR/DENND1B/RAPGEF2/RASGEF1A/DOCK3/SBF1/FNIP1/CYTH3/SOS1/DENND6A/RANBP10/FGD1/IQSEC2/DENND5A/ARHGEF37/FGD4/RAB3GAP2/RASGRP4/RGL1/ARHGEF3/RAPGEF6/ABR/SBF2/RAP1A/ARHGEF2/MCF2L/TIAM1/DENND5B/ARFGEF2/PSD/FGD5/FGD6/ARHGEF12/ARHGEF10L/RAB3GAP1/AKAP13/CYTH1/RALGPS1/ARFGEF3/KALRN/TIAM2/GAPVD1/PLEKHG1/RASGRP1/PLEKHG6/RGL2/ARHGEF38/PSD3/RALGDS/ARHGEF7/DENND1A/RIC1/ARHGEF15/VAV3/ADRB1/RIN2/RALGPS2/ARHGEF9…
GO:0005198	GO:0005198	structural molecule activity	105	105/3924	COPG2/KRT80/TLN1/MAPK8IP3/SMARCD1/MPZ/ELN/AXIN1/CDC42SE1/ADD1/COL1A1/LDLRAP1/MAP1A/LOR/WWC3/FLG2/ACTG1/HAPLN1/DAG1/PLEC/SPTBN1/CD2AP/COL12A1/G3BP2/SEPT7/CDC42SE2/JAG1/JUP/MAP4/COL19A1/SPAG9/BCAN/CCDC6/ISCA1/TUBGCP3/CROCC/OCLN/NCK2/MATR3/MSN/DLG5/PLS1/RPL22/SPTBN2/LMNA/AKAP13/MOBP/KRT79/TPM4/EPB41L1/TUBB/HAPLN2/ARRB2/ANK3/EPB41/CLDN12/DMD/ODF2/MAGI3/SHANK2/COL1A2/COL14A1/COL3A1/COL24A1/MAP2/ACTA1/…
GO:0005215	GO:0005215	transporter activity	268	268/3924	TRAPPC10/AQP4/SLC5A3/ATP1B2/KCNE4/KCNE3/TOMM40L/CACNA2D1/SV2A/SCN2B/SLC22A8/SLC7A8/KPNA6/CACNB1/SLC17A7/MCL1/GRIK3/KCNN2/CACNB3/SLC12A4/CPLX1/CLCN5/CACNA1D/PDE2A/LRP6/SLC41A1/KCNIP1/KPNA3/PCLO/SLC16A2/AP2A1/SCN4B/PITPNM3/ASIC1/TAP1/KCNK15/CALCR/TIMM17B/SLC30A3/TOMM40/SLC17A5/CACFD1/SLC4A4/MMGT1/CLIC1/SLC35B4/XPO1/ATP2B2/SLC26A2/KCNJ13/GRIA2/CHP1/GRIK5/SYT1/CLIC4/SYPL2/AP1G1/ABCA1/KCNIP3/TRPM7/PGA…
GO:0005488	GO:0005488	binding	3165	3165/3924	TERF2/SENP5/TNRC6B/DLG4/TLK1/CNTFR/PNKD/ZNF609/SCAF4/NEUROG2/ANKRD52/TAF4/LIN54/LARP1/SH3PXD2A/ZEB1/LDLRAD3/TRAPPC10/ATXN2/STX1B/HOXB8/GPHN/POLR2F/POU3F1/SOCS2/HIC2/ELAVL1/ZNF219/SRSF6/HIPK3/ZNRF1/SKI/PPP3CA/PPP1CB/GABBR2/HNRNPU/ZNF618/FAM120C/IRF2/ATP1B2/ABI2/FAM214B/PALM/ARFIP2/CASC3/TIMP3/FRMD5/NMNAT2/GRM5/CPEB1/CLIP3/SIX3/CSRNP3/LCOR/STXBP5L/ADGRL1/TBX2/VANGL1/SBK1/WASF2/RCAN2/GCN1L1/METAP1/G…
GO:0016015	GO:0016015	morphogen activity	1	1/3924	NBL1
GO:0016209	GO:0016209	antioxidant activity	5	5/3924	TP53INP1/PXDN/GPX7/GSR/PTGS2
GO:0016247	GO:0016247	channel regulator activity	42	42/3924	KCNE3/CACNA2D1/SCN2B/DRD2/CAMK2D/GNB2/WNK1/KCNIP1/WNK3/SCN4B/DPP6/PTPN3/CHP1/KCNIP3/KCNAB2/NEDD4/YWHAH/NEDD4L/NRXN3/DPP10/NRXN1/PIAS3/STIM2/GRM3/CACNA2D2/SCN1B/FGF13/KCNIP2/SGK3/SGK1/HPCAL4/ATP2B4/ARPP19/CAV3/DLG1/NOS1/VAMP8/STX1A/PRKG1/GRM7/GRM2/KCNAB1
GO:0030234	GO:0030234	enzyme regulator activity	217	217/3924	SOCS2/SKI/ATP1B2/TIMP3/RCAN2/RPS6KA1/FBXW7/RAPGEF2/MARK2/PPP1R1B/WDTC1/TBC1D25/SRGAP3/CPEB2/PPP1R12A/CAMK2N2/AXIN1/SFN/ARHGAP1/SYDE1/CTSC/CDC42SE1/WNK1/PPP2R2A/ARHGAP44/LRP6/ANP32E/SH3RF2/FURIN/GDI1/SYNGAP1/ARFGAP2/ARHGAP32/CALM3/RPS6KA3/PSMF1/PDPK1/OAZ2/CHP1/PHACTR1/PPP2R5C/OGT/BMP2/SOS1/TAOK3/RALBP1/MAT2B/MMP14/PPP2R3A/RAP1GAP/PAK2/RGS3/CRB2/ARHGAP31/TBC1D30/PPP2R5B/CABP1/OCRL/ELFN2/MAPK9/SERPI…
GO:0030545	GO:0030545	receptor regulator activity	10	10/3924	PPARGC1B/BAZ1B/PRKCE/WNT5A/PXDN/NRG1/CXCL13/WNT3A/FNTA/IGF2
GO:0042056	GO:0042056	chemoattractant activity	6	6/3924	HGF/FGF7/HMGB1/PDGFB/FGF2/FIGF
GO:0045182	GO:0045182	translation regulator activity	15	15/3924	LARP1/CPEB1/CPEB2/IGF2BP1/SAMD4A/IREB2/CELF4/IGF2BP2/CELF1/CPEB3/RARA/PAIP2B/NANOS1/DAZL/PABPC1
GO:0045499	GO:0045499	chemorepellent activity	5	5/3924	SEMA3F/FLRT3/EFNA5/SEMA3A/EPHA7
GO:0060089	GO:0060089	molecular transducer activity	367	367/3924	CNTFR/ZNF219/GABBR2/SEMA3G/GRM5/PTGIR/ADGRL1/NPAS3/PVRL1/RAPGEF2/ADGRA2/SV2A/ESRRG/SEMA3F/DRD2/CELSR3/NLGN2/GNAI2/PPP1R12A/NLGN4Y/PTPRU/SORCS3/MAP3K10/NLGN4X/GNB2/AXIN1/STMN1/STAT3/GRIK3/THRAP3/NLK/GLP1R/PAK1/FZD5/ROBO2/GPR153/PTPRD/NRK/LRP6/NCOA1/PPM1A/GPR162/SSC4D/MAPK14/EPHA8/SUFU/NLGN3/RARG/EPHB3/CALCR/FZD7/GFRA1/VAPA/TNPO3/NLGN1/PLXNA2/SH2B3/PLXNA4/CXADR/RORA/IGF1R/FLRT3/ACVR1C/GRIA2/IL17RD/…
GO:0098772	GO:0098772	molecular function regulator	309	309/3924	SOCS2/SKI/ATP1B2/TIMP3/PTGIR/KCNE3/RCAN2/DENND1B/RPS6KA1/FBXW7/CACNA2D1/RAPGEF2/MARK2/PPP1R1B/SCN2B/WDTC1/DRD2/TBC1D25/SRGAP3/CPEB2/PPP1R12A/CAMK2D/CAMK2N2/RASGEF1A/GNB2/AXIN1/SFN/ARHGAP1/SYDE1/CTSC/CDC42SE1/DOCK3/WNK1/PPP2R2A/SBF1/ARHGAP44/LRP6/ANP32E/KCNIP1/SH3RF2/WNK3/FURIN/GDI1/SYNGAP1/SCN4B/FNIP1/DPP6/ARFGAP2/ARHGAP32/CALM3/RPS6KA3/CYTH3/PPARGC1B/PSMF1/PDPK1/OAZ2/PTPN3/CHP1/PHACTR1/PPP2R5C/O…
