# Supplementary material for: A small molecule drug promoting miRNA processing induces alternative splicing of MdmX transcript and rescues p53 activity in human cancer cells overexpressing MdmX protein
Source: PLoS One. 2017 Oct 3;12(10):e0185801. doi: 10.1371/journal.pone.0185801 (PMC5626491; doi:10.1371/journal.pone.0185801)
Supplement: S4 Table — (XLSX) [file pone.0185801.s007.xlsx]

## Sheet: cellular component
S4 Table
Gene Set Enrichment Analysis
	ID	Description	GeneRatio	BgRatio	pvalue	p.adjust	qvalue	geneID	Count
GO:0005575	GO:0005575	cellular_component	3647/3647	17523/18585	7.75193e-105	6.24806e-102	4.07996e-102	CDH2/AKT3/MED6/KCNE3/ZBTB33/TMEM170B/C1orf68/HDAC6/HDAC5/PDCD6IP/BCL2L11/SH2B3/GNE/HCN4/FRAT1/CMC4/RANBP9/OCLN/TMEM178B/GJC1/ABCC5/DPP3/HUWE1/PTPRU/ATP9A/PDCD7/GPC6/EDIL3/COL4A3BP/UST/ACTR2/TSPAN5/CDH12/CTDSP2/HIPK3/CDH13/ACTR1A/ARL4C/ARL4A/RASGRP1/NAMPT/TOB1/FAM13A/ADGRG2/MBNL2/ABI2/PLXNC1/LPCAT3/WASF2/TENM1/RBM6/LHFP/PSME3/NME6/TRIM13/INADL/CDK6/TOPORS/CTDSPL/GDF11/TRIB1/CD96/STX6/RCAN2/LRRC17/…	3647
GO:0005622	GO:0005622	intracellular	3024/3647	13157/18585	3.52613e-78	1.42103e-75	9.27928e-76	AKT3/MED6/ZBTB33/HDAC6/HDAC5/PDCD6IP/BCL2L11/SH2B3/GNE/HCN4/FRAT1/CMC4/RANBP9/OCLN/GJC1/DPP3/HUWE1/ATP9A/PDCD7/GPC6/COL4A3BP/UST/ACTR2/CTDSP2/HIPK3/CDH13/ACTR1A/ARL4C/ARL4A/RASGRP1/NAMPT/TOB1/FAM13A/MBNL2/ABI2/PLXNC1/LPCAT3/WASF2/TENM1/RBM6/PSME3/NME6/TRIM13/INADL/CDK6/TOPORS/CTDSPL/TRIB1/STX6/RCAN2/DCAF7/GPHN/TIMM17B/SRRM1/SPRY3/IRX5/CDKN1B/STAG1/UBE4B/SPEG/DNAJA2/BCKDK/MARCH6/KATNB1/APBB3/RTN3/…	3024
GO:0044424	GO:0044424	intracellular part	3001/3647	13036/18585	3.32845e-77	8.94244e-75	5.83939e-75	AKT3/MED6/ZBTB33/HDAC6/HDAC5/PDCD6IP/BCL2L11/SH2B3/GNE/HCN4/FRAT1/CMC4/RANBP9/OCLN/GJC1/DPP3/HUWE1/ATP9A/PDCD7/GPC6/COL4A3BP/UST/ACTR2/CTDSP2/HIPK3/CDH13/ACTR1A/ARL4C/ARL4A/RASGRP1/NAMPT/TOB1/FAM13A/MBNL2/ABI2/LPCAT3/WASF2/TENM1/RBM6/PSME3/NME6/TRIM13/INADL/CDK6/TOPORS/CTDSPL/TRIB1/STX6/RCAN2/DCAF7/GPHN/TIMM17B/SRRM1/SPRY3/IRX5/CDKN1B/STAG1/UBE4B/SPEG/DNAJA2/BCKDK/MARCH6/KATNB1/APBB3/RTN3/LANCL1/…	3001
GO:0005623	GO:0005623	cell	3362/3647	15416/18585	5.51179e-71	8.88501e-69	5.80189e-69	CDH2/AKT3/MED6/KCNE3/ZBTB33/HDAC6/HDAC5/PDCD6IP/BCL2L11/SH2B3/GNE/HCN4/FRAT1/CMC4/RANBP9/OCLN/GJC1/ABCC5/DPP3/HUWE1/PTPRU/ATP9A/PDCD7/GPC6/COL4A3BP/UST/ACTR2/TSPAN5/CDH12/CTDSP2/HIPK3/CDH13/ACTR1A/ARL4C/ARL4A/RASGRP1/NAMPT/TOB1/FAM13A/ADGRG2/MBNL2/ABI2/PLXNC1/LPCAT3/WASF2/TENM1/RBM6/PSME3/NME6/TRIM13/INADL/CDK6/TOPORS/CTDSPL/TRIB1/CD96/STX6/RCAN2/DCAF7/GPHN/TIMM17B/SRRM1/SPRY3/IRX5/CDKN1B/STAG1/U…	3362
GO:0044464	GO:0044464	cell part	3362/3647	15416/18585	5.51179e-71	8.88501e-69	5.80189e-69	CDH2/AKT3/MED6/KCNE3/ZBTB33/HDAC6/HDAC5/PDCD6IP/BCL2L11/SH2B3/GNE/HCN4/FRAT1/CMC4/RANBP9/OCLN/GJC1/ABCC5/DPP3/HUWE1/PTPRU/ATP9A/PDCD7/GPC6/COL4A3BP/UST/ACTR2/TSPAN5/CDH12/CTDSP2/HIPK3/CDH13/ACTR1A/ARL4C/ARL4A/RASGRP1/NAMPT/TOB1/FAM13A/ADGRG2/MBNL2/ABI2/PLXNC1/LPCAT3/WASF2/TENM1/RBM6/PSME3/NME6/TRIM13/INADL/CDK6/TOPORS/CTDSPL/TRIB1/CD96/STX6/RCAN2/DCAF7/GPHN/TIMM17B/SRRM1/SPRY3/IRX5/CDKN1B/STAG1/U…	3362
GO:0043229	GO:0043229	intracellular organelle	2647/3647	11368/18585	3.09084e-58	4.15203e-56	2.71126e-56	AKT3/MED6/ZBTB33/HDAC6/HDAC5/PDCD6IP/BCL2L11/CMC4/RANBP9/OCLN/GJC1/DPP3/HUWE1/ATP9A/PDCD7/GPC6/COL4A3BP/UST/ACTR2/CTDSP2/HIPK3/ACTR1A/ARL4C/ARL4A/RASGRP1/NAMPT/TOB1/MBNL2/ABI2/LPCAT3/WASF2/TENM1/RBM6/PSME3/NME6/TRIM13/CDK6/TOPORS/CTDSPL/TRIB1/STX6/DCAF7/GPHN/TIMM17B/SRRM1/IRX5/CDKN1B/STAG1/UBE4B/SPEG/BCKDK/MARCH6/KATNB1/APBB3/RTN3/LANCL1/MRVI1/PCGF3/HMG20A/KLF2/CITED2/CEPT1/DLC1/ATP8A1/PIAS3/ST3G…	2647
GO:0043231	GO:0043231	intracellular membrane-bounded organelle	2447/3647	10374/18585	4.41998e-54	5.08929e-52	3.32329e-52	AKT3/MED6/ZBTB33/HDAC6/HDAC5/PDCD6IP/BCL2L11/CMC4/RANBP9/OCLN/GJC1/DPP3/HUWE1/ATP9A/PDCD7/GPC6/COL4A3BP/UST/CTDSP2/HIPK3/ARL4C/ARL4A/RASGRP1/NAMPT/TOB1/MBNL2/LPCAT3/WASF2/TENM1/RBM6/PSME3/NME6/TRIM13/CDK6/TOPORS/CTDSPL/TRIB1/STX6/DCAF7/TIMM17B/SRRM1/IRX5/CDKN1B/STAG1/UBE4B/SPEG/BCKDK/MARCH6/KATNB1/APBB3/RTN3/LANCL1/MRVI1/PCGF3/HMG20A/KLF2/CITED2/CEPT1/DLC1/ATP8A1/PIAS3/ST3GAL6/BASP1/CDIPT/ARIH2/S…	2447
GO:0043226	GO:0043226	organelle	2803/3647	12429/18585	1.19854e-48	1.20752e-46	7.8851e-47	CDH2/AKT3/MED6/ZBTB33/C1orf68/HDAC6/HDAC5/PDCD6IP/BCL2L11/CMC4/RANBP9/OCLN/GJC1/DPP3/HUWE1/ATP9A/PDCD7/GPC6/EDIL3/COL4A3BP/UST/ACTR2/CTDSP2/HIPK3/CDH13/ACTR1A/ARL4C/ARL4A/RASGRP1/NAMPT/TOB1/ADGRG2/MBNL2/ABI2/LPCAT3/WASF2/TENM1/RBM6/PSME3/NME6/TRIM13/INADL/CDK6/TOPORS/CTDSPL/TRIB1/STX6/DCAF7/GPHN/TIMM17B/SRRM1/IRX5/CDKN1B/STAG1/UBE4B/SPEG/DNAJA2/BCKDK/MARCH6/KATNB1/APBB3/RTN3/LANCL1/MRVI1/PCGF3/HM…	2803
GO:0043005	GO:0043005	neuron projection	329/3647	790/18585	7.26577e-48	6.5069e-46	4.24899e-46	HDAC6/HCN4/CDH13/KATNB1/SEMA3A/PIAS3/BASP1/SLC9A6/ARFGEF2/PDLIM5/IGF2BP1/CHL1/GIPC1/ADCY2/CPLX1/NMU/STMN2/LZTS1/SNX18/MGLL/ADCYAP1/RAB39B/GRIN3A/ADD1/SEZ6/CCSAP/CNR1/UHMK1/PACRG/MTPN/CRMP1/SLC32A1/VTI1A/CTNNB1/CTNND1/IGSF5/CXADR/DAB2IP/DAG1/DCX/DIAPH1/DLG1/DLG2/DLG3/DLG4/DMD/DPYSL2/DPYSL3/DRD2/DTNA/LPAR1/ELK1/CTTN/EPHA4/EPHA5/EPHA7/EPHA8/EPHB1/EPHB3/HEPACAM/FGF13/FKBP1A/CPEB3/ADGRL1/CNKSR2/NLGN1/…	329
GO:0097458	GO:0097458	neuron part	380/3647	972/18585	2.28578e-47	1.84234e-45	1.20304e-45	HDAC6/HCN4/CDH13/KATNB1/SEMA3A/PIAS3/BASP1/SLC9A6/ARFGEF2/PDLIM5/IGF2BP1/CHL1/GIPC1/ADCY2/CPLX1/NMU/STMN2/CIT/LZTS1/SNX18/MGLL/ADCYAP1/RAB39B/GRIN3A/ADD1/SEZ6/CCSAP/CNR1/UHMK1/PACRG/MTPN/CRMP1/SLC32A1/RIMS4/VTI1A/CTNNB1/CTNND1/IGSF5/CTNND2/CXADR/DAB2IP/DAG1/DCX/DIAPH1/DLG1/DLG2/DLG3/DLG4/DMD/DPYSL2/DPYSL3/DRD2/DTNA/LPAR1/ELK1/FBXO45/CTTN/EPHA4/EPHA5/EPHA7/EPHA8/EPHB1/EPHB3/ACSL4/HEPACAM/ZNRF2/FGF…	380
GO:0043227	GO:0043227	membrane-bounded organelle	2635/3647	11566/18585	1.12068e-45	8.2115e-44	5.36208e-44	CDH2/AKT3/MED6/ZBTB33/C1orf68/HDAC6/HDAC5/PDCD6IP/BCL2L11/CMC4/RANBP9/OCLN/GJC1/DPP3/HUWE1/ATP9A/PDCD7/GPC6/EDIL3/COL4A3BP/UST/ACTR2/CTDSP2/HIPK3/CDH13/ACTR1A/ARL4C/ARL4A/RASGRP1/NAMPT/TOB1/ADGRG2/MBNL2/LPCAT3/WASF2/TENM1/RBM6/PSME3/NME6/TRIM13/INADL/CDK6/TOPORS/CTDSPL/TRIB1/STX6/DCAF7/TIMM17B/SRRM1/IRX5/CDKN1B/STAG1/UBE4B/SPEG/DNAJA2/BCKDK/MARCH6/KATNB1/APBB3/RTN3/LANCL1/MRVI1/PCGF3/HMG20A/KLF2/…	2635
GO:0005654	GO:0005654	nucleoplasm	820/3647	2742/18585	5.2404e-45	3.5198e-43	2.29842e-43	AKT3/MED6/ZBTB33/HDAC6/HDAC5/DPP3/HUWE1/COL4A3BP/CTDSP2/HIPK3/TENM1/PSME3/CDK6/TOPORS/DCAF7/SRRM1/CDKN1B/STAG1/PCGF3/BASP1/TOMM40/ZBTB18/SYNCRIP/CEBPB/IPO8/IPO7/SORBS1/STAMBP/ARID3B/POLR3F/POLR3G/KHDRBS1/CELF1/CTCF/POLD3/NUDC/PTGES3/STAG2/RBBP9/MAP3K2/NUP50/KDM5B/ZMYND11/SRSF10/ARPP19/SRCAP/PPARGC1A/SF3A3/CLP1/FERMT2/ATF7/RBPMS/PAPD7/NUDT21/CHD2/CHD4/HNRNPUL1/CHEK1/KAT7/SUPT16H/DUSP10/EGLN2/PACSI…	820
GO:0005737	GO:0005737	cytoplasm	2345/3647	10036/18585	7.62386e-45	4.72679e-43	3.08658e-43	AKT3/ZBTB33/HDAC6/HDAC5/PDCD6IP/BCL2L11/SH2B3/GNE/HCN4/FRAT1/CMC4/RANBP9/OCLN/GJC1/DPP3/HUWE1/ATP9A/GPC6/COL4A3BP/UST/ACTR2/HIPK3/CDH13/ACTR1A/ARL4C/ARL4A/RASGRP1/NAMPT/TOB1/FAM13A/MBNL2/ABI2/LPCAT3/WASF2/TENM1/PSME3/NME6/TRIM13/INADL/CDK6/TOPORS/TRIB1/STX6/RCAN2/DCAF7/GPHN/TIMM17B/SRRM1/SPRY3/CDKN1B/STAG1/UBE4B/DNAJA2/BCKDK/MARCH6/KATNB1/APBB3/RTN3/LANCL1/MRVI1/CITED2/CEPT1/DLC1/ATP8A1/PIAS3/ST3…	2345
GO:0005634	GO:0005634	nucleus	1664/3647	6652/18585	1.22912e-42	7.07622e-41	4.62075e-41	AKT3/MED6/ZBTB33/HDAC6/HDAC5/RANBP9/DPP3/HUWE1/PDCD7/GPC6/COL4A3BP/CTDSP2/HIPK3/ARL4C/ARL4A/NAMPT/TOB1/MBNL2/TENM1/RBM6/PSME3/CDK6/TOPORS/CTDSPL/TRIB1/DCAF7/SRRM1/IRX5/CDKN1B/STAG1/UBE4B/SPEG/KATNB1/APBB3/LANCL1/PCGF3/HMG20A/KLF2/CITED2/CEPT1/DLC1/PIAS3/BASP1/ARIH2/TOMM40/ZBTB18/UBE2E3/SYNCRIP/CEBPA/CEBPB/APPBP2/IPO8/IPO7/RPP30/SORBS1/MXD4/P3H4/STAMBP/ARID3B/POLR3F/POLR3G/IGF2BP1/IGF2BP2/CAMKK2/K…	1664
GO:0031981	GO:0031981	nuclear lumen	936/3647	3326/18585	7.8091e-40	4.19609e-38	2.74003e-38	AKT3/MED6/ZBTB33/HDAC6/HDAC5/DPP3/HUWE1/COL4A3BP/CTDSP2/HIPK3/ARL4A/TENM1/PSME3/CDK6/TOPORS/DCAF7/SRRM1/CDKN1B/STAG1/PCGF3/CITED2/BASP1/TOMM40/ZBTB18/SYNCRIP/CEBPA/CEBPB/IPO8/IPO7/RPP30/SORBS1/P3H4/STAMBP/ARID3B/POLR3F/POLR3G/KHDRBS1/CELF1/CTCF/POLD3/CFL1/NUDC/PTGES3/STAG2/RBBP9/MAP3K2/NUP50/KDM5B/ZMYND11/SRSF10/ARPP19/SRCAP/PGRMC1/PPARGC1A/SUB1/SPIN1/SF3A3/CLP1/FERMT2/ATF7/RBPMS/PAPD7/NUDT21/CHD…	936
GO:0044446	GO:0044446	intracellular organelle part	1830/3647	7534/18585	1.283e-39	6.4631e-38	4.22039e-38	AKT3/MED6/ZBTB33/HDAC6/HDAC5/PDCD6IP/BCL2L11/RANBP9/GJC1/DPP3/HUWE1/ATP9A/PDCD7/GPC6/COL4A3BP/UST/ACTR2/CTDSP2/HIPK3/ACTR1A/ARL4A/RASGRP1/LPCAT3/TENM1/PSME3/TRIM13/CDK6/TOPORS/STX6/DCAF7/TIMM17B/SRRM1/CDKN1B/STAG1/BCKDK/MARCH6/KATNB1/RTN3/MRVI1/PCGF3/CITED2/CEPT1/DLC1/ATP8A1/ST3GAL6/BASP1/CDIPT/TUBGCP3/SEC24B/TOMM40/ZBTB18/SLC9A6/CAP1/SYNCRIP/VAT1/CEBPA/CEBPB/APPBP2/HYOU1/IPO8/IPO7/NEBL/PROCR/RPP…	1830
GO:0044428	GO:0044428	nuclear part	1010/3647	3667/18585	3.89545e-39	1.8469e-37	1.20602e-37	AKT3/MED6/ZBTB33/HDAC6/HDAC5/DPP3/HUWE1/PDCD7/COL4A3BP/CTDSP2/HIPK3/ARL4A/TENM1/PSME3/CDK6/TOPORS/DCAF7/SRRM1/CDKN1B/STAG1/PCGF3/CITED2/CEPT1/BASP1/TOMM40/ZBTB18/SYNCRIP/CEBPA/CEBPB/IPO8/IPO7/RPP30/SORBS1/P3H4/STAMBP/ARID3B/POLR3F/POLR3G/KHDRBS1/CELF1/CTCF/POLD3/CFL1/NUDC/PTGES3/STAG2/RBBP9/MAP3K2/NUP50/KDM5B/ZMYND11/SRSF10/ARPP19/SRCAP/PGRMC1/PPARGC1A/SUB1/SPIN1/SF3A3/CLP1/FERMT2/ATF7/RBPMS/PAPD…	1010
GO:0044422	GO:0044422	organelle part	1865/3647	7736/18585	2.01779e-38	9.03523e-37	5.89998e-37	AKT3/MED6/ZBTB33/HDAC6/HDAC5/PDCD6IP/BCL2L11/RANBP9/GJC1/DPP3/HUWE1/ATP9A/PDCD7/GPC6/COL4A3BP/UST/ACTR2/CTDSP2/HIPK3/ACTR1A/ARL4A/RASGRP1/LPCAT3/TENM1/PSME3/TRIM13/CDK6/TOPORS/STX6/DCAF7/TIMM17B/SRRM1/CDKN1B/STAG1/BCKDK/MARCH6/KATNB1/RTN3/MRVI1/PCGF3/CITED2/CEPT1/DLC1/ATP8A1/ST3GAL6/BASP1/CDIPT/TUBGCP3/SEC24B/TOMM40/ZBTB18/SLC9A6/CAP1/SYNCRIP/VAT1/CEBPA/CEBPB/APPBP2/HYOU1/IPO8/IPO7/NEBL/ATG7/PROC…	1865
GO:0045202	GO:0045202	synapse	247/3647	582/18585	1.48542e-37	6.30132e-36	4.11475e-36	CDH2/HCN4/GPHN/PIAS3/OLFM1/SLC9A6/ARFGEF2/PDLIM5/GIPC1/CPLX1/NMU/CACFD1/LZTS1/PRRT2/STX1B/MGLL/CHRNB1/ADCYAP1/GRIN3A/ADD1/CLCN3/OLFM3/COL4A5/EGFLAM/STXBP5/SLC32A1/RIMS4/VTI1A/GSG1L/CTNNB1/ADRA2A/CTNND1/CXADR/DAG1/DLG1/DLG2/DLG3/DLG4/DMD/DPYSL2/DRD2/DTNA/DTNB/SCAMP5/EFNB1/FBXO45/EPHA4/EPHA7/PHACTR1/ZNRF2/FGFR2/NLGN4Y/CPEB3/ADGRL1/CNKSR2/NLGN1/CLSTN1/SHANK2/SORCS3/RIMS1/UNC13A/SAMD4A/NMNAT2/ERC1/SY…	247
GO:0042995	GO:0042995	cell projection	507/3647	1577/18585	2.88872e-35	1.16416e-33	7.60191e-34	CDH2/HDAC6/HCN4/ACTR2/CDH13/ARL4C/ABI2/WASF2/CDK6/TOPORS/KATNB1/SEMA3A/DLC1/PIAS3/BASP1/SLC9A6/ATG7/ARFGEF2/PDLIM5/IGF2BP1/CAMKK2/CFL1/CHL1/GIPC1/ADCY2/CPLX1/NMU/RAB10/FERMT2/STMN2/ADCY5/CIT/KIF3A/LDB3/LZTS1/ADCY6/PACSIN2/SNX18/KLHL2/SLC46A1/MGLL/ADCYAP1/RAB39B/GRIN3A/SSX2IP/ADD1/CLIC1/FGD4/SEZ6/CNP/CCSAP/CNR1/UHMK1/PLEKHH2/AFAP1L1/PACRG/MTPN/CRMP1/SLC32A1/TRPM6/VTI1A/CSNK1A1/CTNNB1/CTNND1/IGSF5/…	507
GO:0030054	GO:0030054	cell junction	385/3647	1111/18585	4.2637e-34	1.63645e-32	1.0686e-32	CDH2/PDCD6IP/OCLN/GJC1/PTPRU/ACTR2/CDH13/WASF2/INADL/GPHN/DLC1/BASP1/OLFM1/CAP1/HYOU1/PROCR/ARFGEF2/SORBS1/PDLIM5/CFL1/FRS2/TSPAN9/RAB10/YWHAQ/FERMT2/BVES/LZTS1/PRRT2/PACSIN2/CHP1/NACC1/CHRNB1/GRIN3A/SSX2IP/PARD3B/ADD1/OLFM3/CLTC/FRMD6/CNN1/CNN3/EGFLAM/JMY/AFAP1L1/STXBP5/RIMS4/LDLRAD3/PLEKHA7/CSK/GSG1L/CSRP1/CSRP2/CTNNB1/CTNND1/IGSF5/CTNND2/CXADR/AMOT/AMOTL1/DAG1/DCP2/SYNPO2/DLG1/DLG2/DLG3/DLG4/D…	385
GO:0070013	GO:0070013	intracellular organelle lumen	1032/3647	3936/18585	1.8429e-30	6.75172e-29	4.40885e-29	AKT3/MED6/ZBTB33/HDAC6/HDAC5/DPP3/HUWE1/GPC6/COL4A3BP/CTDSP2/HIPK3/ARL4A/TENM1/PSME3/CDK6/TOPORS/DCAF7/SRRM1/CDKN1B/STAG1/BCKDK/PCGF3/CITED2/BASP1/TOMM40/ZBTB18/SYNCRIP/CEBPA/CEBPB/HYOU1/IPO8/IPO7/RPP30/SORBS1/P3H4/STAMBP/ARID3B/POLR3F/POLR3G/KHDRBS1/CELF1/CTCF/CSPG5/POLD3/CFL1/NUDC/PTGES3/STAG2/RBBP9/MAP3K2/NUP50/KDM5B/ZMYND11/SRSF10/ARPP19/SRCAP/PGRMC1/PPARGC1A/SUB1/SPIN1/SF3A3/CLP1/FERMT2/ATF7…	1032
GO:0043233	GO:0043233	organelle lumen	1044/3647	3993/18585	2.28653e-30	8.01279e-29	5.23233e-29	AKT3/MED6/ZBTB33/HDAC6/HDAC5/DPP3/HUWE1/GPC6/COL4A3BP/CTDSP2/HIPK3/ARL4A/TENM1/PSME3/CDK6/TOPORS/DCAF7/SRRM1/CDKN1B/STAG1/BCKDK/PCGF3/CITED2/BASP1/TOMM40/ZBTB18/SYNCRIP/CEBPA/CEBPB/HYOU1/IPO8/IPO7/RPP30/SORBS1/P3H4/STAMBP/ARID3B/POLR3F/POLR3G/KHDRBS1/CELF1/CTCF/CSPG5/POLD3/CFL1/NUDC/PTGES3/STAG2/RBBP9/MAP3K2/NUP50/KDM5B/ZMYND11/SRSF10/ARPP19/SRCAP/PGRMC1/PPARGC1A/SUB1/SPIN1/SF3A3/CLP1/FERMT2/ATF7…	1044
GO:0036477	GO:0036477	somatodendritic compartment	226/3647	562/18585	2.9091e-30	9.76971e-29	6.3796e-29	HDAC6/KATNB1/SEMA3A/PIAS3/SLC9A6/ARFGEF2/IGF2BP1/CHL1/GIPC1/ADCY2/CPLX1/STMN2/CIT/LZTS1/SNX18/GRIN3A/ADD1/SEZ6/UHMK1/CRMP1/SLC32A1/VTI1A/CTNNB1/CTNND1/IGSF5/CTNND2/DAB2IP/DLG3/DLG4/DPYSL2/DRD2/LPAR1/ELK1/CTTN/EPHA4/EPHA5/EPHA7/EPHB1/EPHB3/ACSL4/FGF13/CPEB3/CNKSR2/NLGN1/FKBP4/ARHGEF15/SHANK2/SAMD4A/NCDN/MAPK8IP3/ARC/FMR1/DICER1/NCS1/SEZ6L/CADM1/MTOR/CADM2/CNIH2/NEGR1/ATXN10/TXN2/MOB4/ZNF385A/CNTNA…	226
GO:0031974	GO:0031974	membrane-enclosed lumen	1049/3647	4049/18585	7.42036e-29	2.39232e-27	1.56218e-27	AKT3/MED6/ZBTB33/HDAC6/HDAC5/DPP3/HUWE1/GPC6/COL4A3BP/CTDSP2/HIPK3/ARL4A/TENM1/PSME3/CDK6/TOPORS/DCAF7/SRRM1/CDKN1B/STAG1/BCKDK/PCGF3/CITED2/BASP1/TOMM40/ZBTB18/SYNCRIP/CEBPA/CEBPB/HYOU1/IPO8/IPO7/RPP30/SORBS1/P3H4/STAMBP/ARID3B/POLR3F/POLR3G/KHDRBS1/CELF1/CTCF/CSPG5/POLD3/CFL1/NUDC/PTGES3/STAG2/RBBP9/MAP3K2/NUP50/KDM5B/ZMYND11/SRSF10/ARPP19/SRCAP/PGRMC1/PPARGC1A/SUB1/SPIN1/SF3A3/CLP1/FERMT2/ATF7…	1049
GO:0030425	GO:0030425	dendrite	168/3647	379/18585	2.01659e-28	6.25143e-27	4.08217e-27	HDAC6/SEMA3A/PIAS3/SLC9A6/ARFGEF2/IGF2BP1/CHL1/GIPC1/ADCY2/CPLX1/LZTS1/GRIN3A/ADD1/SEZ6/UHMK1/CRMP1/SLC32A1/CTNNB1/CTNND1/DAB2IP/DLG3/DLG4/DPYSL2/DRD2/LPAR1/ELK1/CTTN/EPHA4/EPHA5/EPHA7/EPHB1/EPHB3/FGF13/CPEB3/NLGN1/ARHGEF15/SHANK2/SAMD4A/NCDN/MAPK8IP3/ARC/FMR1/DICER1/NCS1/CADM1/MTOR/CNIH2/ATXN10/TXN2/MOB4/ZNF385A/CNTNAP2/DNM3/AMFR/ABL2/INPP5J/GNB1/GPM6A/AQP11/ANK3/GRIA1/GRIA2/GRIA3/GRIA4/GRID1/GR…	168
GO:0044456	GO:0044456	synapse part	180/3647	431/18585	1.42974e-26	4.26804e-25	2.78702e-25	HCN4/GPHN/PDLIM5/GIPC1/NMU/CACFD1/LZTS1/STX1B/CHRNB1/ADCYAP1/GRIN3A/ADD1/CLCN3/STXBP5/SLC32A1/RIMS4/VTI1A/DAG1/DLG1/DLG2/DLG3/DLG4/DMD/DPYSL2/DRD2/SCAMP5/FBXO45/EPHA4/EPHA7/ZNRF2/NLGN4Y/ADGRL1/CNKSR2/NLGN1/CLSTN1/SHANK2/SORCS3/RIMS1/UNC13A/ERC1/SYT11/ARC/DMXL2/PSD3/NCS1/RUSC1/CADM1/CNIH2/GABRA4/GABRA6/GABRB2/GABRB3/GABRG2/GAP43/DNM3/ERC2/SLC17A5/NSG1/GLRA2/PCLO/SYPL2/ANK1/ANK3/GRIA1/GRIA2/GRIA3/G…	180
GO:0043234	GO:0043234	protein complex	1015/3647	3997/18585	2.49834e-24	7.19165e-23	4.69613e-23	CDH2/MED6/KCNE3/HDAC6/HDAC5/BCL2L11/RANBP9/GJC1/ACTR2/ACTR1A/TOB1/ABI2/WASF2/PSME3/INADL/CDK6/TOPORS/STX6/DCAF7/TIMM17B/CDKN1B/UBE4B/BCKDK/KATNB1/PCGF3/BASP1/TUBGCP3/SEC24B/OLFM1/ZER1/TOMM40/SYNCRIP/CEBPA/CEBPB/APPBP2/IPO7/ARFGEF2/SORBS1/POLR3F/POLR3G/IGF2BP1/KHDRBS1/RRAGA/POLD3/NUDC/KIF1C/NUP50/ADCY2/SEC24A/CPLX1/SRCAP/RAB10/PPARGC1A/SUB1/CLP1/FERMT2/MAPRE2/KIF2C/NUDT21/WWP1/TMEM115/CHD4/KIF3A/K…	1015
GO:0032991	GO:0032991	macromolecular complex	1145/3647	4651/18585	1.45139e-22	4.03387e-21	2.63411e-21	CDH2/MED6/KCNE3/HDAC6/HDAC5/BCL2L11/RANBP9/GJC1/PDCD7/ACTR2/ACTR1A/TOB1/ABI2/WASF2/PSME3/INADL/CDK6/TOPORS/STX6/DCAF7/TIMM17B/SRRM1/CDKN1B/STAG1/UBE4B/BCKDK/KATNB1/PCGF3/CITED2/BASP1/TUBGCP3/SEC24B/OLFM1/ZER1/TOMM40/SYNCRIP/CEBPA/CEBPB/APPBP2/IPO7/RPP30/ARFGEF2/SORBS1/POLR3F/POLR3G/IGF2BP1/KHDRBS1/CELF1/RRAGA/POLD3/NUDC/PTGES3/STAG2/KIF1C/NUP50/ADCY2/SEC24A/CPLX1/SRCAP/RAB10/PPARGC1A/SUB1/SF3A3/C…	1145
GO:0030424	GO:0030424	axon	137/3647	317/18585	3.87215e-22	1.04032e-20	6.79324e-21	HDAC6/HCN4/KATNB1/SEMA3A/SLC9A6/IGF2BP1/NMU/STMN2/MGLL/ADCYAP1/CCSAP/CNR1/UHMK1/MTPN/SLC32A1/DAB2IP/DAG1/DLG1/DLG2/DLG4/DPYSL2/DRD2/DTNA/ELK1/EPHA4/EPHA5/EPHB1/HEPACAM/FGF13/FKBP1A/ADGRL1/FKBP4/UNC13A/MYCBP2/NFASC/MAPK8IP3/DICER1/NCS1/BACE1/CADM1/CADM2/GABRG2/GAP43/CNTNAP2/LDLRAP1/GLUL/GOT1/GPM6A/ANK1/ANK3/GRIA1/GRIK2/GRIK3/GRIK5/GRIN1/GRM2/GRM3/GRM7/PACSIN1/HTT/KCNIP3/NRG1/APP/AQP1/ITGA2/KCNA1/K…	137
GO:0005829	GO:0005829	cytosol	750/3647	2846/18585	9.93746e-22	2.58374e-20	1.68718e-20	HDAC6/HDAC5/PDCD6IP/BCL2L11/SH2B3/GNE/FRAT1/RANBP9/OCLN/COL4A3BP/ACTR2/ACTR1A/RASGRP1/NAMPT/FAM13A/ABI2/WASF2/PSME3/CDK6/SRRM1/CDKN1B/STAG1/DNAJA2/DLC1/TUBGCP3/SEC24B/VAV3/IPO8/ATG7/ARFGEF2/SORBS1/PDLIM5/POLR3F/POLR3G/EXOC5/IGF2BP1/IGF2BP2/NUDC/PTGES3/STAG2/MAP3K2/GIPC1/AHCYL1/SEC24A/CPLX1/USP19/PPARGC1A/RALBP1/YWHAQ/FERMT2/METAP2/KIF2C/WWP1/CNTRL/CHEK1/KIF3A/AKAP13/PDCD10/EGLN2/CHN2/PACSIN2/CHP1…	750
GO:0012505	GO:0012505	endomembrane system	885/3647	3504/18585	5.59056e-20	1.40812e-18	9.195e-19	AKT3/HDAC5/PDCD6IP/BCL2L11/GJC1/ATP9A/GPC6/COL4A3BP/UST/RASGRP1/LPCAT3/WASF2/TENM1/TRIM13/STX6/CDKN1B/MARCH6/RTN3/MRVI1/CEPT1/ATP8A1/ST3GAL6/CDIPT/PGRMC2/SEC24B/CDC42EP2/SLC9A6/SYNCRIP/STK25/HYOU1/IPO7/OLFM4/ARFGEF2/CDC42EP3/TRIM3/STAMBP/RRAGA/CSPG5/FUT9/KIF1C/CTSC/NUP50/AHCYL1/SEC24A/FRS2/SRCAP/PGRMC1/CYP46A1/USP19/RAB10/MMP24/PNPLA6/KDELR1/TMED2/KDELR2/B4GAT1/SLC35D2/TMEM115/STMN2/ADAMTS5/CIT/P…	885
GO:0044444	GO:0044444	cytoplasmic part	1693/3647	7425/18585	5.19186e-19	1.26807e-17	8.28048e-18	AKT3/HDAC6/HDAC5/PDCD6IP/BCL2L11/SH2B3/GNE/HCN4/FRAT1/CMC4/RANBP9/OCLN/GJC1/ATP9A/GPC6/COL4A3BP/UST/ACTR2/ACTR1A/RASGRP1/NAMPT/FAM13A/ABI2/LPCAT3/WASF2/TENM1/PSME3/NME6/TRIM13/INADL/CDK6/TOPORS/STX6/TIMM17B/SRRM1/CDKN1B/STAG1/DNAJA2/BCKDK/MARCH6/KATNB1/RTN3/MRVI1/CEPT1/DLC1/ATP8A1/ST3GAL6/CDIPT/TUBGCP3/SEC24B/VAV3/TOMM40/SLC9A6/CAP1/SYNCRIP/VAT1/STK25/APPBP2/HYOU1/IPO8/NEBL/ATG7/OLFM4/ARFGEF2/SOR…	1693
GO:0097060	GO:0097060	synaptic membrane	106/3647	244/18585	1.26071e-17	2.98862e-16	1.95156e-16	GPHN/PDLIM5/LZTS1/CHRNB1/GRIN3A/RIMS4/DAG1/DLG1/DLG2/DLG3/DLG4/DMD/FBXO45/EPHA4/EPHA7/ZNRF2/NLGN4Y/ADGRL1/CNKSR2/NLGN1/CLSTN1/SHANK2/RIMS1/UNC13A/ERC1/ARC/PSD3/NCS1/RUSC1/CNIH2/GABRA4/GABRA6/GABRB2/GABRB3/GABRG2/ERC2/NSG1/GLRA2/ANK1/ANK3/GRIA1/GRIA2/GRIA3/GRIA4/GRID1/GRIK2/GRIK3/GRIK5/GRIN1/GRIN2C/GRM2/GRM3/GRM6/GRM7/ITGA3/KCNA1/KCND2/KCTD8/L1CAM/LRP4/ARRB2/NTRK2/MINK1/PCDH8/PDE2A/SEMA4C/LIN7C/GO…	106
GO:0005794	GO:0005794	Golgi apparatus	392/3647	1360/18585	1.42963e-17	3.22722e-16	2.10737e-16	AKT3/HDAC5/ATP9A/GPC6/COL4A3BP/UST/RASGRP1/TENM1/STX6/RTN3/ATP8A1/ST3GAL6/CDIPT/SEC24B/STK25/ARFGEF2/RRAGA/CSPG5/FUT9/KIF1C/CTSC/SEC24A/SRCAP/RAB10/MMP24/KDELR1/TMED2/KDELR2/B4GAT1/SLC35D2/TMEM115/STMN2/CIT/PWP1/DUSP10/PDCD10/RNF24/CHP1/MGAT4A/CASC4/TEX261/OSBPL9/OSBPL11/RAB39B/GALNT15/AP1S1/CLCN3/CLCN5/OLFM3/GYLTL1B/CLTC/FGD4/SPPL3/TRAPPC6B/COL1A1/UBXN2B/SELM/VTI1A/CSNK1D/CTGF/GLIPR2/FGD5/PAQR3/…	392
GO:0044463	GO:0044463	cell projection part	253/3647	788/18585	1.44144e-17	3.22722e-16	2.10737e-16	HCN4/TOPORS/KATNB1/DLC1/BASP1/SLC9A6/ATG7/ARFGEF2/IGF2BP1/CFL1/GIPC1/NMU/FERMT2/STMN2/KIF3A/LZTS1/PACSIN2/SNX18/SLC46A1/MGLL/ADCYAP1/SSX2IP/ADD1/SEZ6/CCSAP/CNR1/UHMK1/PACRG/SLC32A1/TRPM6/VTI1A/CTNNB1/CTNND1/FGD5/CXADR/DAB2IP/CYLD/DAG1/DIAPH1/DLG1/DLG2/DLG3/DLG4/DMD/DPYSL2/DPYSL3/DRD2/LPAR1/EEF1A1/ELK1/CTTN/AK1/DMTN/EPHA4/FGF13/FKBP1A/ICK/ADGRL1/ATG14/NLGN1/DZIP1/FKBP4/CEP164/RUFY3/MAPRE1/SHANK2/S…	253
GO:0014069	GO:0014069	postsynaptic density	68/3647	130/18585	8.28231e-17	1.8042e-15	1.17814e-15	PDLIM5/LZTS1/GRIN3A/ADD1/DLG1/DLG2/DLG3/DLG4/DRD2/FBXO45/EPHA4/NLGN4Y/NLGN1/SHANK2/SORCS3/ARC/PSD3/NCS1/RUSC1/CNIH2/GAP43/DNM3/PCLO/GRIA1/GRIK2/GRIK5/GRIN1/GRIN2C/GRM1/GRM3/GRM5/LRP4/ARRB2/NTRK2/MINK1/PLCB4/SEMA4C/LIN7C/GOPC/PTCH1/NLGN4X/MIB1/LRFN1/DLGAP3/BCR/CPEB1/SOS1/SPOCK1/SRC/STRN/YWHAZ/LRP8/SYNDIG1/CPEB4/AXIN1/AXIN2/PKP4/TANC1/CDK5R1/MTMR2/BSN/DLGAP2/DLGAP1/CABP1/ARHGAP32/LZTS3/MAGI2/PJA2	68
GO:0044309	GO:0044309	neuron spine	54/3647	100/18585	2.10459e-14	4.46396e-13	2.91495e-13	SLC9A6/ARFGEF2/IGF2BP1/GIPC1/LZTS1/ADD1/SEZ6/CTNND1/DLG4/DRD2/LPAR1/CTTN/EPHA4/SHANK2/ARC/FMR1/CNIH2/MOB4/DNM3/ABL2/GPM6A/GRIA1/GRIN1/GRM3/GRM5/GSK3B/APP/KCND2/KCNJ2/KCNN2/ARRB2/MYH10/ATP1A3/NOS1/NTRK2/PALM/SEPT11/PTEN/TENM2/PTPRO/LRRC4/STRN/SHISA9/SYNDIG1/CANX/CTTNBP2/EEA1/ACTN1/CDK5R1/MTMR2/NR1D1/ARHGAP32/FRMPD4/ARHGAP44	54
GO:0033267	GO:0033267	axon part	67/3647	140/18585	4.18887e-14	8.65699e-13	5.65299e-13	HCN4/SLC9A6/NMU/MGLL/ADCYAP1/SLC32A1/DAB2IP/DAG1/DLG1/DLG2/DLG4/DPYSL2/DRD2/ELK1/EPHA4/FKBP1A/FKBP4/NFASC/MAPK8IP3/CNTNAP2/GLUL/GOT1/GPM6A/ANK1/ANK3/GRIA1/GRIK2/GRIK3/GRIK5/GRIN1/PACSIN1/KCNIP3/AQP1/ITGA2/KCNA1/KCNC1/KCNC4/KCNJ11/L1CAM/NTRK2/PFN2/PTCH1/KIAA1598/SPTBN4/RAB5A/ROBO1/ROBO2/BDNF/SCN1A/SCN1B/SCN2A/SCN8A/SLC1A2/SNCA/SNCG/SPOCK1/SPTBN1/TNFRSF1B/DAGLA/NDEL1/EEA1/CNTNAP1/KCNAB2/TANC1/NPFF/…	67
GO:1990234	GO:1990234	transferase complex	192/3647	592/18585	4.62235e-14	9.1768e-13	5.99242e-13	CDK6/TOPORS/DCAF7/CDKN1B/UBE4B/ZER1/SORBS1/POLR3F/POLR3G/POLD3/PPARGC1A/WWP1/KAT7/KLHL2/ANAPC16/AEBP2/FBXO27/ACVR1C/CREBBP/SPTSSA/DLST/E2F6/PHC2/EP300/ERCC4/EZH1/EZH2/CCNY/MTF2/PUF60/ATG14/FBXO21/USP33/ERC1/FBXL7/MGA/FBXW11/JADE2/FNTA/CBX5/SUZ12/KAT6B/PIK3R5/PDSS1/MTOR/KCTD13/RNF144B/DCAF12/RCHY1/ZZZ3/EPC2/TRPC4AP/PHF19/SENP3/FBXL3/FBXL5/KLHL3/FBXO10/FBXO9/KAT2A/INTS6/AMFR/RNF11/BRPF3/MAT2B/KANSL…	192
GO:0031252	GO:0031252	cell leading edge	121/3647	323/18585	4.6681e-14	9.1768e-13	5.99242e-13	CDH2/HDAC6/ABI2/WASF2/CDK6/DLC1/IGF2BP1/CFL1/FERMT2/STMN2/CIT/PACSIN2/KLHL2/SSX2IP/FGD4/PLEKHH2/JMY/CTNNB1/CTNND1/FGD5/AMOT/AMOTL1/DAG1/DIAPH1/DPYSL3/EEF1A1/CTTN/FGD1/ABLIM3/PALLD/SWAP70/CLASP2/PLXND1/MAPK8IP3/KANK1/MCF2L/WWC1/PIP5K1C/SLC39A14/CORO1C/CD2AP/ARFIP2/GABRG2/CNTNAP2/TIAM2/ABL2/INPP5J/ANK1/GRIA1/GRIN1/NRBP1/PACSIN1/APBB2/ITGA5/ITGB3/KCNC1/KCNJ11/ARF4/RHOA/ARHGAP1/MYH10/MYLK/MYO1C/MYO10…	121
GO:0043025	GO:0043025	neuronal cell body	128/3647	352/18585	1.11631e-13	2.14224e-12	1.39888e-12	HDAC6/KATNB1/CPLX1/STMN2/CIT/SNX18/GRIN3A/SEZ6/CRMP1/VTI1A/IGSF5/CTNND2/DAB2IP/DLG3/DPYSL2/DRD2/ELK1/EPHA4/EPHA5/EPHA7/ACSL4/CNKSR2/FKBP4/SHANK2/NCDN/SEZ6L/MTOR/CADM2/NEGR1/ATXN10/TXN2/MOB4/ZNF385A/CNTNAP2/AMFR/GLUL/GPM6A/GRIA1/GRIK2/GRIK3/GRIK5/GSK3B/STRN3/HCFC1/KCNIP1/HPN/AGFG1/ITPR3/KCNA1/KCNC1/KCND2/KCNJ2/KCNJ11/KCNN2/KCNN4/IGLON5/LRP4/LRP6/MAP2/ASCL1/MYH10/MYO10/ATP2B2/NTRK2/OPCML/PAFAH1B1/N…	128
GO:0043197	GO:0043197	dendritic spine	52/3647	98/18585	1.62458e-13	3.04514e-12	1.98847e-12	ARFGEF2/IGF2BP1/GIPC1/LZTS1/ADD1/SEZ6/CTNND1/DLG4/DRD2/LPAR1/CTTN/EPHA4/SHANK2/ARC/FMR1/CNIH2/MOB4/DNM3/ABL2/GPM6A/GRIA1/GRIN1/GRM3/GRM5/GSK3B/APP/KCND2/KCNJ2/KCNN2/ARRB2/MYH10/ATP1A3/NOS1/NTRK2/PALM/SEPT11/PTEN/TENM2/PTPRO/LRRC4/STRN/SHISA9/SYNDIG1/CANX/CTTNBP2/ACTN1/CDK5R1/MTMR2/NR1D1/ARHGAP32/FRMPD4/ARHGAP44	52
GO:0044297	GO:0044297	cell body	140/3647	401/18585	3.02091e-13	5.53377e-12	3.61353e-12	HDAC6/KATNB1/CPLX1/STMN2/CIT/LZTS1/SNX18/GRIN3A/SEZ6/PACRG/CRMP1/VTI1A/IGSF5/CTNND2/CXADR/DAB2IP/RDH10/DLG3/DPYSL2/DPYSL3/DRD2/ELK1/TUBB/EPHA4/EPHA5/EPHA7/ACSL4/CNKSR2/FKBP4/SHANK2/USP33/NCDN/FMR1/SEZ6L/MTOR/CADM2/NEGR1/ATXN10/TXN2/MOB4/ZNF385A/CNTNAP2/AMFR/GLUL/GNB1/GNB2/GPM6A/GRIA1/GRIK2/GRIK3/GRIK5/GSK3B/STRN3/HCFC1/KCNIP1/HPN/AGFG1/ITPR3/KCNA1/KCNC1/KCND2/KCNJ2/KCNJ11/KCNN2/KCNN4/IGLON5/LRP4/…	140
GO:0005911	GO:0005911	cell-cell junction	129/3647	364/18585	7.69219e-13	1.37776e-11	8.99672e-12	CDH2/OCLN/GJC1/PTPRU/WASF2/INADL/SORBS1/CFL1/FRS2/BVES/PACSIN2/SSX2IP/PARD3B/FRMD6/PLEKHA7/CSK/CTNNB1/CTNND1/IGSF5/CXADR/AMOT/AMOTL1/DAG1/DLG1/DLG3/PIKFYVE/HEPACAM/FGF13/FGFR4/NFASC/RPGRIP1L/CD2AP/CADM1/NEGR1/CLIC4/MAGI3/B4GALT1/GJA1/GJA3/GJB1/ANK3/GRB2/UBN1/HPN/APP/AQP4/ITGA5/JUP/GJB7/KCNJ2/KCNJ11/KIFC3/KIT/RHOA/IGLON5/SMAD7/MLLT4/MYLK/ATP1B1/NHS/ATP2A2/OPCML/PAK1/NTM/PCDH9/AMOTL2/PIK3R1/PMP22/P…	129
GO:1902494	GO:1902494	catalytic complex	260/3647	893/18585	1.92141e-12	3.36665e-11	2.19841e-11	HDAC6/HDAC5/CDK6/TOPORS/DCAF7/CDKN1B/UBE4B/BCKDK/ZER1/SORBS1/POLR3F/POLR3G/POLD3/PPARGC1A/CLP1/WWP1/CHD4/KAT7/KLHL2/ANAPC16/AEBP2/FBXO27/ACVR1C/NACC2/CREBBP/CSNK2A1/SPTSSA/DLAT/DLST/DYNC1I1/DYNC1LI2/E2F6/PHC2/EP300/ERCC4/MECOM/EZH1/EZH2/CCNY/MTF2/PUF60/ATG14/FBXO21/USP33/ERC1/FBXL7/MGA/FBXW11/SIN3B/SATB2/JADE2/FNTA/CTDNEP1/CBX5/SUZ12/KAT6B/PIK3R5/PDSS1/MTOR/KCTD13/RNF144B/DCAF12/BRMS1/RCHY1/SIN3A…	260
GO:0098588	GO:0098588	bounding membrane of organelle	547/3647	2163/18585	3.9681e-12	6.80487e-11	4.44356e-11	BCL2L11/GJC1/ATP9A/COL4A3BP/UST/RASGRP1/LPCAT3/TRIM13/STX6/MARCH6/RTN3/MRVI1/CEPT1/ATP8A1/ST3GAL6/CDIPT/SEC24B/TOMM40/SLC9A6/VAT1/ARFGEF2/RRAGA/CSPG5/FUT9/SEC24A/PGRMC1/CYP46A1/USP19/RAB10/MMP24/PNPLA6/KDELR1/TMED2/KDELR2/B4GAT1/SLC35D2/TMEM115/SEC23IP/SEC63/PDCD10/RNF24/PACSIN2/SNX18/CHP1/MGAT4A/TEX261/MGLL/OSBPL9/OSBPL11/NUS1/GALNT15/AP2M1/AP1S1/CLCN3/CLCN5/ANTXR2/GYLTL1B/CLTC/SPPL3/MIEF2/CNP/A…	547
GO:0048471	GO:0048471	perinuclear region of cytoplasm	181/3647	582/18585	1.48889e-11	2.50009e-10	1.63255e-10	HDAC6/HCN4/ATP9A/COL4A3BP/TENM1/TRIM13/INADL/STX6/MRVI1/SEC24B/OLFM4/ARFGEF2/IGF2BP1/SEC24A/SRCAP/STMN2/LDB3/SEC23IP/AKAP13/OSBPL6/ADD1/CLIC1/SEZ6/CNP/MTPN/CHODL/SELM/VTI1A/CSF1/CSNK1D/CTGF/CTNNB1/CYLD/AP1G1/DLG1/DYNC1I1/ECE1/ABCA1/PIKFYVE/DMTN/EPHA5/CASC3/LMTK2/FKBP4/MYO16/USP33/RAP1GAP2/FLOT2/WWC1/PUM2/NCS1/ATXN10/MOB4/GALNT1/GALNT2/MYRIP/CLIC4/UPF2/OSBPL3/DNM3/SERBP1/FBXL5/AMFR/GNB2/GOLGA1/GSK…	181
GO:0045211	GO:0045211	postsynaptic membrane	79/3647	198/18585	3.24859e-11	5.3436e-10	3.48935e-10	GPHN/PDLIM5/LZTS1/CHRNB1/GRIN3A/DAG1/DLG1/DLG2/DLG3/DLG4/DMD/FBXO45/EPHA4/EPHA7/NLGN4Y/CNKSR2/NLGN1/CLSTN1/SHANK2/ARC/PSD3/NCS1/RUSC1/CNIH2/GABRA4/GABRA6/GABRB2/GABRB3/GABRG2/NSG1/GLRA2/ANK1/ANK3/GRIA1/GRIA2/GRIA3/GRIA4/GRID1/GRIK2/GRIK3/GRIK5/GRIN1/GRIN2C/GRM3/GRM7/KCND2/KCTD8/ARRB2/NTRK2/MINK1/PCDH8/SEMA4C/LIN7C/GOPC/PTEN/TENM2/NLGN4X/NLGN2/LRFN1/DLGAP3/BCR/LRRC4/CPEB1/STRN/UTRN/SYNDIG1/PRR7/SS…	79
GO:0044451	GO:0044451	nucleoplasm part	200/3647	665/18585	3.58069e-11	5.77207e-10	3.76915e-10	MED6/HDAC6/HDAC5/HIPK3/TENM1/TOPORS/SRRM1/BASP1/POLR3F/POLR3G/SRSF10/PPARGC1A/SF3A3/CLP1/NUDT21/CHD4/KAT7/NACC1/MED8/MED12L/CLK3/AEBP2/PPARGC1B/NACC2/CREBBP/FAM76B/CSNK1A1/CSNK2A1/CREBRF/DDX3X/DYRK1A/E2F6/EP300/HIPK1/ERCC4/MECOM/EZH1/EZH2/PATL1/CASC3/MTF2/ELL2/ACIN1/WDFY3/MGA/SIN3B/SATB2/JADE2/ICE1/CBX5/SUZ12/KAT6B/MTOR/MMS22L/BRMS1/RCHY1/SIN3A/PNISR/ZZZ3/CHD5/EPC2/PHF19/SENP3/KAT2A/INTS6/AFF4/BR…	200
GO:0016020	GO:0016020	membrane	1898/3647	8776/18585	4.49339e-11	7.10132e-10	4.63714e-10	CDH2/AKT3/MED6/KCNE3/ZBTB33/TMEM170B/HDAC6/PDCD6IP/BCL2L11/HCN4/OCLN/TMEM178B/GJC1/ABCC5/DPP3/HUWE1/PTPRU/ATP9A/GPC6/COL4A3BP/UST/ACTR2/TSPAN5/CDH12/CDH13/ARL4C/ARL4A/RASGRP1/ADGRG2/PLXNC1/LPCAT3/TENM1/LHFP/PSME3/TRIM13/INADL/CD96/STX6/GPHN/TIMM17B/SPRY3/DNAJA2/MARCH6/KATNB1/RTN3/MRVI1/SEMA3A/CEPT1/DLC1/ATP8A1/ST3GAL6/BASP1/CDIPT/PGRMC2/TUBGCP3/SEC24B/CDC42EP2/OLFM1/VAV3/TOMM40/SLC9A6/CAP1/SYNCRI…	1898
GO:0043228	GO:0043228	non-membrane-bounded organelle	843/3647	3577/18585	4.76676e-11	7.24907e-10	4.73362e-10	ZBTB33/HDAC6/PDCD6IP/BCL2L11/RANBP9/ACTR2/ACTR1A/ARL4A/ABI2/WASF2/TENM1/CDK6/TOPORS/GPHN/STAG1/KATNB1/APBB3/CITED2/DLC1/BASP1/TUBGCP3/CDC42EP2/ZBTB18/CAP1/CEBPB/APPBP2/NEBL/PROCR/RPP30/ARFGEF2/SORBS1/CDC42EP3/P3H4/PDLIM5/POLR3G/IGF2BP1/IGF2BP2/CTCF/POLD3/CFL1/NUDC/PTGES3/STAG2/RBBP9/KIF1C/ZMYND11/PGRMC1/SUB1/SPIN1/FERMT2/MAPRE2/GCN1L1/KIF2C/NUDT21/CHD2/CNTRL/CHD4/PTPN21/CHEK1/CIT/KIF3A/PWP1/LDB3/…	843
GO:0043232	GO:0043232	intracellular non-membrane-bounded organelle	843/3647	3577/18585	4.76676e-11	7.24907e-10	4.73362e-10	ZBTB33/HDAC6/PDCD6IP/BCL2L11/RANBP9/ACTR2/ACTR1A/ARL4A/ABI2/WASF2/TENM1/CDK6/TOPORS/GPHN/STAG1/KATNB1/APBB3/CITED2/DLC1/BASP1/TUBGCP3/CDC42EP2/ZBTB18/CAP1/CEBPB/APPBP2/NEBL/PROCR/RPP30/ARFGEF2/SORBS1/CDC42EP3/P3H4/PDLIM5/POLR3G/IGF2BP1/IGF2BP2/CTCF/POLD3/CFL1/NUDC/PTGES3/STAG2/RBBP9/KIF1C/ZMYND11/PGRMC1/SUB1/SPIN1/FERMT2/MAPRE2/GCN1L1/KIF2C/NUDT21/CHD2/CNTRL/CHD4/PTPN21/CHEK1/CIT/KIF3A/PWP1/LDB3/…	843
GO:0000785	GO:0000785	chromatin	138/3647	419/18585	5.41562e-11	8.08332e-10	5.27838e-10	STAG1/CITED2/CEBPB/POLR3G/STAG2/CHD4/CHEK1/BAZ2A/PADI2/CBX3/ESCO1/UHRF2/KLHDC3/NACC2/CREB1/CREBBP/CSNK2A1/CTNNB1/ASXL1/DNMT3A/DNMT3B/PHC2/ESR1/EZH2/BAHD1/FOXC1/KDM2A/PDS5B/WAPAL/RRP1B/POGZ/PDS5A/SIN3B/ICE1/MAU2/CBX6/CBX5/SUZ12/KAT6B/WBP2/GABPA/NIPBL/BRMS1/AHCTF1/SIN3A/ZNF385A/CHD5/ANKRD17/GATA4/FOXD3/AFF4/H2AFX/H2AFZ/H3F3B/HDAC1/HDAC2/HLCS/HMGA1/HNRNPK/IRF1/AR/JUNB/SMAD3/SMAD4/MAF/MBD1/MECP2/MEF2…	138
GO:0044431	GO:0044431	Golgi apparatus part	232/3647	801/18585	5.51608e-11	8.08356e-10	5.27854e-10	ATP9A/GPC6/UST/RASGRP1/STX6/RTN3/ST3GAL6/CDIPT/SEC24B/ARFGEF2/CSPG5/FUT9/SEC24A/RAB10/MMP24/KDELR1/TMED2/B4GAT1/SLC35D2/TMEM115/CIT/PDCD10/RNF24/CHP1/MGAT4A/TEX261/GALNT15/AP1S1/CLCN3/CLCN5/GYLTL1B/CLTC/SPPL3/VTI1A/GLIPR2/PAQR3/AP2A1/AP1G1/SGMS2/DHCR24/SCAMP5/PIKFYVE/EMP2/C3orf58/C6orf89/GPC2/CHSY1/FNDC3A/TRAPPC8/CLSTN1/SACM1L/NMNAT2/GGA2/ERC1/CLASP2/MAPK8IP3/GGA3/SULF1/DENND5A/ZDHHC17/NCS1/BACE1…	232
GO:0071944	GO:0071944	cell periphery	1107/3647	4854/18585	7.83325e-11	1.12743e-09	7.36208e-10	CDH2/AKT3/KCNE3/ZBTB33/HDAC6/PDCD6IP/HCN4/OCLN/GJC1/ABCC5/DPP3/PTPRU/ATP9A/GPC6/ACTR2/TSPAN5/CDH12/CDH13/ARL4C/ARL4A/RASGRP1/ADGRG2/PLXNC1/TENM1/INADL/CD96/STX6/GPHN/KATNB1/DLC1/ATP8A1/BASP1/CDIPT/CDC42EP2/OLFM1/VAV3/SLC9A6/CAP1/PROCR/SLC19A2/OLFM4/SORBS1/CDC42EP3/PDLIM5/STAMBP/KHDRBS1/CSPG5/CFL1/STAG2/CHL1/GIPC1/ADCY2/CCR9/FRS3/FRS2/TSPAN9/RAB10/MMP24/EDAR/FERMT2/METAP2/WWP1/ADCY5/CIT/PTPRT/BVES…	1107
GO:0044459	GO:0044459	plasma membrane part	582/3647	2370/18585	1.52436e-10	2.15551e-09	1.40754e-09	CDH2/KCNE3/HDAC6/PDCD6IP/HCN4/OCLN/GJC1/ABCC5/PTPRU/GPC6/CDH13/ADGRG2/TENM1/INADL/CD96/GPHN/DLC1/OLFM1/PROCR/SORBS1/PDLIM5/KHDRBS1/CSPG5/CFL1/CCR9/FRS2/TSPAN9/MMP24/FERMT2/BVES/LZTS1/FZD10/PACSIN2/SNX18/SLC46A1/CHRNB1/ADCY9/GRIN3A/AP2M1/CLCN3/CLCN5/OLFM3/ANTXR2/CLCNKA/CLCNKB/CLTC/CCR7/CNR1/CNTFR/ACVR1C/DCBLD2/STXBP5/RIMS4/TRPM6/CSK/CTNNB1/ADRA2A/BTLA/FGD5/CXADR/ADRB1/DAB2IP/CYLD/AMOT/AMOTL1/ADRB3…	582
GO:0005886	GO:0005886	plasma membrane	1082/3647	4764/18585	4.33708e-10	6.02705e-09	3.93565e-09	CDH2/AKT3/KCNE3/ZBTB33/HDAC6/PDCD6IP/HCN4/OCLN/GJC1/ABCC5/DPP3/PTPRU/ATP9A/GPC6/TSPAN5/CDH12/CDH13/ARL4C/ARL4A/RASGRP1/ADGRG2/PLXNC1/TENM1/INADL/CD96/STX6/GPHN/KATNB1/DLC1/ATP8A1/BASP1/CDIPT/CDC42EP2/OLFM1/VAV3/SLC9A6/CAP1/PROCR/SLC19A2/OLFM4/SORBS1/CDC42EP3/PDLIM5/STAMBP/KHDRBS1/CSPG5/CFL1/STAG2/CHL1/ADCY2/CCR9/FRS3/FRS2/TSPAN9/RAB10/MMP24/EDAR/FERMT2/METAP2/WWP1/ADCY5/CIT/PTPRT/BVES/LZTS1/ADCY6…	1082
GO:0005667	GO:0005667	transcription factor complex	99/3647	283/18585	7.91146e-10	1.08079e-08	7.0575e-09	CEBPA/CEBPB/SUB1/DMBX1/CREB1/CREBBP/E2F7/CTNNB1/E2F2/E2F3/E2F4/E2F5/E2F6/EP300/ERCC4/ETS1/EYA3/MGA/SATB2/FOS/SIN3A/GATA4/GATA6/KAT2A/NPAS4/HIPK2/GTF3C2/HDAC2/HMGA1/HOXA9/HOXA11/RBPJ/JUNB/ARNT/SMAD3/SMAD4/SMAD5/SMAD7/SMAD9/MEF2A/MEIS1/MSX1/ZFHX3/MYOG/NEUROD1/NFATC1/NFATC4/NFYB/NHLH2/NPAS2/PBX1/PBX2/PBX3/LEF1/TAF9B/PITX1/PITX2/PKNOX1/TAF7L/POU2F1/POU3F1/POU3F2/RARG/RB1/RBL2/ALX4/SKI/SOX2/SOX4/SOX9/…	99
GO:0030427	GO:0030427	site of polarized growth	56/3647	130/18585	8.09826e-10	1.08787e-08	7.10374e-09	KATNB1/BASP1/IGF2BP1/STMN2/SNX18/CNR1/CTNND1/CXADR/DLG3/DPYSL2/DPYSL3/CTTN/EPHA4/FGF13/ADGRL1/FKBP4/RUFY3/SHANK2/DICER1/DFNB31/GAP43/ERC2/TIAM2/AMFR/INPP5J/GPM6A/GRM6/GSK3B/TMOD2/APBB2/ITGA3/MYH10/NTRK2/PAFAH1B1/PAK1/PCDH9/PTCH1/TENM2/TSHZ3/KIAA1598/PTPRO/PVRL1/SNAP25/SNCA/STX3/TPM3/TSC1/MAP3K12/CALM1/CALM2/CALM3/STMN4/USP9X/NRP1/CDK5R1/NRXN1	56
GO:0030426	GO:0030426	growth cone	55/3647	127/18585	9.00147e-10	1.18937e-08	7.76658e-09	KATNB1/BASP1/IGF2BP1/STMN2/SNX18/CNR1/CTNND1/CXADR/DLG3/DPYSL2/DPYSL3/CTTN/EPHA4/FGF13/ADGRL1/FKBP4/RUFY3/SHANK2/DICER1/DFNB31/GAP43/ERC2/TIAM2/AMFR/INPP5J/GPM6A/GSK3B/TMOD2/APBB2/ITGA3/MYH10/NTRK2/PAFAH1B1/PAK1/PCDH9/PTCH1/TENM2/TSHZ3/KIAA1598/PTPRO/PVRL1/SNAP25/SNCA/STX3/TPM3/TSC1/MAP3K12/CALM1/CALM2/CALM3/STMN4/USP9X/NRP1/CDK5R1/NRXN1	55
GO:0042734	GO:0042734	presynaptic membrane	32/3647	57/18585	1.12192e-09	1.4585e-08	9.52398e-09	FBXO45/ZNRF2/ADGRL1/RIMS1/UNC13A/ERC1/ERC2/GRIK2/GRIK3/GRIK5/GRM2/GRM3/GRM6/GRM7/KCNA1/KCTD8/L1CAM/PCDH8/PDE2A/NLGN2/DENND1A/PVRL1/SNAP25/SYP/SYT1/FOSL1/PICALM/CASK/NRXN1/LRRC4B/RIMS2/SNPH	32
GO:0031410	GO:0031410	cytoplasmic vesicle	301/3647	1124/18585	1.15667e-09	1.4798e-08	9.66307e-09	PDCD6IP/OCLN/STX6/ATP8A1/SEC24B/SLC9A6/APPBP2/HYOU1/OLFM4/ARFGEF2/CSPG5/GIPC1/SEC24A/RAB10/KDELR1/TMED2/YWHAQ/CACFD1/SEC23IP/PACSIN2/SNX18/CHP1/STX1B/TEX261/GALNT15/AP2M1/AP1S1/CLCN3/CLK3/TPP1/LRIG3/CLTC/SPPL3/CNP/COL1A1/TMEM198/STXBP5/SLC32A1/VTI1A/CXADR/DAB2IP/AMOT/AMOTL1/AP2A1/DENND1B/AP1G1/SLC30A8/SPACA4/DLG4/DPYSL3/DRD2/HBEGF/ECE1/ABCA1/LPAR1/EDN1/SCAMP5/PIKFYVE/SPRED2/UNC13D/EMP2/C9orf72/VM…	301
GO:0034702	GO:0034702	ion channel complex	96/3647	275/18585	1.61225e-09	2.03043e-08	1.32586e-08	KCNE3/OLFM1/CHRNB1/GRIN3A/OLFM3/CLCNKA/CLCNKB/CLIC1/STXBP5/BEST3/DLG1/DLG2/DLG3/DLG4/DPP6/ANO6/CTTN/NLGN1/SACM1L/SHANK2/CNIH2/GABRA4/GABRA6/GABRB2/GABRB3/GABRG2/CLIC4/CNTNAP2/GLRA2/GRIA1/GRIA2/GRIA3/GRIA4/GRID1/GRIK2/GRIK3/GRIK5/GRIN1/GRIN2C/KCNIP3/KCNIP2/KCNIP1/KCNA1/KCNA6/KCNC1/KCNC4/KCND2/KCNJ2/KCNJ3/KCNJ11/KCNMA1/KCNN4/KCNQ1/SHISA6/NOS1/PDE4B/PDE4D/CLIC5/PPM1A/KCNQ5/ANO2/SCN1A/SCN1B/SCN2A/SCN…	96
GO:0000139	GO:0000139	Golgi membrane	175/3647	590/18585	1.97536e-09	2.44945e-08	1.59948e-08	UST/RASGRP1/STX6/RTN3/ST3GAL6/CDIPT/SEC24B/ARFGEF2/CSPG5/FUT9/SEC24A/KDELR1/TMED2/B4GAT1/SLC35D2/TMEM115/PDCD10/RNF24/CHP1/MGAT4A/TEX261/GALNT15/AP1S1/CLCN3/CLCN5/GYLTL1B/CLTC/SPPL3/VTI1A/GLIPR2/PAQR3/AP2A1/AP1G1/SGMS2/DHCR24/SCAMP5/PIKFYVE/EMP2/C3orf58/C6orf89/CHSY1/FNDC3A/CLSTN1/SACM1L/NMNAT2/ERC1/MAPK8IP3/ZDHHC17/NCS1/STX12/PITPNB/MTOR/FUT4/FUT8/RAB26/MOB4/GALNT1/GALNT2/SGMS1/GORASP2/GLCE/LDLR…	175
GO:0005856	GO:0005856	cytoskeleton	470/3647	1893/18585	2.69797e-09	3.2948e-08	2.15149e-08	HDAC6/PDCD6IP/BCL2L11/RANBP9/ACTR2/ACTR1A/ABI2/WASF2/TENM1/CDK6/TOPORS/GPHN/KATNB1/APBB3/DLC1/BASP1/TUBGCP3/CDC42EP2/ZBTB18/CAP1/APPBP2/NEBL/PROCR/ARFGEF2/SORBS1/CDC42EP3/PDLIM5/IGF2BP2/CFL1/NUDC/STAG2/KIF1C/SPIN1/FERMT2/MAPRE2/KIF2C/NUDT21/CNTRL/CHD4/PTPN21/CHEK1/CIT/KIF3A/LDB3/AKAP11/PACSIN2/CHP1/KLHL2/STX1B/CBX3/SSX2IP/ADD1/C10orf90/CLK3/CLTC/FGD4/FRMD6/CNN1/CNN3/CNP/CCSAP/ARL8A/PLEKHH2/JMY/AF…	470
GO:0016023	GO:0016023	cytoplasmic membrane-bounded vesicle	278/3647	1034/18585	3.43259e-09	4.12936e-08	2.69646e-08	PDCD6IP/OCLN/STX6/ATP8A1/SEC24B/APPBP2/HYOU1/OLFM4/ARFGEF2/CSPG5/GIPC1/SEC24A/RAB10/KDELR1/TMED2/YWHAQ/SEC23IP/PACSIN2/SNX18/CHP1/STX1B/TEX261/GALNT15/AP2M1/AP1S1/CLCN3/CLK3/TPP1/LRIG3/CLTC/SPPL3/CNP/COL1A1/TMEM198/STXBP5/SLC32A1/VTI1A/CXADR/DAB2IP/AMOT/AP2A1/DENND1B/AP1G1/SLC30A8/SPACA4/DLG4/DPYSL3/DRD2/HBEGF/ECE1/ABCA1/LPAR1/EDN1/SCAMP5/SPRED2/UNC13D/VMA21/DMTN/C3orf58/F13A1/MARCH8/ZNRF2/FGA/FG…	278
GO:1902495	GO:1902495	transmembrane transporter complex	102/3647	306/18585	8.53648e-09	1.01182e-07	6.60718e-08	KCNE3/OLFM1/CHRNB1/GRIN3A/OLFM3/CLCNKA/CLCNKB/CLIC1/STXBP5/BEST3/DLG1/DLG2/DLG3/DLG4/DPP6/ANO6/CTTN/NLGN1/SACM1L/SHANK2/CNIH2/GABRA4/GABRA6/GABRB2/GABRB3/GABRG2/CLIC4/CNTNAP2/GLRA2/GRIA1/GRIA2/GRIA3/GRIA4/GRID1/GRIK2/GRIK3/GRIK5/GRIN1/GRIN2C/KCNIP3/KCNIP2/KCNIP1/KCNA1/KCNA6/KCNC1/KCNC4/KCND2/KCNJ2/KCNJ3/KCNJ11/KCNMA1/KCNN4/KCNQ1/SHISA6/ATP1A3/ATP1B1/ATP1B2/ATP1B3/NOS1/ATP2A2/PDE4B/PDE4D/CLIC5/PPM…	102
GO:0098589	GO:0098589	membrane region	378/3647	1497/18585	1.64936e-08	1.92664e-07	1.25809e-07	CDH2/HDAC6/OCLN/GJC1/COL4A3BP/CDH13/RASGRP1/ADGRG2/LPCAT3/TRIM13/INADL/MARCH6/RTN3/MRVI1/CEPT1/DLC1/CDIPT/SEC24B/SLC9A6/SORBS1/CSPG5/ADCY2/SEC24A/PGRMC1/CYP46A1/USP19/RAB10/PNPLA6/KDELR1/TMED2/KDELR2/LZTS1/SEC63/PACSIN2/SLC46A1/TEX261/MGLL/NUS1/CLCN3/ANTXR2/SPPL3/CNTFR/TRPM6/SAMD8/VTI1A/CSK/CTNNB1/ADRA2A/CXADR/SLC38A9/CYP1B1/AMOTL1/CYP2B6/RDH10/CYP19A1/SLC35G1/AP2A1/DAG1/SPRED1/PRICKLE2/SPTSSA/DH…	378
GO:1990351	GO:1990351	transporter complex	102/3647	311/18585	2.20059e-08	2.53382e-07	1.65458e-07	KCNE3/OLFM1/CHRNB1/GRIN3A/OLFM3/CLCNKA/CLCNKB/CLIC1/STXBP5/BEST3/DLG1/DLG2/DLG3/DLG4/DPP6/ANO6/CTTN/NLGN1/SACM1L/SHANK2/CNIH2/GABRA4/GABRA6/GABRB2/GABRB3/GABRG2/CLIC4/CNTNAP2/GLRA2/GRIA1/GRIA2/GRIA3/GRIA4/GRID1/GRIK2/GRIK3/GRIK5/GRIN1/GRIN2C/KCNIP3/KCNIP2/KCNIP1/KCNA1/KCNA6/KCNC1/KCNC4/KCND2/KCNJ2/KCNJ3/KCNJ11/KCNMA1/KCNN4/KCNQ1/SHISA6/ATP1A3/ATP1B1/ATP1B2/ATP1B3/NOS1/ATP2A2/PDE4B/PDE4D/CLIC5/PPM…	102
GO:0000790	GO:0000790	nuclear chromatin	87/3647	254/18585	2.55155e-08	2.89655e-07	1.89144e-07	CITED2/CEBPB/POLR3G/CHD4/CBX3/UHRF2/KLHDC3/NACC2/CREB1/CREBBP/CSNK2A1/CTNNB1/ASXL1/DNMT3A/DNMT3B/EZH2/FOXC1/KDM2A/POGZ/SIN3B/CBX5/SUZ12/WBP2/GABPA/BRMS1/SIN3A/ZNF385A/GATA4/FOXD3/H2AFX/H2AFZ/H3F3B/HDAC1/HDAC2/HNRNPK/IRF1/AR/JUNB/SMAD3/SMAD4/MEF2A/NFATC1/NFRKB/PAX6/ING3/POU4F1/ATRX/GATAD2B/PHF12/CCAR2/FAM60A/RARA/RARG/RBBP4/DPF2/RING1/SATB1/SMARCA2/SMARCA4/SMARCC1/SMARCD2/POLR3D/SRF/TBP/TCF3/TCF7L…	87
GO:0008021	GO:0008021	synaptic vesicle	51/3647	124/18585	2.94464e-08	3.29636e-07	2.15251e-07	GIPC1/STX1B/CLCN3/STXBP5/SLC32A1/VTI1A/DLG4/DRD2/SCAMP5/SYT11/DMXL2/CADM1/SLC17A5/PCLO/SYPL2/GRIA1/GRIA2/GRIN1/APBA1/CDK16/RAB8B/SEMA4C/SLC17A7/RAB3B/RAB5A/BCL2L1/BDNF/SNCA/STX1A/STX3/VAMP1/VAMP2/SYP/SYPL1/SYT1/SYT4/SLC30A3/SYN3/CTTNBP2/SYT3/BRSK1/DOC2A/ZNRF1/MTMR2/HAP1/SYNGR3/SYNGR1/RAB11B/VAMP3/RAB3D/SV2A	51
GO:0005912	GO:0005912	adherens junction	136/3647	450/18585	3.65715e-08	4.0379e-07	2.63674e-07	CDH2/PDCD6IP/ACTR2/CDH13/DLC1/CAP1/HYOU1/PROCR/SORBS1/CFL1/TSPAN9/RAB10/YWHAQ/FERMT2/PACSIN2/CHP1/SSX2IP/ADD1/CLTC/CNN1/CNN3/PLEKHA7/CSRP1/CSRP2/CTNNB1/CTNND1/CTNND2/CXADR/DAG1/SYNPO2/DLG1/CTTN/PALLD/ARHGAP26/NFASC/MPRIP/FLNB/FLOT2/PIP5K1C/CORO1C/GJA1/PABPC1/GNB2/GRB7/GIT1/PDIA3/SENP1/HMGA1/HNRNPK/HSPG2/FMN1/IRF2/ITGA2/ITGA3/ITGA5/ITGB3/JUP/KIFC3/KRAS/RHOA/L1CAM/RND3/RHOG/LASP1/LMO7/LPP/SMAD7/MLL…	136
GO:0044433	GO:0044433	cytoplasmic vesicle part	156/3647	533/18585	3.93709e-08	4.28823e-07	2.80021e-07	ATP8A1/SEC24B/APPBP2/HYOU1/CSPG5/SEC24A/RAB10/KDELR1/TMED2/YWHAQ/CACFD1/SEC23IP/PACSIN2/SNX18/AP2M1/AP1S1/CLCN3/LRIG3/CLTC/SPPL3/STXBP5/SLC32A1/VTI1A/AP2A1/AP1G1/SLC30A8/DLG4/DRD2/HBEGF/SCAMP5/SPRED2/VMA21/C3orf58/F13A1/MARCH8/ZNRF2/FGA/FIGF/PHLDA1/RAB11FIP2/EPN2/KIF1B/N4BP3/FLOT2/SYT11/DMXL2/ZDHHC17/BACE1/RAB26/CLIC4/SEC31B/NECAP1/LDLRAP1/SLC17A5/COPG2/GJA1/AP3M1/SFN/SYPL2/GRIA1/GRIA2/GRIA3/GRIA…	156
GO:0070161	GO:0070161	anchoring junction	139/3647	468/18585	8.30371e-08	8.92372e-07	5.82716e-07	CDH2/PDCD6IP/ACTR2/CDH13/DLC1/CAP1/HYOU1/PROCR/SORBS1/CFL1/TSPAN9/RAB10/YWHAQ/FERMT2/PACSIN2/CHP1/SSX2IP/ADD1/CLTC/CNN1/CNN3/PLEKHA7/CSRP1/CSRP2/CTNNB1/CTNND1/CTNND2/CXADR/DAG1/SYNPO2/DLG1/CTTN/PALLD/ARHGAP26/NFASC/MPRIP/FLNB/FLOT2/PIP5K1C/CORO1C/B4GALT1/GJA1/PABPC1/GNB2/GRB7/GIT1/PDIA3/SENP1/HMGA1/HNRNPK/HSPG2/FMN1/IRF2/ITGA2/ITGA3/ITGA5/ITGB3/JUP/KIFC3/KRAS/RHOA/L1CAM/RND3/RHOG/LASP1/LMO7/LPP/S…	139
GO:0044304	GO:0044304	main axon	27/3647	51/18585	1.16957e-07	1.24036e-06	8.09954e-07	MGLL/DAG1/DLG1/DLG2/DLG4/NFASC/MAPK8IP3/CNTNAP2/ANK1/ANK3/KCNA1/KCNC1/KCNJ11/SPTBN4/ROBO1/ROBO2/SCN1A/SCN1B/SCN2A/SCN8A/SLC1A2/SPOCK1/SPTBN1/TNFRSF1B/DAGLA/CNTNAP1/KCNAB2	27
GO:0005938	GO:0005938	cell cortex	73/3647	210/18585	1.69537e-07	1.77463e-06	1.15883e-06	ACTR2/DLC1/CAP1/CFL1/GIPC1/RAB10/FERMT2/COL10A1/PLEKHH2/CTGF/CTNNB1/DLG4/EEF1A1/MARK2/CTTN/EPB41/DMTN/FGA/FGFR2/MAPRE1/CLASP2/FLNB/CLASP1/ARFIP2/MYRIP/PCLO/ANK1/GRM7/NRBP1/ITPR2/RHOA/LASP1/MYO1F/MYH10/MYO10/NEDD4/SEPT2/NF2/PAFAH1B1/CLIC5/FNBP1L/FMN2/PTK2/SHROOM4/SPTBN4/RALB/SNCA/SPTBN1/SPTBN2/STIM1/TMOD1/TPM3/TPM4/TRPC4/TSC1/EZR/NDFIP1/AXIN1/AXIN2/CTTNBP2/PARD6B/ACTN1/ARHGEF7/BSN/WASL/EXOC3L2/USP…	73
GO:0005768	GO:0005768	endosome	199/3647	728/18585	1.74593e-07	1.79289e-06	1.17075e-06	ATP9A/WASF2/STX6/CDKN1B/SLC9A6/ARFGEF2/TRIM3/STAMBP/RRAGA/FRS2/RAB10/STMN2/PACSIN2/SNX18/VPS26B/OSBPL9/OSBPL11/CLCN3/CLCN5/ANTXR2/NIPA1/ANKRD13B/ARL8A/VPS37A/CRKL/VTI1A/FGD5/ADRB1/SLC38A9/VPS37D/AP1G1/RHOV/DYNC1I1/ECE1/SCAMP5/PIKFYVE/UNC13D/DENND6A/C9orf72/EPHA3/EPHA4/EPHA8/EPHB1/MARCH8/ZNRF2/FGFR4/RAB11FIP2/LMTK2/NMNAT2/GGA2/AVL9/GGA3/FLOT2/ARC/MGRN1/DNAJC13/MMD/BACE1/RUSC1/STX12/SGK3/RAB26/CLIP…	199
GO:0015629	GO:0015629	actin cytoskeleton	128/3647	428/18585	1.7573e-07	1.79289e-06	1.17075e-06	ACTR2/ACTR1A/WASF2/APBB3/DLC1/CAP1/NEBL/SORBS1/CDC42EP3/PDLIM5/CFL1/STAG2/FERMT2/CIT/KLHL2/ADD1/C10orf90/FGD4/CNN3/PLEKHH2/AFAP1L1/MTPN/AMOT/SYNPO2/DMD/DPYSL3/EEF1A1/MARK2/CTTN/C9orf72/EPB41/DMTN/ABLIM3/MYH15/DAAM1/STK38L/PALLD/MYO16/MPRIP/FLNB/ARC/CORO1C/CD2AP/FYB/DFNB31/MYRIP/CLIC4/GAS2/INTS6/ABL2/SH3PXD2B/TMOD2/FSCN3/TAX1BP3/UBE2K/HNRNPK/FMN1/FAM101B/JUP/LASP1/MYO1F/MYH10/MYLK/MYO1C/MYO9A/MYO1…	128
GO:0030027	GO:0030027	lamellipodium	57/3647	153/18585	2.78337e-07	2.80424e-06	1.83116e-06	CDH2/ABI2/WASF2/IGF2BP1/CFL1/FERMT2/STMN2/KLHL2/FGD4/PLEKHH2/CTNNB1/CTNND1/FGD5/AMOT/AMOTL1/DAG1/DPYSL3/CTTN/FGD1/ABLIM3/PALLD/SWAP70/PLXND1/MCF2L/SLC39A14/CORO1C/TIAM2/ABL2/NRBP1/APBB2/ITGB3/RHOA/MYH10/MYLK/MYO10/NF2/NHS/SSH1/CCDC88A/ENAH/FGD6/SCYL3/PTK2/ARHGAP31/SH3RF1/PTPRM/PTPRO/RAC1/RDX/RAPH1/STX3/TSC1/VASP/PIP5K1A/ANTXR1/ARHGEF7/WASL	57
GO:0030175	GO:0030175	filopodium	35/3647	78/18585	3.50236e-07	3.48506e-06	2.27574e-06	ARL4C/ABI2/IGF2BP1/FGD4/CXADR/DAG1/DMD/EPHA4/FGF13/NLGN1/RUFY3/GAP43/TIAM2/B4GALT1/GPM6A/ITGA3/ITGB3/MSN/MYO10/NF2/PALM/ACPP/UBE2Q1/ENAH/TENM2/RDX/RAPH1/FSCN1/UTRN/VASP/EZR/ANTXR1/FAM65B/CD302/CDC42	35
GO:0012506	GO:0012506	vesicle membrane	125/3647	421/18585	3.75437e-07	3.68697e-06	2.40758e-06	ATP8A1/SEC24B/APPBP2/CSPG5/GIPC1/SEC24A/RAB10/KDELR1/TMED2/YWHAQ/SEC23IP/PACSIN2/SNX18/AP2M1/AP1S1/CLCN3/LRIG3/CLTC/SPPL3/STXBP5/SLC32A1/VTI1A/AP2A1/AP1G1/SLC30A8/DLG4/HBEGF/SPRED2/VMA21/C3orf58/MARCH8/ZNRF2/PHLDA1/RAB11FIP2/FNDC3A/EPN2/KIF1B/N4BP3/FLOT2/ZDHHC17/BACE1/RAB26/CLIC4/SEC31B/NECAP1/LDLRAP1/COPG2/GJA1/AP3M1/SFN/GRB2/GRIA1/GRIA2/GRIA3/GRIA4/ZDHHC8/PACSIN1/HTT/AQP2/ITGB3/KCNQ1/KIFC3/LAMP…	125
GO:0044427	GO:0044427	chromosomal part	189/3647	692/18585	3.79676e-07	3.68697e-06	2.40758e-06	STAG1/CITED2/CEBPB/P3H4/POLR3G/CTCF/POLD3/PTGES3/STAG2/KIF2C/CHD4/CHEK1/BAZ2A/PADI2/CBX3/ESCO1/UHRF2/KLHDC3/NACC2/CREB1/CREBBP/RAD9B/CSNK1A1/CSNK2A1/CTNNB1/ASXL1/DYNC1I1/DNMT3A/DNMT3B/PHC2/ERCC4/ESR1/EZH2/BAHD1/FOXC1/KDM2A/PDS5B/WAPAL/RRP1B/CLASP2/POGZ/PDS5A/SMG6/SIN3B/CLASP1/ICE1/MAU2/CBX6/CBX5/SUZ12/KAT6B/WBP2/MMS22L/RNF169/GABPA/NIPBL/BRMS1/AHCTF1/SIN3A/ZNF385A/CHD5/ANKRD17/GATA4/FOXD3/MLH3/AF…	189
GO:0044853	GO:0044853	plasma membrane raft	32/3647	69/18585	4.40487e-07	4.22658e-06	2.75995e-06	HDAC6/CDH13/DLC1/PACSIN2/SPRED1/EFNA5/FLOT2/PTRF/EHD2/IGF1R/FASLG/INSR/IRS1/JAK2/KCND2/KCNMA1/LIPE/LRP4/LRP6/ATP1B1/ATP1B3/ATP2B4/MAPK1/PTCH1/PTGS2/SCN5A/BMPR2/SRC/TGFBR2/TRPC4/LRP8/CAV3	32
GO:0031090	GO:0031090	organelle membrane	661/3647	2870/18585	4.89485e-07	4.5925e-06	2.99889e-06	BCL2L11/GJC1/ATP9A/COL4A3BP/UST/RASGRP1/LPCAT3/TRIM13/STX6/TIMM17B/MARCH6/RTN3/MRVI1/CEPT1/ATP8A1/ST3GAL6/CDIPT/SEC24B/TOMM40/SLC9A6/VAT1/APPBP2/ARFGEF2/RRAGA/CSPG5/FUT9/GIPC1/NUP50/SEC24A/PGRMC1/CYP46A1/USP19/RAB10/MMP24/PNPLA6/KDELR1/TMED2/YWHAQ/KDELR2/B4GAT1/SLC35D2/TMEM115/SEC23IP/SEC63/PDCD10/RNF24/PACSIN2/SNX18/CHP1/DDX19B/MGAT4A/CBX3/TEX261/MGLL/DTX2/OSBPL6/OSBPL8/OSBPL9/OSBPL11/NUS1/GALNT…	661
GO:0031256	GO:0031256	leading edge membrane	48/3647	123/18585	4.90019e-07	4.5925e-06	2.99889e-06	DLC1/CFL1/FERMT2/PACSIN2/FGD5/DIAPH1/EEF1A1/CLASP2/MAPK8IP3/KANK1/WWC1/PIP5K1C/GABRG2/CNTNAP2/ANK1/GRIA1/GRIN1/PACSIN1/ITGA5/ITGB3/KCNC1/KCNJ11/ARF4/NF2/PAK1/PALM/PDE4A/PDE9A/INPP5K/PTPRK/RAC1/PLEKHA1/ROBO1/ROBO2/SLC1A2/BMX/SPTBN1/SRC/TLN1/SHISA9/VASP/EZR/SPRY4/PIP5K1A/ANTXR1/ARHGEF2/ARHGAP44/CDC42	48
GO:0000118	GO:0000118	histone deacetylase complex	27/3647	54/18585	5.33647e-07	4.93006e-06	3.21932e-06	HDAC6/HDAC5/CHD4/NACC2/CSNK2A1/MECOM/SIN3B/SATB2/CBX5/BRMS1/SIN3A/CHD5/HDAC1/HDAC2/RERE/GATAD2A/PHF12/FAM60A/RBBP4/RBBP7/SALL1/TBL1XR1/NRIP1/HDAC3/MBD2/MTA2/HDAC4	27
GO:0001726	GO:0001726	ruffle	56/3647	152/18585	5.3827e-07	4.93006e-06	3.21932e-06	WASF2/CDK6/DLC1/CFL1/CIT/PACSIN2/KLHL2/FGD4/FGD5/AMOT/DIAPH1/EEF1A1/CTTN/FGD1/PALLD/CLASP2/KANK1/WWC1/PIP5K1C/CD2AP/ARFIP2/INPP5J/PACSIN1/ITGA5/ITGB3/ARF4/ARHGAP1/MYO1C/MYO10/NF2/PAK1/PDE4A/PDE9A/INPP5K/ATP6V1B2/TRPM7/FGD6/PSD/RAB22A/RAB5A/RAC1/PLEKHA1/RDX/BMX/SRC/TLN1/EZR/WIPF1/SPRY4/PIP5K1A/GAS7/ACTN1/ARHGEF7/ARHGEF2/CYTH3/MTSS1	56
GO:0000792	GO:0000792	heterochromatin	33/3647	73/18585	6.09452e-07	5.51931e-06	3.60409e-06	BAZ2A/CBX3/UHRF2/DNMT3A/DNMT3B/PHC2/FOXC1/RRP1B/CBX6/CBX5/SUZ12/CHD5/H2AFZ/HDAC2/HMGA1/MBD1/MECP2/ATRX/RNF20/SMARCAD1/SALL4/RING1/SALL1/SATB1/SMARCA4/UBE2A/UBE2B/HMGA2/CBX2/SUV420H2/EED/MBD2/BAZ1B	33
GO:0048786	GO:0048786	presynaptic active zone	16/3647	24/18585	6.8375e-07	6.07615e-06	3.96771e-06	RIMS4/RIMS1/UNC13A/ERC2/PCLO/GRM7/NTRK2/SLC17A7/SYP/FZD3/PPFIA2/PPFIA1/BSN/RIMS2/RIMS3/SV2A	16
GO:0005925	GO:0005925	focal adhesion	114/3647	380/18585	6.86017e-07	6.07615e-06	3.96771e-06	CDH2/PDCD6IP/ACTR2/CDH13/DLC1/CAP1/HYOU1/PROCR/SORBS1/CFL1/TSPAN9/RAB10/YWHAQ/FERMT2/PACSIN2/CHP1/ADD1/CLTC/CNN1/CNN3/CSRP1/CSRP2/CTNNB1/DAG1/SYNPO2/CTTN/PALLD/ARHGAP26/NFASC/MPRIP/FLNB/FLOT2/PIP5K1C/CORO1C/GJA1/PABPC1/GNB2/GRB7/GIT1/PDIA3/SENP1/HMGA1/HNRNPK/HSPG2/IRF2/ITGA2/ITGA3/ITGA5/ITGB3/JUP/KRAS/RHOA/L1CAM/RND3/RHOG/LASP1/LMO7/LPP/MMP14/MSN/PPP1R12A/NHS/PAK1/PCBP2/HACD3/PDPK1/PFN1/PLEC/PPP1…	114
GO:0035097	GO:0035097	histone methyltransferase complex	31/3647	67/18585	7.08088e-07	6.20347e-06	4.05085e-06	AEBP2/E2F6/EZH1/EZH2/MTF2/MGA/CBX5/SUZ12/PHF19/SENP3/KANSL1/HCFC1/HDAC2/JARID2/MAX/KMT2A/PHF20/PPP1CB/PPP1CC/KMT2C/RBBP4/RBBP5/RBBP7/ZNF335/TAF4/KDM6A/WDR82/KMT2D/OGT/EED/SETD1A	31
GO:0044306	GO:0044306	neuron projection terminus	38/3647	90/18585	7.50893e-07	6.50774e-06	4.24953e-06	HCN4/SLC9A6/NMU/ADCYAP1/SLC32A1/VTI1A/DLG4/DMD/DPYSL2/DRD2/ELK1/EPHA4/FKBP1A/GLUL/GOT1/GRIK2/GRIK3/GRIK5/GRIN1/PACSIN1/KCNIP3/AQP1/ITGA2/KCNA1/KCNC4/L1CAM/NTRK2/PFN2/RAB5A/BDNF/SNCA/SNCG/VAMP2/SYP/TANC1/NPFF/BSN/SEPT7	38
GO:0030055	GO:0030055	cell-substrate junction	116/3647	389/18585	7.6824e-07	6.58725e-06	4.30146e-06	CDH2/PDCD6IP/ACTR2/CDH13/DLC1/CAP1/HYOU1/PROCR/SORBS1/CFL1/TSPAN9/RAB10/YWHAQ/FERMT2/PACSIN2/CHP1/ADD1/CLTC/CNN1/CNN3/CSRP1/CSRP2/CTNNB1/DAG1/SYNPO2/DMD/CTTN/PALLD/ARHGAP26/NFASC/MPRIP/FLNB/FLOT2/PIP5K1C/CORO1C/GJA1/PABPC1/GNB2/GRB7/GIT1/PDIA3/SENP1/HMGA1/HNRNPK/HSPG2/IRF2/ITGA2/ITGA3/ITGA5/ITGB3/JUP/KRAS/RHOA/L1CAM/RND3/RHOG/LASP1/LMO7/LPP/MMP14/MSN/PPP1R12A/NHS/PAK1/PCBP2/HACD3/PDPK1/PFN1/PLEC/…	116
GO:0060076	GO:0060076	excitatory synapse	15/3647	22/18585	9.98513e-07	8.4716e-06	5.53193e-06	DLG4/FGFR2/NLGN1/GRIN1/ITGA3/ELFN1/NTRK2/NLGN3/SLC17A7/NLGN4X/LRRC4/SYP/SYT1/SYNDIG1/BSN	15
GO:0043198	GO:0043198	dendritic shaft	20/3647	35/18585	1.03053e-06	8.65219e-06	5.64985e-06	GIPC1/LZTS1/SEZ6/CTNNB1/DLG3/LPAR1/FMR1/CNIH2/INPP5J/GRM5/GRM7/GSK3B/APP/MAP2/KIRREL/SLC12A5/SYNDIG1/JPH4/SYNGAP1/ARHGEF2	20
GO:0005901	GO:0005901	caveola	31/3647	68/18585	1.05781e-06	8.7896e-06	5.73958e-06	HDAC6/CDH13/DLC1/PACSIN2/SPRED1/EFNA5/FLOT2/PTRF/EHD2/IGF1R/FASLG/INSR/IRS1/JAK2/KCNMA1/LIPE/LRP4/LRP6/ATP1B1/ATP1B3/ATP2B4/MAPK1/PTCH1/PTGS2/SCN5A/BMPR2/SRC/TGFBR2/TRPC4/LRP8/CAV3	31
GO:0043296	GO:0043296	apical junction complex	48/3647	126/18585	1.1191e-06	9.20405e-06	6.01022e-06	OCLN/INADL/SORBS1/BVES/PARD3B/FRMD6/PLEKHA7/CTNNB1/CTNND1/IGSF5/CXADR/AMOT/AMOTL1/DLG1/DLG3/RPGRIP1L/MAGI3/ANK3/UBN1/JUP/KIFC3/RHOA/NHS/AMOTL2/PMP22/ARHGAP17/LIN7C/FRMD4A/PRKCI/ASH1L/RAP2C/CCND1/WNK3/STRN/TGFBR1/VASP/FZD5/PARD6B/CGNL1/CLDN12/CLDN1/ARHGEF2/MTDH/VAPA/CYTH1/TRAF4/RAPGEF2/MAGI2	48
GO:0005924	GO:0005924	cell-substrate adherens junction	114/3647	385/18585	1.39627e-06	1.13676e-05	7.423e-06	CDH2/PDCD6IP/ACTR2/CDH13/DLC1/CAP1/HYOU1/PROCR/SORBS1/CFL1/TSPAN9/RAB10/YWHAQ/FERMT2/PACSIN2/CHP1/ADD1/CLTC/CNN1/CNN3/CSRP1/CSRP2/CTNNB1/DAG1/SYNPO2/CTTN/PALLD/ARHGAP26/NFASC/MPRIP/FLNB/FLOT2/PIP5K1C/CORO1C/GJA1/PABPC1/GNB2/GRB7/GIT1/PDIA3/SENP1/HMGA1/HNRNPK/HSPG2/IRF2/ITGA2/ITGA3/ITGA5/ITGB3/JUP/KRAS/RHOA/L1CAM/RND3/RHOG/LASP1/LMO7/LPP/MMP14/MSN/PPP1R12A/NHS/PAK1/PCBP2/HACD3/PDPK1/PFN1/PLEC/PPP1…	114
GO:0034703	GO:0034703	cation channel complex	58/3647	164/18585	1.60602e-06	1.29445e-05	8.45271e-06	KCNE3/DLG2/DLG4/DPP6/CTTN/CNTNAP2/KCNIP3/KCNIP2/KCNIP1/KCNA1/KCNA6/KCNC1/KCNC4/KCND2/KCNJ2/KCNJ3/KCNJ11/KCNMA1/KCNN4/KCNQ1/NOS1/PDE4B/PDE4D/PPM1A/KCNQ5/SCN1A/SCN1B/SCN2A/SCN2B/SCN3A/SCN4B/SCN5A/SCN8A/TRPC4/CACNA1A/CACNA1B/CACNA1D/CACNA1E/CACNA2D1/CACNB1/CACNB2/CACNB3/CACNB4/CACNG1/KCNAB1/CALM1/CALM2/CALM3/CAMK2D/CNTNAP1/KCNAB2/CACNA1I/CACNA1G/MCU/KCNQ4/SESTD1/CACNA2D2/KCNB2	58
GO:0016604	GO:0016604	nuclear body	100/3647	330/18585	1.98344e-06	1.57762e-05	1.03018e-05	HDAC5/HIPK3/TENM1/TOPORS/SRRM1/BASP1/SRSF10/PPARGC1A/SF3A3/NUDT21/NACC1/CLK3/NACC2/CREBBP/FAM76B/CSNK1A1/CREBRF/DDX3X/DYRK1A/HIPK1/MECOM/PATL1/CASC3/ACIN1/WDFY3/ICE1/CBX5/MTOR/RCHY1/PNISR/GLI2/MKNK2/HIPK2/UBN1/LMNA/MAX/MBD1/MEF2C/HNRNPM/NONO/NPAT/LUC7L2/LUC7L3/CDK12/PHAX/PLRG1/PNN/RBM27/ATRX/GATAD2A/ALKBH5/PPP1CC/PRPF40A/HR/PSKH1/ZMIZ1/PTEN/TENM2/GATAD2B/SPTBN4/TP53INP2/RB1/RING1/RPA1/RREB1/SATB1…	100
GO:0005783	GO:0005783	endoplasmic reticulum	366/3647	1507/18585	1.99649e-06	1.57762e-05	1.03018e-05	PDCD6IP/GJC1/COL4A3BP/RASGRP1/LPCAT3/TENM1/TRIM13/MARCH6/RTN3/MRVI1/CEPT1/ATP8A1/CDIPT/SEC24B/SLC9A6/SYNCRIP/HYOU1/CSPG5/KIF1C/CTSC/AHCYL1/SEC24A/PGRMC1/CYP46A1/USP19/RAB10/PNPLA6/KDELR1/TMED2/KDELR2/ADAMTS5/SEC23IP/SEC63/CHP1/TEX261/MGLL/OSBPL6/NUS1/ANTXR2/SPPL3/TRAPPC6B/SEZ6/COL1A1/COL1A2/COL3A1/COL4A1/COL4A2/COL4A5/COL5A1/COL5A2/COL7A1/COL10A1/COL11A1/COL12A1/COL15A1/COL19A1/UBXN2B/SELM/SAMD8/…	366
GO:0017053	GO:0017053	transcriptional repressor complex	31/3647	70/18585	2.27839e-06	1.7829e-05	1.16423e-05	CHD4/NACC2/CSNK2A1/JAZF1/SPEN/RCOR1/CBX5/SIN3A/CHD5/HDAC1/HDAC2/HDGF/HMGB1/INSM1/GATAD2A/AKIRIN2/PHF12/MIER1/RBBP4/RBBP7/CCND1/SALL1/PRDM16/SKI/SP3/TBX15/TFAP4/TBL1XR1/HDAC3/MTA2/HDAC4	31
GO:0030659	GO:0030659	cytoplasmic vesicle membrane	118/3647	407/18585	2.88936e-06	2.23925e-05	1.46223e-05	ATP8A1/SEC24B/APPBP2/CSPG5/SEC24A/RAB10/KDELR1/TMED2/YWHAQ/SEC23IP/PACSIN2/SNX18/AP2M1/AP1S1/CLCN3/LRIG3/CLTC/SPPL3/STXBP5/SLC32A1/VTI1A/AP2A1/AP1G1/SLC30A8/DLG4/HBEGF/SPRED2/VMA21/C3orf58/MARCH8/ZNRF2/PHLDA1/RAB11FIP2/EPN2/KIF1B/N4BP3/FLOT2/ZDHHC17/BACE1/RAB26/CLIC4/SEC31B/NECAP1/LDLRAP1/COPG2/GJA1/AP3M1/SFN/GRIA1/GRIA2/GRIA3/GRIA4/ZDHHC8/PACSIN1/HTT/AQP2/ITGB3/KCNQ1/KIFC3/LAMP2/SNX19/OCRL/RAB14…	118
GO:0044454	GO:0044454	nuclear chromosome part	109/3647	370/18585	3.06003e-06	2.34894e-05	1.53385e-05	CITED2/CEBPB/P3H4/POLR3G/POLD3/CHD4/CBX3/UHRF2/KLHDC3/NACC2/CREB1/CREBBP/RAD9B/CSNK2A1/CTNNB1/ASXL1/DNMT3A/DNMT3B/ERCC4/EZH2/FOXC1/KDM2A/WAPAL/POGZ/SIN3B/CBX5/SUZ12/WBP2/MMS22L/GABPA/BRMS1/SIN3A/ZNF385A/GATA4/FOXD3/MLH3/RPA4/H2AFX/H2AFZ/H3F3B/HDAC1/HDAC2/HNRNPK/IRF1/AR/JUNB/SMAD3/SMAD4/MEF2A/NFATC1/NFRKB/ORC5/PAX6/SUV420H1/PLRG1/ING3/POU4F1/ATRX/SMARCAD1/GATAD2B/PHF12/CCAR2/PURB/FAM60A/RAD9A/RARA…	109
GO:0045121	GO:0045121	membrane raft	75/3647	233/18585	3.36614e-06	2.55954e-05	1.67137e-05	HDAC6/CDH13/DLC1/SORBS1/ADCY2/PACSIN2/CSK/CXADR/SLC38A9/DAG1/SPRED1/DLG1/DMD/ABCA1/EFNA5/EFNB1/PIKFYVE/EMP2/EPHB1/FLOT2/SULF1/STX12/CLIP3/GJA1/GNAI2/GPM6B/PTRF/RGMB/CRB2/GSK3B/EHD2/HK1/IGF1R/APP/FASLG/INSR/IRS1/JAK2/KCND2/KCNMA1/KCNN4/KDR/KRAS/LIPE/LRP4/LRP6/MYO1C/ATP1B1/ATP1B3/NOS1/ATP2B4/FURIN/PLLP/KIRREL/PAG1/MAPK1/PTCH1/PTGS2/RAB5A/RET/SCN5A/SDC4/SLC2A4/SLC6A4/BMPR2/SRC/TGFBR2/TNFRSF1B/TRPC1/…	75
GO:0031519	GO:0031519	PcG protein complex	22/3647	43/18585	3.667e-06	2.74674e-05	1.79362e-05	PCGF3/AEBP2/CSNK2A1/CSNK2A2/ASXL1/PHC2/EZH1/EZH2/MTF2/CBX6/SUZ12/PHF19/HDAC2/JARID2/BCOR/RBBP4/RBBP7/RING1/PCGF5/CBX2/CBX4/EED	22
GO:0005694	GO:0005694	chromosome	205/3647	785/18585	3.6805e-06	2.74674e-05	1.79362e-05	STAG1/CITED2/ZBTB18/CEBPB/P3H4/POLR3G/CTCF/POLD3/PTGES3/STAG2/ZMYND11/KIF2C/CHD4/CHEK1/BAZ2A/SUPT16H/PADI2/CBX3/ESCO1/UHRF2/KLHDC3/NACC2/CREB1/CREBBP/RAD9B/CSNK1A1/CSNK2A1/CTNNB1/ASXL1/DYNC1I1/DNMT3A/DNMT3B/PHC2/ERCC4/ESR1/EZH2/BAHD1/FOXC1/KDM2A/PDS5B/WAPAL/RRP1B/CLASP2/POGZ/PDS5A/SMG6/SIN3B/CLASP1/ICE1/MAU2/CBX6/CBX5/SUZ12/KAT6B/WBP2/MMS22L/RNF169/GABPA/NIPBL/BRMS1/AHCTF1/SIN3A/ZNF385A/CHD5/ANKR…	205
GO:0043235	GO:0043235	receptor complex	90/3647	294/18585	4.0023e-06	2.9595e-05	1.93254e-05	OLFM1/SORBS1/CHRNB1/GRIN3A/OLFM3/CNTFR/ACVR1C/CD200R1/STXBP5/CSF1/ADRA2A/ADRB3/DLG1/DLG2/DLG3/DLG4/ERBB4/FGFR1/NLGN1/SACM1L/SHANK2/CNIH2/NPNT/GABRB2/GABRB3/GABRG2/GHR/GRIA1/GRIA2/GRIA3/GRIA4/GRID1/GRIK2/GRIK3/GRIK5/GRIN1/GRIN2C/GRM1/GRM7/IGF1R/APP/IL6R/IL13RA1/INSR/IRS1/ITGA2/ITGA3/ITGA5/ITGAX/ITGB3/ITPR2/ITPR3/KCTD8/SHISA6/LIFR/LRP2/LRP6/SMAD3/NR3C2/NOTCH1/NTRK2/PEX5L/LRP1B/PLXNA1/PLXNA2/PLXNB1/…	90
GO:0010494	GO:0010494	cytoplasmic stress granule	18/3647	32/18585	4.89033e-06	3.58328e-05	2.33987e-05	IGF2BP1/RC3H1/DDX3X/DDX6/LARP4B/FMR1/PUM2/LSM14A/PABPC1/GRB7/CAPRIN1/MBNL1/YBX1/ATXN2/STAU1/TIA1/LIN28A/KHSRP	18
GO:0031594	GO:0031594	neuromuscular junction	24/3647	50/18585	5.67513e-06	4.12086e-05	2.69091e-05	COL4A5/CXADR/DLG1/EPHA4/EPHA7/UNC13A/ANK3/NRG1/APP/KCNC4/LRP4/MYH10/NEFM/SERPINE2/PRKAR1A/SPOCK1/UTRN/CAV3/CDK5R1/DNAJA3/SYNGR3/SYNGR1/HDAC4/SV2A	24
GO:0030135	GO:0030135	coated vesicle	63/3647	190/18585	6.85538e-06	4.93342e-05	3.22151e-05	STX6/SEC24B/SEC24A/KDELR1/TMED2/SEC23IP/SNX18/TEX261/AP2M1/AP1S1/CLTC/SLC32A1/VTI1A/AP2A1/DENND1B/AP1G1/HBEGF/ECE1/EDN1/UNC13D/VMA21/C3orf58/EPN2/GGA2/SEC31B/NECAP1/LDLRAP1/COPG2/YIPF6/PACSIN1/APP/AQP2/OCRL/FURIN/RAB14/RAB8B/PIK3C2A/TMED9/AFTPH/PACS1/SLC17A7/GOPC/CEMIP/VANGL2/DENND1A/RAB27B/SORT1/SH3GL2/SLC2A4/SREBF2/VAMP2/SYT1/WNT5A/FZD5/LMAN2L/PICALM/FZD4/NCALD/AP3B1/MCFD2/VAMP3/GOSR2/SEC24C	63
GO:0044291	GO:0044291	cell-cell contact zone	26/3647	58/18585	1.1227e-05	8.00795e-05	5.22917e-05	CDH2/GJC1/CTNNB1/CXADR/DLG1/FGF13/GJA1/ANK3/JUP/KCNJ2/KCNJ11/ATP1B1/ATP2A2/PAK1/PCDH9/RAP2C/SCN1A/SCN1B/SCN2A/SCN4B/SCN5A/TIAM1/YWHAH/PKP4/CAV3/ACTN1	26
GO:0005923	GO:0005923	tight junction	41/3647	110/18585	1.22775e-05	8.60494e-05	5.619e-05	OCLN/INADL/BVES/PARD3B/CTNNB1/IGSF5/CXADR/AMOT/AMOTL1/DLG1/DLG3/RPGRIP1L/MAGI3/ANK3/UBN1/NHS/AMOTL2/PMP22/ARHGAP17/LIN7C/FRMD4A/PRKCI/ASH1L/RAP2C/CCND1/WNK3/STRN/TGFBR1/VASP/FZD5/PARD6B/CGNL1/CLDN12/CLDN1/ARHGEF2/MTDH/VAPA/CYTH1/TRAF4/RAPGEF2/MAGI2	41
GO:0070160	GO:0070160	occluding junction	41/3647	110/18585	1.22775e-05	8.60494e-05	5.619e-05	OCLN/INADL/BVES/PARD3B/CTNNB1/IGSF5/CXADR/AMOT/AMOTL1/DLG1/DLG3/RPGRIP1L/MAGI3/ANK3/UBN1/NHS/AMOTL2/PMP22/ARHGAP17/LIN7C/FRMD4A/PRKCI/ASH1L/RAP2C/CCND1/WNK3/STRN/TGFBR1/VASP/FZD5/PARD6B/CGNL1/CLDN12/CLDN1/ARHGEF2/MTDH/VAPA/CYTH1/TRAF4/RAPGEF2/MAGI2	41
GO:0015630	GO:0015630	microtubule cytoskeleton	250/3647	1002/18585	1.28572e-05	8.93355e-05	5.83359e-05	HDAC6/PDCD6IP/BCL2L11/RANBP9/ACTR1A/CDK6/TOPORS/KATNB1/TUBGCP3/CDC42EP2/ZBTB18/APPBP2/PROCR/ARFGEF2/SORBS1/NUDC/KIF1C/SPIN1/MAPRE2/KIF2C/NUDT21/CNTRL/CHD4/CHEK1/KIF3A/AKAP11/CHP1/STX1B/CBX3/SSX2IP/C10orf90/CLTC/CNP/CCSAP/ARL8A/VPS37A/CRMP1/NEK7/MAPK14/PLEKHA7/CSNK1A1/CSNK1D/CTNNB1/THAP6/CEP120/CYLD/CAMSAP1/SASS6/DCX/DIAPH1/DLG1/DYNC1I1/DYNC1LI2/DPYSL2/CTTN/TUBB/ESRRA/EYA3/REEP3/FGF13/ICK/DZIP1/FK…	250
GO:0098590	GO:0098590	plasma membrane region	138/3647	505/18585	1.35098e-05	9.30675e-05	6.07728e-05	CDH2/HDAC6/OCLN/CDH13/ADGRG2/INADL/DLC1/LZTS1/PACSIN2/SLC46A1/CLCN3/CNTFR/TRPM6/CTNNB1/ADRA2A/CXADR/AMOTL1/AP2A1/DAG1/SPRED1/PRICKLE2/DLG1/DLG3/EFNA5/EMP2/ERBB4/SHANK2/PHLPP2/FLOT2/MTCL1/SLC7A8/KCNE4/CADM1/DSTYK/LDLRAP1/B4GALT1/GJA1/C5AR2/STK39/GNB1/PTRF/ANK1/ANK3/NRG1/EHD2/IGF1R/FASLG/IL6R/AQP1/AQP2/AQP4/INSR/IRS1/ITGA3/JAK2/JUP/KCNA1/KCND2/KCNMA1/KCNN4/KCNQ1/LIPE/LRP2/LRP4/LRP6/ARRB2/ABCC1/MSN/…	138
GO:0034708	GO:0034708	methyltransferase complex	33/3647	83/18585	1.81641e-05	0.00012407	8.10175e-05	AEBP2/E2F6/EZH1/EZH2/MTF2/MGA/CBX5/SUZ12/PHF19/SENP3/KANSL1/HCFC1/HDAC2/JARID2/MAX/METTL1/KMT2A/PHF20/PPP1CB/PPP1CC/KMT2C/RBBP4/RBBP5/RBBP7/ZNF335/TAF4/KDM6A/WDR82/KMT2D/OGT/EED/WTAP/SETD1A	33
GO:0043679	GO:0043679	axon terminus	32/3647	80/18585	2.09346e-05	0.000141792	9.25901e-05	HCN4/SLC9A6/NMU/ADCYAP1/SLC32A1/DPYSL2/DRD2/ELK1/EPHA4/FKBP1A/GLUL/GOT1/GRIK2/GRIK3/GRIK5/GRIN1/PACSIN1/KCNIP3/AQP1/ITGA2/KCNA1/KCNC4/L1CAM/NTRK2/PFN2/RAB5A/BDNF/SNCA/SNCG/TANC1/NPFF/SEPT7	32
GO:0008328	GO:0008328	ionotropic glutamate receptor complex	23/3647	50/18585	2.13116e-05	0.000143143	9.34719e-05	OLFM1/GRIN3A/OLFM3/DLG1/DLG2/DLG3/DLG4/NLGN1/SACM1L/SHANK2/CNIH2/GRIA1/GRIA2/GRIA3/GRIA4/GRID1/GRIK2/GRIK3/GRIK5/GRIN1/GRIN2C/SHISA6/SHISA9	23
GO:0035098	GO:0035098	ESC/E(Z) complex	11/3647	16/18585	2.67611e-05	0.00017826	0.000116403	AEBP2/EZH1/EZH2/MTF2/SUZ12/PHF19/HDAC2/JARID2/RBBP4/RBBP7/EED	11
GO:0000151	GO:0000151	ubiquitin ligase complex	60/3647	186/18585	2.85631e-05	0.000188704	0.000123223	TOPORS/DCAF7/CDKN1B/UBE4B/ZER1/WWP1/KLHL2/ANAPC16/FBXO27/PHC2/FBXO21/USP33/FBXL7/FBXW11/KCTD13/RNF144B/DCAF12/RCHY1/TRPC4AP/FBXL3/FBXL5/KLHL3/FBXO10/FBXO9/AMFR/RNF11/SPOPL/LMO7/NEDD4/PARK2/DCAF8/DTL/ANAPC11/FBXL19/FBXL12/USP47/FBXW7/RNF20/RING1/TCEB1/UBE2A/UBE2B/UBE2D1/UBE2D2/UBE2E1/UBE2L3/CBLL1/FBXO11/CUL5/SPOP/TRAF7/CUL4B/CUL3/CUL2/CBX2/ENC1/CBX4/DCAF5/BTRC/CDC27	60
GO:0014704	GO:0014704	intercalated disc	22/3647	48/18585	3.4385e-05	0.000223503	0.000145947	CDH2/GJC1/CTNNB1/CXADR/DLG1/FGF13/GJA1/ANK3/JUP/KCNJ2/KCNJ11/ATP1B1/ATP2A2/PAK1/SCN1A/SCN1B/SCN2A/SCN4B/SCN5A/YWHAH/CAV3/ACTN1	22
GO:0016328	GO:0016328	lateral plasma membrane	22/3647	48/18585	3.4385e-05	0.000223503	0.000145947	BVES/CTNNB1/PRICKLE2/DLG1/DMD/DRD2/MARK2/MTCL1/GJA1/NSG1/ANK3/JUP/ARL2/MYO1C/VANGL2/PTPRO/SCN5A/FZD3/VANGL1/AXIN1/CLDN12/CLDN1	22
GO:0008287	GO:0008287	protein serine/threonine phosphatase complex	21/3647	45/18585	3.69615e-05	0.000236436	0.000154392	CTDNEP1/STRN3/PPP1R12A/PPP1CB/PPP1CC/PPP1R10/PPP2CB/PPP2R2A/PPP2R3A/PPP2R5A/PPP2R5B/PPP2R5C/PPP3CA/PPP3R1/SMEK1/STRN/PPP1R3B/WDR82/SHOC2/PPP1R15B/NKD1	21
GO:1903293	GO:1903293	phosphatase complex	21/3647	45/18585	3.69615e-05	0.000236436	0.000154392	CTDNEP1/STRN3/PPP1R12A/PPP1CB/PPP1CC/PPP1R10/PPP2CB/PPP2R2A/PPP2R3A/PPP2R5A/PPP2R5B/PPP2R5C/PPP3CA/PPP3R1/SMEK1/STRN/PPP1R3B/WDR82/SHOC2/PPP1R15B/NKD1	21
GO:0090568	GO:0090568	nuclear transcriptional repressor complex	12/3647	19/18585	4.03824e-05	0.000256285	0.000167354	CHD4/NACC2/CSNK2A1/CHD5/HDAC1/HDAC2/GATAD2A/RBBP4/RBBP7/SALL1/TBX15/MTA2	12
GO:0030672	GO:0030672	synaptic vesicle membrane	24/3647	55/18585	4.1733e-05	0.000262788	0.0001716	SLC32A1/DRD2/SCAMP5/SYT11/DMXL2/SLC17A5/SEMA4C/SLC17A7/BCL2L1/STX1A/VAMP1/VAMP2/SYP/SYT1/SYT4/SLC30A3/SYN3/SYT3/DOC2A/ZNRF1/SYNGR3/SYNGR1/RAB11B/SV2A	24
GO:0005795	GO:0005795	Golgi stack	43/3647	124/18585	5.79199e-05	0.000361429	0.000236012	FUT9/TMED2/TMEM115/CIT/VTI1A/CHSY1/SULF1/NCS1/FUT4/FUT8/MOB4/GALNT1/GALNT2/SGMS1/CLIP3/B4GALT1/GOLGA1/GOLGA3/CHSY3/OCRL/APH1A/GOLGA7/RAB14/HMP19/ACPP/CSGALNACT2/SMPD3/MARCH4/RAB27B/SORT1/ST3GAL2/ST3GAL4/ST3GAL3/VCPIP1/UXS1/COG3/RAB34/STX16/B4GALT4/B4GALT3/MBTPS1/MARCH9/GOSR2	43
GO:0030863	GO:0030863	cortical cytoskeleton	29/3647	73/18585	5.8295e-05	0.000361429	0.000236012	ACTR2/DLC1/CAP1/CFL1/PLEKHH2/DLG4/EEF1A1/CTTN/EPB41/DMTN/MAPRE1/CLASP1/PCLO/ANK1/LASP1/MYO1F/NF2/SHROOM4/SPTBN4/SPTBN1/SPTBN2/TMOD1/TPM3/TPM4/TRPC4/EZR/ACTN1/BSN/WASL	29
GO:0016581	GO:0016581	NuRD complex	11/3647	17/18585	6.23239e-05	0.000380553	0.0002485	CHD4/NACC2/CSNK2A1/CHD5/HDAC1/HDAC2/GATAD2A/RBBP4/RBBP7/SALL1/MTA2	11
GO:0090545	GO:0090545	CHD-type complex	11/3647	17/18585	6.23239e-05	0.000380553	0.0002485	CHD4/NACC2/CSNK2A1/CHD5/HDAC1/HDAC2/GATAD2A/RBBP4/RBBP7/SALL1/MTA2	11
GO:0030877	GO:0030877	beta-catenin destruction complex	8/3647	10/18585	6.71096e-05	0.00040468	0.000264255	CTNNB1/GSK3A/GSK3B/DACT1/CTNNBIP1/SIAH1/AXIN1/AXIN2	8
GO:0005798	GO:0005798	Golgi-associated vesicle	28/3647	70/18585	6.72793e-05	0.00040468	0.000264255	CSPG5/KDELR1/TMED2/AP1S1/CLTC/SPPL3/AP2A1/C3orf58/ZDHHC17/LDLRAP1/COPG2/GJA1/PACSIN1/OCRL/FURIN/RAB14/RAB8B/STK26/TMED9/AFTPH/PACS1/GOPC/RAB27B/RHO/SORT1/SLC2A4/NCALD/STK16	28
GO:0000307	GO:0000307	cyclin-dependent protein kinase holoenzyme complex	12/3647	20/18585	8.28928e-05	0.000492444	0.000321564	CDK6/CCNY/PUF60/HOXC10/CDK12/CDK14/KDM5A/CCND1/CDK13/CCND2/CCND3/CCNE1	12
GO:0031982	GO:0031982	vesicle	784/3647	3579/18585	8.30922e-05	0.000492444	0.000321564	CDH2/C1orf68/PDCD6IP/OCLN/DPP3/HUWE1/EDIL3/ACTR2/CDH13/ACTR1A/NAMPT/ADGRG2/WASF2/INADL/CTDSPL/STX6/DNAJA2/RTN3/LANCL1/ATP8A1/ST3GAL6/BASP1/SEC24B/VAV3/TOMM40/SLC9A6/CAP1/VAT1/STK25/APPBP2/HYOU1/NEBL/PROCR/OLFM4/ARFGEF2/STAMBP/CSPG5/CFL1/PTGES3/RBBP9/CTSC/CHL1/GIPC1/AHCYL1/SEC24A/PGRMC1/RAB10/MMP24/SUB1/KDELR1/TMED2/YWHAQ/KDELR2/B4GAT1/WWP1/CHD2/STMN2/CACFD1/KIF3A/SEC23IP/PDCD10/PADI2/PACSIN2/SNX1…	784
GO:0016607	GO:0016607	nuclear speck	56/3647	177/18585	9.38403e-05	0.000552083	0.000360508	TENM1/TOPORS/SRRM1/BASP1/SRSF10/SF3A3/CLK3/FAM76B/CSNK1A1/DDX3X/DYRK1A/HIPK1/MECOM/PATL1/CASC3/ACIN1/RCHY1/PNISR/GLI2/LMNA/MBD1/MEF2C/NONO/LUC7L2/LUC7L3/CDK12/PLRG1/PNN/RBM27/GATAD2A/ALKBH5/PPP1CC/PRPF40A/PSKH1/ZMIZ1/GATAD2B/RING1/RREB1/SRSF2/SRSF5/SRSF6/RFWD2/SON/WT1/SCNM1/ELL/NRIP1/PIP5K1A/SPOP/CBX4/EAF1/CDK13/RBM39/WTAP/SART3/SETD1A	56
GO:0055037	GO:0055037	recycling endosome	42/3647	123/18585	0.000104654	0.000611238	0.000399136	ATP9A/SLC9A6/ARFGEF2/RAB10/PACSIN2/AP1G1/DYNC1I1/SCAMP5/UNC13D/DENND6A/RAB11FIP2/LMTK2/AVL9/SGK3/CLIP3/LDLRAP1/RNF11/SLC9A9/GRIA1/EHD2/AQP2/SLC11A2/AMOTL2/RAB14/PANK1/RAB4B/ACKR3/TBC1D14/RAP2C/RAB5A/TFRC/TUBA1A/ATG9A/ST8SIA2/EEA1/RAB11FIP4/VAMP8/RAB11A/USP6/RAB11B/VAMP3/ARHGAP44	42
GO:0030140	GO:0030140	trans-Golgi network transport vesicle	14/3647	26/18585	0.000107373	0.00062261	0.000406563	AP1S1/CLTC/AP2A1/LDLRAP1/FURIN/RAB14/RAB8B/TMED9/AFTPH/GOPC/RAB27B/SORT1/SLC2A4/NCALD	14
GO:1902911	GO:1902911	protein kinase complex	32/3647	86/18585	0.000110477	0.000636031	0.000415327	CDK6/SORBS1/ACVR1C/CCNY/PUF60/ERC1/HOXC10/INSR/IRS1/PRKAG2/CAB39/CDK12/CDK14/PRKAA1/PRKAB2/PRKAR1A/PRKAR2A/KDM5A/CCND1/TGFBR1/TGFBR2/CDK13/CCND2/CCND3/CCNE1/ACVR1/DNAJA3/ACVR1B/MAP3K13/ULK2/RB1CC1/NUAK1	32
GO:0005884	GO:0005884	actin filament	29/3647	76/18585	0.000136421	0.000779825	0.000509223	FERMT2/AMOT/DPYSL3/MARK2/CTTN/DMTN/PALLD/CD2AP/DFNB31/GAS2/FMN1/MYO1F/MYO1C/PAK1/GNG12/SHROOM4/ACTA1/RAC1/SRC/ACTG1/TPM3/TPM4/TSC1/EZR/WIPF1/YES1/ESPN/GAS7/DNAJA3	29
GO:0030673	GO:0030673	axolemma	9/3647	13/18585	0.000141312	0.000802097	0.000523767	MAPK8IP3/CNTNAP2/ANK1/KCNC1/KCNJ11/ROBO1/ROBO2/SLC1A2/SPTBN1	9
GO:0044448	GO:0044448	cell cortex part	36/3647	103/18585	0.000187127	0.00105472	0.000688727	ACTR2/DLC1/CAP1/CFL1/RAB10/PLEKHH2/DLG4/EEF1A1/MARK2/CTTN/EPB41/DMTN/MAPRE1/CLASP1/MYRIP/PCLO/ANK1/LASP1/MYO1F/SEPT2/NF2/SHROOM4/SPTBN4/RALB/SPTBN1/SPTBN2/STIM1/TMOD1/TPM3/TPM4/TRPC4/EZR/ACTN1/BSN/WASL/EXOC3L2	36
GO:0033268	GO:0033268	node of Ranvier	10/3647	16/18585	0.00020833	0.00116607	0.000761439	DAG1/DLG1/NFASC/ANK3/SPTBN4/SCN1A/SCN1B/SCN2A/SCN8A/SPOCK1	10
GO:0000228	GO:0000228	nuclear chromosome	113/3647	423/18585	0.000210437	0.00116974	0.000763836	CITED2/ZBTB18/CEBPB/P3H4/POLR3G/POLD3/CHD4/CHEK1/CBX3/UHRF2/KLHDC3/NACC2/CREB1/CREBBP/RAD9B/CSNK2A1/CTNNB1/ASXL1/DNMT3A/DNMT3B/ERCC4/EZH2/FOXC1/KDM2A/WAPAL/POGZ/SIN3B/CBX5/SUZ12/WBP2/MMS22L/GABPA/BRMS1/SIN3A/ZNF385A/GATA4/FOXD3/MLH3/RPA4/H2AFX/H2AFZ/H3F3B/HDAC1/HDAC2/HNRNPK/IRF1/AR/JUNB/SMAD3/SMAD4/MEF2A/NFATC1/NFRKB/ORC5/PAX6/SUV420H1/PLRG1/ING3/POU4F1/ATRX/PBRM1/SMARCAD1/GATAD2B/PHF12/CCAR2/PUR…	113
GO:0030133	GO:0030133	transport vesicle	53/3647	171/18585	0.000253614	0.00140009	0.000914254	SEC24B/SEC24A/SEC23IP/CHP1/TEX261/GALNT15/AP1S1/CLCN3/CLTC/VTI1A/AP2A1/SLC30A8/DPYSL3/SPRED2/UNC13D/VMA21/FGFR4/RAB26/MYRIP/SEC31B/LDLRAP1/YIPF6/APP/AQP2/NPTX1/FURIN/PCSK1/PCSK2/CDK16/RAB14/RAB8B/TMED9/AFTPH/AP1AR/SLC17A7/GOPC/VANGL2/RAB27B/SORT1/SLC2A4/SNTB2/SREBF2/VAMP2/SYT1/VGF/SSPN/LMAN2L/NCALD/RAB11A/MCFD2/RAB3D/GOSR2/SEC24C	53
GO:0032587	GO:0032587	ruffle membrane	28/3647	75/18585	0.000271448	0.00148835	0.000971887	DLC1/CFL1/PACSIN2/FGD5/DIAPH1/EEF1A1/CLASP2/KANK1/WWC1/PIP5K1C/PACSIN1/ITGA5/ITGB3/ARF4/NF2/PAK1/PDE4A/PDE9A/INPP5K/RAC1/PLEKHA1/BMX/SRC/TLN1/EZR/SPRY4/PIP5K1A/ARHGEF2	28
GO:0070603	GO:0070603	SWI/SNF superfamily-type complex	26/3647	68/18585	0.0002859	0.001557	0.00101671	CHD4/NACC2/CSNK2A1/BPTF/CHD5/HDAC1/HDAC2/NFRKB/ING3/ATRX/GATAD2A/RB1/RBBP4/RBBP7/SALL1/SMARCA1/SMARCA2/SMARCA4/SMARCC1/SMARCD1/SMARCD2/ANP32E/ARID1A/SMARCA5/MTA2/ACTR8	26
GO:0002116	GO:0002116	semaphorin receptor complex	6/3647	7/18585	0.000331463	0.00178106	0.00116303	PLXNA1/PLXNA2/PLXNB1/NRP2/NRP1/PLXNA4	6
GO:0044300	GO:0044300	cerebellar mossy fiber	6/3647	7/18585	0.000331463	0.00178106	0.00116303	DAB2IP/DLG4/NFIB/SLC17A7/SYDE1/LRRC4B	6
GO:0030136	GO:0030136	clathrin-coated vesicle	43/3647	133/18585	0.000344441	0.00183854	0.00120056	STX6/SNX18/AP2M1/AP1S1/CLTC/SLC32A1/VTI1A/AP2A1/DENND1B/AP1G1/HBEGF/ECE1/EDN1/UNC13D/EPN2/GGA2/NECAP1/LDLRAP1/AQP2/OCRL/FURIN/RAB14/RAB8B/PIK3C2A/TMED9/AFTPH/SLC17A7/GOPC/CEMIP/DENND1A/RAB27B/SORT1/SH3GL2/SLC2A4/VAMP2/SYT1/WNT5A/FZD5/PICALM/FZD4/NCALD/AP3B1/VAMP3	43
GO:0031988	GO:0031988	membrane-bounded vesicle	754/3647	3473/18585	0.00036189	0.00191897	0.00125308	CDH2/C1orf68/PDCD6IP/OCLN/DPP3/HUWE1/EDIL3/ACTR2/CDH13/ACTR1A/NAMPT/ADGRG2/WASF2/INADL/CTDSPL/STX6/DNAJA2/RTN3/LANCL1/ATP8A1/ST3GAL6/BASP1/SEC24B/VAV3/TOMM40/CAP1/VAT1/STK25/APPBP2/HYOU1/NEBL/PROCR/OLFM4/ARFGEF2/STAMBP/CSPG5/CFL1/PTGES3/RBBP9/CTSC/CHL1/GIPC1/AHCYL1/SEC24A/PGRMC1/RAB10/MMP24/SUB1/KDELR1/TMED2/YWHAQ/KDELR2/B4GAT1/WWP1/CHD2/KIF3A/SEC23IP/PDCD10/PADI2/PACSIN2/SNX18/CHP1/DDX19B/STX1B/…	754
GO:0044430	GO:0044430	cytoskeletal part	315/3647	1358/18585	0.000407184	0.00214504	0.0014007	HDAC6/PDCD6IP/BCL2L11/RANBP9/ACTR2/ACTR1A/CDK6/TOPORS/KATNB1/DLC1/TUBGCP3/CAP1/APPBP2/NEBL/PROCR/ARFGEF2/SORBS1/CFL1/NUDC/KIF1C/SPIN1/FERMT2/MAPRE2/KIF2C/NUDT21/CNTRL/CHD4/CHEK1/KIF3A/AKAP11/STX1B/CBX3/SSX2IP/ADD1/C10orf90/CLTC/CNP/CCSAP/ARL8A/PLEKHH2/AFAP1L1/MTPN/VPS37A/CRMP1/NEK7/MAPK14/PLEKHA7/KRT80/CSNK1A1/CSNK1D/CTNNB1/UPP2/CEP120/CYLD/AMOT/CAMSAP1/SASS6/DCX/DIAPH1/DLG1/DYNC1I1/DYNC1LI2/DPYS…	315
GO:0031527	GO:0031527	filopodium membrane	10/3647	17/18585	0.00041691	0.00218201	0.00142484	DMD/GAP43/ITGA3/ITGB3/MYO10/NF2/PALM/UTRN/VASP/ANTXR1	10
GO:0005769	GO:0005769	early endosome	74/3647	262/18585	0.000449432	0.00233705	0.00152609	ATP9A/WASF2/STX6/SLC9A6/TRIM3/STAMBP/PACSIN2/VPS26B/CLCN3/NIPA1/ANKRD13B/FGD5/ADRB1/ECE1/PIKFYVE/EPHA3/EPHA4/EPHA8/EPHB1/MARCH8/LMTK2/MGRN1/DNAJC13/RUSC1/SGK3/CLIP3/CNTNAP2/LDLRAP1/GJA1/RNF11/RAPGEF1/AQP2/KCNQ1/KDR/LRP6/NF2/SLC11A2/OCRL/ANKFY1/RAB14/MARCH1/AP1AR/MAPK1/PMEPA1/ACKR3/RAB22A/WDFY1/ZFYVE28/SNX6/RAB1A/RAB5A/RAB5B/RAP1A/SORT1/SNX16/RBSN/SIAH1/SIAH2/TRAK2/LDLRAD4/FZD5/SYNDIG1/ST8SIA2/RND…	74
GO:0044432	GO:0044432	endoplasmic reticulum part	250/3647	1057/18585	0.000502355	0.00259215	0.00169267	PDCD6IP/GJC1/COL4A3BP/RASGRP1/LPCAT3/TRIM13/MARCH6/RTN3/MRVI1/CEPT1/CDIPT/SEC24B/SLC9A6/HYOU1/CSPG5/SEC24A/PGRMC1/CYP46A1/USP19/RAB10/PNPLA6/KDELR1/TMED2/KDELR2/ADAMTS5/SEC23IP/SEC63/TEX261/MGLL/OSBPL6/NUS1/ANTXR2/SPPL3/COL1A1/COL1A2/COL3A1/COL4A1/COL4A2/COL4A5/COL5A1/COL5A2/COL7A1/COL10A1/COL11A1/COL12A1/COL15A1/COL19A1/SAMD8/VTI1A/CYP1B1/CYP2B6/RDH10/CYP19A1/SLC35G1/SPTSSA/DHCR24/DLG1/DRD1/EDA/…	250
GO:0016327	GO:0016327	apicolateral plasma membrane	8/3647	12/18585	0.000504922	0.00259215	0.00169267	OCLN/CXADR/PRICKLE2/MTCL1/JUP/NEDD4/PALM/FZD6	8
GO:0034704	GO:0034704	calcium channel complex	24/3647	63/18585	0.000514074	0.00262243	0.00171244	NOS1/PDE4B/PDE4D/PPM1A/TRPC4/CACNA1A/CACNA1B/CACNA1D/CACNA1E/CACNA2D1/CACNB1/CACNB2/CACNB3/CACNB4/CACNG1/CALM1/CALM2/CALM3/CAMK2D/CACNA1I/CACNA1G/MCU/SESTD1/CACNA2D2	24
GO:0031201	GO:0031201	SNARE complex	20/3647	49/18585	0.000523487	0.00265365	0.00173283	STX6/CPLX1/STX1B/VTI1A/SCAMP5/STX12/SNAP25/STX1A/STX3/STX5/VAMP1/VAMP2/SYT1/VAMP8/VAMP4/STX16/SNAP23/SEC22C/VAMP3/GOSR2	20
GO:0030315	GO:0030315	T-tubule	17/3647	39/18585	0.000548194	0.00276153	0.00180327	ANK3/AQP4/KCNJ2/KCNJ3/KCNJ11/KCNN2/ATP2B4/RDX/SCN1A/SCN1B/SCN2A/SCN5A/SLC2A4/EZR/CACNA2D1/CACNB1/CAV3	17
GO:0005730	GO:0005730	nucleolus	200/3647	827/18585	0.000560176	0.00280436	0.00183124	ZBTB33/ARL4A/RPP30/P3H4/CTCF/STAG2/RBBP9/PGRMC1/SUB1/SPIN1/CHD2/PWP1/BAZ2A/FBXO32/AGAP2/WDR36/UBLCP1/S100A16/STK35/DDX5/DHX15/DMP1/E2F5/EEF1A1/SENP5/ESRRA/ETV6/C6orf89/FGF13/PHLDA1/PPM1E/ACIN1/KDM2A/RRP1B/PHF8/LARP4B/SMG6/ZCCHC11/FMR1/CBX5/SUZ12/CD2AP/LDOC1/IPMK/TXN2/SIN3A/ZNF385A/ZZZ3/SPATS2L/SENP3/AFF4/GOLGA3/MKNK2/GRB2/OLA1/MDFIC/ATXN1L/RBPJ/ILF3/ITPR3/SETD8/YPEL2/LIN28B/MAP2/DNAJB9/METTL1/ZFH…	200
GO:0045177	GO:0045177	apical part of cell	91/3647	337/18585	0.000568004	0.00282599	0.00184537	CDH2/OCLN/ADGRG2/INADL/CHL1/EDAR/LZTS1/SLC46A1/CLCN3/CLCN5/CNTFR/TRPM6/CTNNB1/AMOTL1/AP2A1/JAG1/EDA/EMP2/VASH1/SHANK2/MTCL1/KCNE4/DSTYK/CLIC4/GJA1/C5AR2/STK39/NRG1/APP/IL6R/AQP1/AQP2/ITPR3/KCNA1/KCNMA1/KCNN4/INSC/LRP2/MLLT4/MSN/NF2/ATP1B1/NHS/ATP1B2/SLC11A2/ATP2B2/AMOTL2/PDE4D/RAPGEF6/STK26/ATP6V1A/EPB41L4B/SLC6A20/ACPP/PRKAA1/PRKCA/PRKCI/AJAP1/VANGL2/PTK2/SHROOM4/PTPRO/RAB27B/RDX/SLC30A5/SLC1A1/…	91
GO:0031253	GO:0031253	cell projection membrane	74/3647	265/18585	0.000643269	0.00318083	0.00207707	DLC1/CFL1/FERMT2/PACSIN2/SLC46A1/TRPM6/CTNNB1/FGD5/DIAPH1/DLG1/DMD/EEF1A1/DMTN/MAPRE1/SHANK2/PHLPP2/CLASP2/MAPK8IP3/KANK1/WWC1/PIP5K1C/GABRG2/DFNB31/GAP43/CNTNAP2/B4GALT1/GNB1/ANK1/GRIA1/GRIN1/PACSIN1/AQP1/ITGA3/ITGA5/ITGB3/KCNC1/KCNJ11/ARF4/LRP2/MSN/MYO1C/MYO10/SEPT2/NF2/PAK1/PALM/PDE4A/PDE9A/INPP5K/TSPEAR/KIRREL/PTCH1/RAC1/PLEKHA1/RHO/ROBO1/ROBO2/SLC1A2/BMX/SPTBN1/SRC/TLN1/SHISA9/UTRN/VASP/EZR/…	74
GO:0070822	GO:0070822	Sin3-type complex	9/3647	15/18585	0.000674105	0.00331298	0.00216337	CSNK2A1/SIN3B/BRMS1/SIN3A/HDAC1/HDAC2/PHF12/FAM60A/RBBP4	9
GO:0035770	GO:0035770	ribonucleoprotein granule	40/3647	125/18585	0.000684207	0.00332211	0.00216933	IGF2BP1/UHMK1/RC3H1/DDX3X/DDX6/DCP2/DYNC1I1/AGO4/TUBB/PATL1/TNRC6B/LARP4B/FMR1/PUM2/EDC4/PAN3/LSM14A/PABPC1/TNRC6A/GRB7/CNOT7/HNRNPU/CAPRIN1/MBNL1/CNOT3/YBX1/PSMA4/RAC1/UPF1/ATXN2/CPEB1/STAU1/TIA1/TOP1/TUBA1A/LIN28A/MEX3B/KHSRP/MEX3A/CDC42	40
GO:0036464	GO:0036464	cytoplasmic ribonucleoprotein granule	40/3647	125/18585	0.000684207	0.00332211	0.00216933	IGF2BP1/UHMK1/RC3H1/DDX3X/DDX6/DCP2/DYNC1I1/AGO4/TUBB/PATL1/TNRC6B/LARP4B/FMR1/PUM2/EDC4/PAN3/LSM14A/PABPC1/TNRC6A/GRB7/CNOT7/HNRNPU/CAPRIN1/MBNL1/CNOT3/YBX1/PSMA4/RAC1/UPF1/ATXN2/CPEB1/STAU1/TIA1/TOP1/TUBA1A/LIN28A/MEX3B/KHSRP/MEX3A/CDC42	40
GO:0005802	GO:0005802	trans-Golgi network	47/3647	154/18585	0.000798825	0.00385541	0.00251757	ATP9A/STX6/ARFGEF2/RAB10/MMP24/AP1S1/CLTC/AP1G1/SCAMP5/NMNAT2/GGA2/CLASP2/GGA3/DENND5A/BACE1/ARFIP2/CLIP3/NBEA/GOLGA1/GOLGA4/YIPF6/AQP2/ARL1/SLC11A2/OCRL/FURIN/INPP5K/GSAP/RBFOX1/MARCH1/ARFGEF3/BIRC6/MARCH4/RAB6A/RAC1/ATXN2/SNAP25/VAMP2/ATG9A/CHAC1/CALN1/VAMP4/STX16/RAB11A/MARCH9/CHST2/GCC2	47
GO:0005819	GO:0005819	spindle	76/3647	276/18585	0.000851575	0.00408553	0.00266784	TOPORS/KATNB1/TUBGCP3/SPIN1/KIF3A/STX1B/CBX3/CLTC/CCSAP/ARL8A/CRMP1/NEK7/MAPK14/CSNK1D/CTNNB1/CYLD/DIAPH1/DYNC1I1/CTTN/MAPRE1/CLASP2/MTCL1/TTC28/CLASP1/KAT2A/LATS2/CKAP2/EML4/APP/ARL3/MAK/MAP4/MID1/MZT1/MYH10/SEPT2/ODF2/PAFAH1B1/SBDS/DYNC1LI1/PPP2CB/RIF1/PLEKHG6/RCC2/MAPK1/FMN2/BIRC6/RB1/RPS6KA1/RPS6KA2/CPEB1/SNCG/SPAST/EVI5/TBL1XR1/CALM1/CALM2/CALM3/CEP44/NDEL1/CAMK2B/CAPN6/CUL3/PKP4/DYNLL1/RAB1…	76
GO:0005791	GO:0005791	rough endoplasmic reticulum	22/3647	58/18585	0.000926509	0.00441873	0.00288542	SPPL3/EDN1/EPHA5/ARL6IP1/TMEM97/GLUL/NAT8L/AQP2/KCNJ2/NTRK2/SUCO/RAB14/PI4KB/CDKAL1/RHO/SNCA/SRPR/SSR3/STAU1/SEC62/CANX/TP63	22
GO:0031985	GO:0031985	Golgi cisterna	31/3647	92/18585	0.0010231	0.00485069	0.00316749	FUT9/TMED2/TMEM115/CIT/CHSY1/NCS1/FUT4/FUT8/MOB4/GALNT1/GALNT2/SGMS1/B4GALT1/GOLGA1/GOLGA3/CHSY3/APH1A/HMP19/ACPP/CSGALNACT2/SMPD3/SORT1/ST3GAL2/ST3GAL4/ST3GAL3/UXS1/COG3/RAB34/STX16/B4GALT4/B4GALT3	31
GO:0031984	GO:0031984	organelle subcompartment	32/3647	96/18585	0.00105305	0.00496349	0.00324114	FUT9/TMED2/TMEM115/CIT/FKBP1A/CHSY1/NCS1/FUT4/FUT8/MOB4/GALNT1/GALNT2/SGMS1/B4GALT1/GOLGA1/GOLGA3/CHSY3/APH1A/HMP19/ACPP/CSGALNACT2/SMPD3/SORT1/ST3GAL2/ST3GAL4/ST3GAL3/UXS1/COG3/RAB34/STX16/B4GALT4/B4GALT3	32
GO:0016580	GO:0016580	Sin3 complex	8/3647	13/18585	0.0010867	0.00507237	0.00331225	CSNK2A1/SIN3B/SIN3A/HDAC1/HDAC2/PHF12/FAM60A/RBBP4	8
GO:0005891	GO:0005891	voltage-gated calcium channel complex	17/3647	41/18585	0.00109215	0.00507237	0.00331225	NOS1/PDE4B/PDE4D/PPM1A/CACNA1A/CACNA1B/CACNA1D/CACNA1E/CACNA2D1/CACNB1/CACNB2/CACNB3/CACNB4/CACNG1/CACNA1I/CACNA1G/CACNA2D2	17
GO:0032589	GO:0032589	neuron projection membrane	14/3647	31/18585	0.00109503	0.00507237	0.00331225	MAPK8IP3/GABRG2/CNTNAP2/ANK1/GRIA1/GRIN1/KCNC1/KCNJ11/PALM/ROBO1/ROBO2/SLC1A2/SPTBN1/SHISA9	14
GO:0042641	GO:0042641	actomyosin	24/3647	66/18585	0.00111427	0.00513202	0.00335119	NEBL/SORBS1/FERMT2/AMOT/ABLIM3/DAAM1/FLNB/MYH10/MYLK/ENAH/SEPT11/VANGL2/PTK2/SHROOM4/ACTA1/FSCN1/STX1A/TPM3/TPM4/ZYX/CDC42BPA/ACTN1/HDAC4/SEPT7	24
GO:0030662	GO:0030662	coated vesicle membrane	38/3647	120/18585	0.00114323	0.00523545	0.00341874	SEC24B/SEC24A/KDELR1/TMED2/SEC23IP/AP2M1/AP1S1/CLTC/SLC32A1/VTI1A/AP2A1/AP1G1/HBEGF/VMA21/C3orf58/EPN2/SEC31B/NECAP1/LDLRAP1/COPG2/AFTPH/SLC17A7/CEMIP/DENND1A/SH3GL2/SREBF2/VAMP2/SYT1/WNT5A/FZD5/PICALM/FZD4/NCALD/AP3B1/MCFD2/VAMP3/GOSR2/SEC24C	38
GO:0042175	GO:0042175	nuclear outer membrane-endoplasmic reticulum membrane network	213/3647	900/18585	0.00123491	0.0056234	0.00367206	GJC1/COL4A3BP/RASGRP1/LPCAT3/TRIM13/MARCH6/RTN3/MRVI1/CEPT1/CDIPT/SEC24B/SLC9A6/CSPG5/SEC24A/PGRMC1/CYP46A1/USP19/RAB10/PNPLA6/KDELR1/TMED2/KDELR2/SEC63/TEX261/MGLL/NUS1/ANTXR2/SPPL3/SAMD8/VTI1A/CYP1B1/CYP2B6/RDH10/CYP19A1/SLC35G1/SPTSSA/DHCR24/DLG1/DRD1/EDA/EIF5A/VMA21/EXTL2/ACSL4/REEP3/FKBP1A/ATG14/FKBP4/CLSTN1/SACM1L/TMCC1/ERP44/SLC35D1/UBXN4/ARL6IP1/ACSL6/ESYT1/CTDNEP1/ABCB9/ICMT/SEC11A/SEZ6L…	213
GO:0016363	GO:0016363	nuclear matrix	31/3647	93/18585	0.0012505	0.00566236	0.0036975	TENM1/DCAF7/SRRM1/CEBPA/CEBPB/SORBS1/CFL1/DNMT3A/SATB2/AHCTF1/CLIC4/HLCS/JAK2/MBD1/ATXN3/MYB/HNRNPM/NONO/PRPF40A/PRKCD/SMARCAD1/SPTBN4/SATB1/ATXN1/ATXN7/SPARC/SRPK1/ENC1/CASK/RUNX1T1/MATR3	31
GO:0005789	GO:0005789	endoplasmic reticulum membrane	209/3647	882/18585	0.0012809	0.00576761	0.00376623	GJC1/COL4A3BP/RASGRP1/LPCAT3/TRIM13/MARCH6/RTN3/MRVI1/CEPT1/CDIPT/SEC24B/SLC9A6/CSPG5/SEC24A/PGRMC1/CYP46A1/USP19/RAB10/PNPLA6/KDELR1/TMED2/KDELR2/SEC63/TEX261/MGLL/NUS1/ANTXR2/SPPL3/SAMD8/VTI1A/CYP1B1/CYP2B6/RDH10/CYP19A1/SLC35G1/SPTSSA/DHCR24/DLG1/DRD1/EDA/EIF5A/VMA21/EXTL2/ACSL4/REEP3/FKBP1A/ATG14/FKBP4/CLSTN1/SACM1L/TMCC1/ERP44/SLC35D1/UBXN4/ARL6IP1/ACSL6/ESYT1/CTDNEP1/ABCB9/ICMT/SEC11A/SEZ6L…	209
GO:0001725	GO:0001725	stress fiber	21/3647	56/18585	0.00142206	0.00636767	0.00415807	NEBL/SORBS1/FERMT2/AMOT/ABLIM3/DAAM1/FLNB/MYH10/MYLK/ENAH/SEPT11/VANGL2/PTK2/SHROOM4/ACTA1/FSCN1/TPM3/TPM4/ZYX/ACTN1/SEPT7	21
GO:0070937	GO:0070937	CRD-mediated mRNA stability complex	5/3647	6/18585	0.00145749	0.00649025	0.00423811	SYNCRIP/IGF2BP1/HNRNPU/YBX1/CSDE1	5
GO:0016323	GO:0016323	basolateral plasma membrane	54/3647	188/18585	0.00164306	0.00727641	0.00475148	CTNNB1/ADRA2A/CXADR/AP2A1/DAG1/DLG1/DLG3/ERBB4/SLC7A8/CADM1/DSTYK/LDLRAP1/B4GALT1/C5AR2/STK39/ANK1/ANK3/IL6R/AQP1/AQP2/AQP4/ITGA3/KCNN4/KCNQ1/ARRB2/ABCC1/MSN/MYO1C/ATP1B1/PALM/PDGFB/LIN7C/ERBB2IP/AJAP1/VANGL2/SLC4A10/SHROOM4/NDRG4/SLC12A2/BMPR2/STXBP3/TRPC1/TRPC4/EZR/MEGF10/CASK/SLC4A4/MAP7/SLC7A6/KCNQ4/SLC22A8/SLC4A7/CD44/SLC23A2	54
GO:0000123	GO:0000123	histone acetyltransferase complex	28/3647	83/18585	0.00171536	0.00755508	0.00493345	KAT7/CREBBP/EP300/JADE2/KAT6B/ZZZ3/EPC2/KAT2A/BRPF3/KANSL1/HCFC1/MSL1/PHF20/TAF9B/ING3/MSL2/ENY2/ATXN7L3/TAF4/TAF5/TAF12/BRPF1/KAT6A/JADE1/ING5/OGT/IKBKAP/UBAP2L	28
GO:0042383	GO:0042383	sarcolemma	33/3647	103/18585	0.00188322	0.00824933	0.00538679	DAG1/DLG1/DMD/DTNA/ANK1/ANK3/AQP1/AQP4/KCNJ2/KCNJ3/KCNJ11/KCNN2/ATP1B1/NOS1/ATP2B4/PLEC/PPP3CA/PPP3R1/RDX/SCN1A/SCN1B/SCN2A/SCN5A/SGCD/SLC2A4/SNTB1/EZR/CACNA2D1/CACNB1/CACNB2/SSPN/CAMK2D/CAV3	33
GO:0034399	GO:0034399	nuclear periphery	35/3647	111/18585	0.00190095	0.00828197	0.0054081	TENM1/DCAF7/SRRM1/CEBPA/CEBPB/SORBS1/CFL1/ATF7/DNMT3A/SATB2/AHCTF1/CLIC4/HLCS/JAK2/LMNA/LMNB1/MAP2/MBD1/ATXN3/MYB/HNRNPM/NONO/PRPF40A/PRKCD/SMARCAD1/SPTBN4/SATB1/ATXN1/ATXN7/SPARC/SRPK1/ENC1/CASK/RUNX1T1/MATR3	35
GO:0001518	GO:0001518	voltage-gated sodium channel complex	8/3647	14/18585	0.00210023	0.00910099	0.00594292	SCN1A/SCN1B/SCN2A/SCN2B/SCN3A/SCN4B/SCN5A/SCN8A	8
GO:0030139	GO:0030139	endocytic vesicle	62/3647	224/18585	0.0021163	0.00912159	0.00595638	OCLN/HYOU1/GIPC1/RAB10/AP2M1/CLCN3/CLTC/DAB2IP/AMOT/AP2A1/DLG4/DRD2/HBEGF/ABCA1/LPAR1/ATG14/EPN2/FLOT2/STX12/LDLRAP1/GRIA1/GRIA2/GRIA3/GRIA4/KIF5B/LAMP2/LRP2/ARRB2/OCRL/RAB14/RAPGEF6/RAB8B/PIK3C2B/RAB24/NLGN3/STAB2/PTCH1/RAB22A/RAB5A/RAB5B/RALA/SH3GL2/SLC11A1/SPARC/WNT5A/FZD5/CALR/CAMK2B/CAMK2D/CAMK2G/PICALM/FZD4/RAB34/RAB11FIP4/RAB11A/WASL/RAB11B/CD163/RAB9A/NRXN1/RAPGEF2/MTSS1	62
GO:0032432	GO:0032432	actin filament bundle	21/3647	58/18585	0.00235991	0.0101175	0.0066067	NEBL/SORBS1/FERMT2/AMOT/ABLIM3/DAAM1/FLNB/MYH10/MYLK/ENAH/SEPT11/VANGL2/PTK2/SHROOM4/ACTA1/FSCN1/TPM3/TPM4/ZYX/ACTN1/SEPT7	21
GO:0044420	GO:0044420	extracellular matrix component	39/3647	129/18585	0.00256215	0.0109264	0.00713493	COL1A1/COL1A2/COL3A1/COL4A1/COL4A2/COL4A5/COL5A1/COL5A2/COL7A1/COL11A1/COL12A1/COL15A1/EGFLAM/DAG1/DLG1/ELN/FBN2/FGF9/NID2/NPNT/GRIN1/HSPG2/LAMC1/MATN2/MFAP2/MFAP4/NID1/P3H2/ERBB2IP/VWA1/SNCA/SPARC/TIMP3/COL14A1/FRAS1/ADAMTS10/CASK/RUNX1/NTN1	39
GO:0016605	GO:0016605	PML body	30/3647	93/18585	0.00263108	0.0110451	0.0072124	HIPK3/TOPORS/PPARGC1A/HIPK1/PATL1/WDFY3/CBX5/MTOR/MKNK2/HIPK2/UBN1/MAX/ATRX/PTEN/TENM2/SPTBN4/TP53INP2/RB1/RPA1/SATB1/SKI/SUMO3/SUMO2/SP3/TCF7L2/ZMYM2/USP7/KAT6A/TP53INP1/N4BP1	30
GO:0031248	GO:0031248	protein acetyltransferase complex	30/3647	93/18585	0.00263108	0.0110451	0.0072124	KAT7/CREBBP/EP300/JADE2/KAT6B/ZZZ3/EPC2/KAT2A/BRPF3/KANSL1/HCFC1/MSL1/PHF20/TAF9B/ING3/MSL2/ENY2/ATXN7L3/TAF4/TAF5/TAF12/BRPF1/KAT6A/JADE1/NAA15/NAA50/ING5/OGT/IKBKAP/UBAP2L	30
GO:1902493	GO:1902493	acetyltransferase complex	30/3647	93/18585	0.00263108	0.0110451	0.0072124	KAT7/CREBBP/EP300/JADE2/KAT6B/ZZZ3/EPC2/KAT2A/BRPF3/KANSL1/HCFC1/MSL1/PHF20/TAF9B/ING3/MSL2/ENY2/ATXN7L3/TAF4/TAF5/TAF12/BRPF1/KAT6A/JADE1/NAA15/NAA50/ING5/OGT/IKBKAP/UBAP2L	30
GO:0019867	GO:0019867	outer membrane	49/3647	171/18585	0.00276001	0.011469	0.00748925	BCL2L11/TOMM40/VAT1/MIEF2/CNP/CPT1B/CYP27B1/DAG1/DDX3X/SGMS2/EPHA4/ACSL4/ACSL6/MTCH2/MTOR/GJA1/BBC3/HADHB/HK1/HK2/ACACB/ITGA2/ITPR3/MCL1/SLC11A2/OPA1/ARMCX3/ATP5G2/PI4KB/MIEF1/SYNJ2BP/ANKH/GPAM/RAF1/BCL2L1/BCL2L2/RPS6KB1/SLC11A1/SNCA/BNIP3L/VAMP1/NLRX1/CYB5B/SNN/TOMM40L/NAV3/BMF/RNF185/TOMM70A	49
GO:0060187	GO:0060187	cell pole	6/3647	9/18585	0.00276054	0.011469	0.00748925	SLC32A1/GRM6/RAB8B/VANGL2/RDX/EZR	6
GO:0032580	GO:0032580	Golgi cisterna membrane	25/3647	74/18585	0.00288724	0.0119339	0.00779282	FUT9/TMED2/TMEM115/CHSY1/NCS1/FUT4/FUT8/MOB4/GALNT1/GALNT2/B4GALT1/GOLGA1/GOLGA3/CHSY3/APH1A/HMP19/CSGALNACT2/SORT1/ST3GAL2/ST3GAL4/ST3GAL3/UXS1/COG3/B4GALT4/B4GALT3	25
GO:0032281	GO:0032281	alpha-amino-3-hydroxy-5-methyl-4-isoxazolepropionic acid selective glutamate receptor complex	12/3647	27/18585	0.0029069	0.0119539	0.00780587	OLFM1/OLFM3/DLG3/DLG4/SACM1L/CNIH2/GRIA1/GRIA2/GRIA3/GRIA4/SHISA6/SHISA9	12
GO:0005874	GO:0005874	microtubule	96/3647	377/18585	0.0030509	0.0124824	0.00815095	HDAC6/BCL2L11/KATNB1/TUBGCP3/APPBP2/ARFGEF2/NUDC/KIF1C/MAPRE2/KIF2C/KIF3A/CNP/NEK7/CSNK1D/CYLD/CAMSAP1/DCX/DLG1/DYNC1I1/DYNC1LI2/DPYSL2/TUBB/REEP3/FGF13/FKBP4/WDR47/MAPRE1/KIF21B/KIF1B/CLASP2/MTUS2/FMR1/CLASP1/RUSC1/DNM3/CKAP2/EML4/RASSF3/KIF3C/KIF5A/KIF5B/KIF5C/KIFC3/STMN1/EML6/ARL3/MAP1A/MAP2/MAP4/MID1/MAP3K11/ODF2/PAFAH1B1/DYNC1LI1/HOOK1/TPPP3/KIF21A/RCC2/SLAIN2/RANBP10/KLC2/GRAMD3/SNTB2/SPAST…	96
GO:0009986	GO:0009986	cell surface	164/3647	688/18585	0.00315696	0.0128511	0.00839172	CDH13/ADGRG2/PROCR/STAMBP/CCR9/FERMT2/PTPRT/FZD10/SLC46A1/CLCN3/ANTXR2/CCR7/DCBLD2/CPM/IGSF5/BTLA/AMOT/DMD/HBEGF/ECE1/ABCA1/LPAR1/EFNA5/ANO6/EMP2/EPHA4/EPHA5/SCUBE3/FGA/FGFR2/NID2/NLGN4Y/NLGN1/ERP44/DIP2A/SULF1/BACE1/FUT4/NEGR1/CLIC4/ADGRA2/CNTNAP2/B4GALT1/GGT7/GHR/AQP11/SCARA5/ANK3/GRIA1/GRIN1/PDIA3/GSR/HMGB1/HNRNPU/HPN/IGSF3/RSPO2/IDE/APP/FASLG/IL13/IL15/AQP4/ITGA2/ITGA3/ITGA5/ITGAX/ITGB3/KCNA1…	164
GO:0031941	GO:0031941	filamentous actin	11/3647	24/18585	0.00322199	0.0130499	0.00852152	FERMT2/DPYSL3/CD2AP/MYO1F/MYO1C/PAK1/SHROOM4/ACTG1/TPM3/TPM4/ESPN	11
GO:0030120	GO:0030120	vesicle coat	17/3647	45/18585	0.00358471	0.0143033	0.00934004	SEC24B/SEC24A/AP2M1/AP1S1/CLTC/AP2A1/VMA21/C3orf58/EPN2/SEC31B/NECAP1/LDLRAP1/COPG2/AFTPH/PICALM/NCALD/SEC24C	17
GO:0032154	GO:0032154	cleavage furrow	17/3647	45/18585	0.00358471	0.0143033	0.00934004	STAMBP/RHOA/RHOC/MYH10/MYLK/SEPT2/NF2/SSH1/PPP1CC/PLEKHG6/RALA/RDX/TPM3/FSD1/RAB11FIP4/RAB11A/SEPT7	17
GO:0097610	GO:0097610	cell surface furrow	17/3647	45/18585	0.00358471	0.0143033	0.00934004	STAMBP/RHOA/RHOC/MYH10/MYLK/SEPT2/NF2/SSH1/PPP1CC/PLEKHG6/RALA/RDX/TPM3/FSD1/RAB11FIP4/RAB11A/SEPT7	17
GO:0030014	GO:0030014	CCR4-NOT complex	8/3647	15/18585	0.00373008	0.0147375	0.00962354	TOB1/PATL1/CPEB3/CNOT6L/CNOT7/CNOT3/CNOT11/CNOT6	8
GO:0034045	GO:0034045	pre-autophagosomal structure membrane	8/3647	15/18585	0.00373008	0.0147375	0.00962354	ATG14/WIPI2/ATG16L1/ATG2B/RAB1B/ATG5/ULK2/RB1CC1	8
GO:0005875	GO:0005875	microtubule associated complex	40/3647	136/18585	0.00391307	0.0153851	0.0100464	HDAC6/RANBP9/ACTR1A/TOPORS/KATNB1/APPBP2/KIF1C/KIF2C/KIF3A/DCX/DYNC1I1/DYNC1LI2/KIF21B/KIF1B/FNTA/RABGAP1/KIF3C/KIF5A/KIF5B/KIF5C/KIFC3/MAP1A/MAP2/MAP4/MID1/PAFAH1B1/DYNC1LI1/KIF21A/ACTR10/KLC2/STAU1/LRP8/NDEL1/DYNLL1/PEA15/KLC4/MAP7/KIFC2/KIF3B/KIF23	40
GO:0031228	GO:0031228	intrinsic component of Golgi membrane	18/3647	49/18585	0.00393277	0.0153874	0.010048	ST3GAL6/B4GAT1/TEX261/SGMS2/GALNT2/SGMS1/ST8SIA5/LFNG/ST8SIA3/ZDHHC9/GOLGA7/ACER3/CSGALNACT2/ST3GAL2/ST3GAL4/ST3GAL3/ST8SIA2/CHST2	18
GO:0019898	GO:0019898	extrinsic component of membrane	62/3647	230/18585	0.00409858	0.0159587	0.010421	CDH2/BCL2L11/FERMT2/PACSIN2/SNX18/MGLL/CNTFR/CSK/CTNNB1/CYLD/DLG4/DTNA/EPB41/EPB41L1/ATG14/WDFY3/NBEAL2/WIPI2/GFRA1/NBEA/ABL2/GNAI2/GNAL/GNAZ/GNB1/GNG5/GOLGA3/KCNIP1/JAK2/JUP/KRAS/SNX30/SMAD7/MSN/NF2/CDK16/SERPINE2/EPB41L4B/VPS13C/ATG2B/GNG12/PTK2/PVRL1/SNX6/RAC1/RDX/SNX16/BMX/SRC/TIAM1/EZR/YES1/KCNAB1/EEA1/MAP1LC3A/FRMD5/KCNAB2/MTMR3/DNAJA3/CYTH3/CYTH1/RGS6	62
GO:0051286	GO:0051286	cell tip	5/3647	7/18585	0.00427255	0.0163207	0.0106574	SLC32A1/GRM6/RAB8B/RDX/EZR	5
GO:0070775	GO:0070775	H3 histone acetyltransferase complex	5/3647	7/18585	0.00427255	0.0163207	0.0106574	KAT6B/BRPF3/BRPF1/KAT6A/ING5	5
GO:0070776	GO:0070776	MOZ/MORF histone acetyltransferase complex	5/3647	7/18585	0.00427255	0.0163207	0.0106574	KAT6B/BRPF3/BRPF1/KAT6A/ING5	5
GO:0072357	GO:0072357	PTW/PP1 phosphatase complex	5/3647	7/18585	0.00427255	0.0163207	0.0106574	PPP1R12A/PPP1CB/PPP1CC/PPP1R10/WDR82	5
GO:0000407	GO:0000407	pre-autophagosomal structure	14/3647	35/18585	0.0043624	0.0165854	0.0108302	ATG7/ATG14/TRAPPC8/WIPI2/ATG16L1/ATG2B/ATG101/C6orf106/ATG9A/RAB1B/MAP1LC3A/ATG5/ULK2/RB1CC1	14
GO:0005741	GO:0005741	mitochondrial outer membrane	41/3647	141/18585	0.0043975	0.0166403	0.0108661	BCL2L11/TOMM40/VAT1/MIEF2/CNP/CPT1B/CYP27B1/DDX3X/EPHA4/ACSL4/ACSL6/MTCH2/MTOR/GJA1/BBC3/HADHB/HK1/HK2/ACACB/MCL1/SLC11A2/OPA1/ARMCX3/ATP5G2/PI4KB/MIEF1/SYNJ2BP/GPAM/RAF1/BCL2L1/BCL2L2/RPS6KB1/BNIP3L/VAMP1/NLRX1/CYB5B/SNN/TOMM40L/BMF/RNF185/TOMM70A	41
GO:0031901	GO:0031901	early endosome membrane	31/3647	100/18585	0.00444132	0.0167276	0.0109231	ATP9A/SLC9A6/CLCN3/PIKFYVE/EPHA4/EPHA8/EPHB1/MARCH8/DNAJC13/CLIP3/LRP6/OCRL/RAB14/MARCH1/PMEPA1/ZFYVE28/SNX6/RAB5A/RAB5B/SNX16/RBSN/LDLRAD4/FZD5/SYNDIG1/SNX27/EEA1/MTMR2/WNT3A/MTMR4/MMGT1/ZFYVE16	31
GO:0005913	GO:0005913	cell-cell adherens junction	17/3647	46/18585	0.00466301	0.0174809	0.0114149	CDH2/SORBS1/SSX2IP/PLEKHA7/CTNNB1/CTNND1/DAG1/GJA1/JUP/KIFC3/SMAD7/MLLT4/PTPRM/PVRL1/ZYX/ACTN1/DLG5	17
GO:0005876	GO:0005876	spindle microtubule	18/3647	50/18585	0.00503662	0.0187941	0.0122725	TUBGCP3/KIF3A/CSNK1D/CLASP2/CLASP1/ARL3/PAFAH1B1/TBL1XR1/CALM1/CALM2/CALM3/CAPN6/CUL3/RAB11A/HDAC3/PRC1/KIF3B/CDC27	18
GO:0005583	GO:0005583	fibrillar collagen trimer	7/3647	13/18585	0.00625793	0.0232437	0.0151781	COL1A1/COL1A2/COL3A1/COL5A1/COL5A2/COL7A1/COL11A1	7
GO:0005720	GO:0005720	nuclear heterochromatin	13/3647	33/18585	0.00689806	0.0255038	0.0166539	CBX3/UHRF2/DNMT3A/DNMT3B/FOXC1/CBX5/SUZ12/H2AFZ/ATRX/RING1/SATB1/SUV420H2/EED	13
GO:0030118	GO:0030118	clathrin coat	16/3647	44/18585	0.00713291	0.0262517	0.0171423	AP2M1/AP1S1/CLTC/AP2A1/AP1G1/EPN2/GGA2/GGA3/NECAP1/LDLRAP1/AP3M1/PANK1/LRRN3/AFTPH/PICALM/NCALD	16
GO:0005815	GO:0005815	microtubule organizing center	138/3647	581/18585	0.00723468	0.0265052	0.0173079	PDCD6IP/ACTR1A/CDK6/TOPORS/KATNB1/TUBGCP3/PROCR/ARFGEF2/SORBS1/NUDT21/CNTRL/CHD4/CHEK1/KIF3A/AKAP11/STX1B/SSX2IP/C10orf90/CCSAP/VPS37A/CRMP1/NEK7/PLEKHA7/CSNK1A1/CSNK1D/CTNNB1/CEP120/CYLD/SASS6/DYNC1LI2/EYA3/ICK/DZIP1/CEP164/MAPRE1/ELL2/USP33/RAP1GAP2/CLASP2/FBXL7/MTUS2/FBXW11/RPGRIP1L/TBC1D30/TTC28/CLASP1/ZFYVE26/RABGAP1/G6PD/DCAF12/CLIC4/TRAF3IP1/LATS2/CKAP2/GNAI2/TTLL6/CCDC141/CCDC113/GSK3B/OL…	138
GO:0034705	GO:0034705	potassium channel complex	26/3647	83/18585	0.00749187	0.0273233	0.017842	KCNE3/DLG2/DLG4/DPP6/CTTN/CNTNAP2/KCNIP3/KCNIP2/KCNIP1/KCNA1/KCNA6/KCNC1/KCNC4/KCND2/KCNJ2/KCNJ3/KCNJ11/KCNMA1/KCNN4/KCNQ1/KCNQ5/KCNAB1/CNTNAP1/KCNAB2/KCNQ4/KCNB2	26
GO:0032153	GO:0032153	cell division site	17/3647	48/18585	0.00761384	0.0275191	0.0179699	STAMBP/RHOA/RHOC/MYH10/MYLK/SEPT2/NF2/SSH1/PPP1CC/PLEKHG6/RALA/RDX/TPM3/FSD1/RAB11FIP4/RAB11A/SEPT7	17
GO:0032155	GO:0032155	cell division site part	17/3647	48/18585	0.00761384	0.0275191	0.0179699	STAMBP/RHOA/RHOC/MYH10/MYLK/SEPT2/NF2/SSH1/PPP1CC/PLEKHG6/RALA/RDX/TPM3/FSD1/RAB11FIP4/RAB11A/SEPT7	17
GO:0030125	GO:0030125	clathrin vesicle coat	10/3647	23/18585	0.00775559	0.0279063	0.0182227	AP2M1/AP1S1/CLTC/AP2A1/EPN2/NECAP1/LDLRAP1/AFTPH/PICALM/NCALD	10
GO:0044440	GO:0044440	endosomal part	95/3647	385/18585	0.00817098	0.0292703	0.0191134	ATP9A/SLC9A6/RRAGA/RAB10/PACSIN2/SNX18/OSBPL9/OSBPL11/CLCN3/CLCN5/ANTXR2/ARL8A/VPS37A/VTI1A/SLC38A9/VPS37D/RHOV/ECE1/SCAMP5/PIKFYVE/EPHA4/EPHA8/EPHB1/MARCH8/ZNRF2/RAB11FIP2/GGA2/GGA3/DNAJC13/MMD/STX12/CLIP3/SLC9A9/TBK1/EHD2/INSR/JAK2/RAB15/LAMP2/LRP6/SLC11A2/NTRK2/OCRL/UBAP1/ANKFY1/RAB14/HMP19/WDR44/MARCH1/VPS37C/VPS53/PRLR/PMEPA1/RAB22A/ZFYVE28/RAB40C/RAP2C/RRAGD/SNX6/RAB5A/RAB5B/RAB27B/RET/SORT…	95
GO:0031461	GO:0031461	cullin-RING ubiquitin ligase complex	31/3647	104/18585	0.00831421	0.0296516	0.0193624	DCAF7/CDKN1B/ZER1/KLHL2/ANAPC16/FBXO27/FBXL7/FBXW11/KCTD13/DCAF12/TRPC4AP/FBXL3/FBXL5/KLHL3/FBXO9/SPOPL/DCAF8/DTL/ANAPC11/FBXL19/USP47/FBXW7/CUL5/SPOP/CUL4B/CUL3/CUL2/ENC1/DCAF5/BTRC/CDC27	31
GO:0000159	GO:0000159	protein phosphatase type 2A complex	9/3647	20/18585	0.00875574	0.0310887	0.0203008	STRN3/PPP2CB/PPP2R2A/PPP2R3A/PPP2R5A/PPP2R5B/PPP2R5C/STRN/NKD1	9
GO:0030665	GO:0030665	clathrin-coated vesicle membrane	24/3647	76/18585	0.00892548	0.0315524	0.0206036	AP2M1/AP1S1/CLTC/SLC32A1/AP2A1/AP1G1/HBEGF/EPN2/NECAP1/LDLRAP1/AFTPH/SLC17A7/CEMIP/DENND1A/SH3GL2/VAMP2/SYT1/WNT5A/FZD5/PICALM/FZD4/NCALD/AP3B1/VAMP3	24
GO:0005915	GO:0005915	zonula adherens	5/3647	8/18585	0.00955334	0.0334782	0.0218612	SORBS1/PLEKHA7/CTNND1/JUP/KIFC3	5
GO:0014731	GO:0014731	spectrin-associated cytoskeleton	5/3647	8/18585	0.00955334	0.0334782	0.0218612	EPB41/DMTN/ANK1/ANK3/SPTBN1	5
GO:0034706	GO:0034706	sodium channel complex	8/3647	17/18585	0.00969939	0.0338429	0.0220993	SCN1A/SCN1B/SCN2A/SCN2B/SCN3A/SCN4B/SCN5A/SCN8A	8
GO:0005871	GO:0005871	kinesin complex	18/3647	53/18585	0.00994275	0.0345425	0.0225561	KIF1C/KIF2C/KIF3A/KIF21B/KIF1B/KIF3C/KIF5A/KIF5B/KIF5C/KIFC3/PAFAH1B1/KIF21A/KLC2/NDEL1/KLC4/KIFC2/KIF3B/KIF23	18
GO:0008076	GO:0008076	voltage-gated potassium channel complex	25/3647	81/18585	0.0105415	0.0362714	0.0236851	KCNE3/DLG2/DLG4/DPP6/CTTN/CNTNAP2/KCNIP3/KCNIP2/KCNIP1/KCNA1/KCNA6/KCNC1/KCNC4/KCND2/KCNJ2/KCNJ3/KCNJ11/KCNMA1/KCNN4/KCNQ1/KCNQ5/CNTNAP1/KCNAB2/KCNQ4/KCNB2	25
GO:0030130	GO:0030130	clathrin coat of trans-Golgi network vesicle	6/3647	11/18585	0.0105754	0.0362714	0.0236851	AP1S1/CLTC/AP2A1/LDLRAP1/AFTPH/NCALD	6
GO:0033270	GO:0033270	paranode region of axon	6/3647	11/18585	0.0105754	0.0362714	0.0236851	NFASC/ANK3/KCNA1/SPTBN4/SCN2A/CNTNAP1	6
GO:0030496	GO:0030496	midbody	35/3647	123/18585	0.0114402	0.039071	0.0255133	TOPORS/KATNB1/ARL8A/ANKRD54/CTNND1/CYLD/C6orf89/MTCL1/TTC28/ZFYVE26/CLIC4/GDI1/GNAI2/RHOA/ARL3/MAK/MYH10/SEPT2/SSH1/PPP1CC/RCC2/PTCH1/BIRC6/RALA/RALB/SPAST/VPS37B/CEP44/RAB11FIP4/LZTS2/PKP4/KIF3B/KIF23/SEPT7/CDC42	35
GO:0016324	GO:0016324	apical plasma membrane	66/3647	259/18585	0.0121097	0.0411833	0.0268926	CDH2/OCLN/ADGRG2/INADL/LZTS1/SLC46A1/CLCN3/CNTFR/TRPM6/AMOTL1/AP2A1/EMP2/SHANK2/MTCL1/KCNE4/DSTYK/GJA1/STK39/NRG1/IL6R/AQP1/AQP2/KCNA1/KCNMA1/KCNN4/LRP2/MSN/ATP1B1/NHS/ATP1B2/SLC11A2/ATP2B2/AMOTL2/PDE4D/RAPGEF6/STK26/ATP6V1A/SLC6A20/PRKAA1/PRKCI/AJAP1/VANGL2/PTK2/SHROOM4/PTPRO/RAB27B/SLC30A5/SLC1A1/SLC12A2/BMPR2/SPTBN2/STC1/STX3/STXBP3/EZR/CACNB3/FZD3/FZD6/CLDN1/OSMR/MTDH/VAMP3/SLC4A7/RAPGEF2/SEP…	66
GO:0010008	GO:0010008	endosome membrane	90/3647	368/18585	0.0124493	0.0421603	0.0275306	ATP9A/SLC9A6/RAB10/PACSIN2/SNX18/OSBPL9/OSBPL11/CLCN3/CLCN5/ANTXR2/ARL8A/VPS37A/VTI1A/SLC38A9/VPS37D/RHOV/ECE1/SCAMP5/PIKFYVE/EPHA4/EPHA8/EPHB1/MARCH8/ZNRF2/RAB11FIP2/GGA2/GGA3/DNAJC13/MMD/STX12/CLIP3/SLC9A9/TBK1/EHD2/INSR/RAB15/LAMP2/LRP6/SLC11A2/NTRK2/OCRL/UBAP1/ANKFY1/RAB14/HMP19/WDR44/MARCH1/VPS37C/VPS53/PMEPA1/RAB22A/ZFYVE28/RAB40C/RAP2C/SNX6/RAB5A/RAB5B/RAB27B/RET/SORT1/VPS52/SNX16/RBSN/GNP…	90
GO:0044425	GO:0044425	membrane part	1330/3647	6481/18585	0.0128046	0.043182	0.0281977	CDH2/KCNE3/TMEM170B/HDAC6/PDCD6IP/BCL2L11/HCN4/OCLN/TMEM178B/GJC1/ABCC5/PTPRU/ATP9A/GPC6/COL4A3BP/UST/TSPAN5/CDH12/CDH13/RASGRP1/ADGRG2/PLXNC1/LPCAT3/TENM1/LHFP/TRIM13/INADL/CD96/STX6/GPHN/TIMM17B/MARCH6/RTN3/MRVI1/CEPT1/DLC1/ATP8A1/ST3GAL6/CDIPT/PGRMC2/SEC24B/OLFM1/TOMM40/SLC9A6/VAT1/IPO7/PROCR/SLC19A2/SORBS1/PDLIM5/KHDRBS1/RRAGA/CSPG5/FUT9/CFL1/CHL1/NUP50/ADCY2/SEC24A/CCR9/CPLX1/FRS2/PGRMC1/CYP…	1330
GO:0031968	GO:0031968	organelle outer membrane	44/3647	163/18585	0.0135162	0.0453918	0.0296407	BCL2L11/TOMM40/VAT1/MIEF2/CNP/CPT1B/CYP27B1/DDX3X/EPHA4/ACSL4/ACSL6/MTCH2/MTOR/GJA1/BBC3/HADHB/HK1/HK2/ACACB/ITPR3/MCL1/SLC11A2/OPA1/ARMCX3/ATP5G2/PI4KB/MIEF1/SYNJ2BP/GPAM/RAF1/BCL2L1/BCL2L2/RPS6KB1/SNCA/BNIP3L/VAMP1/NLRX1/CYB5B/SNN/TOMM40L/NAV3/BMF/RNF185/TOMM70A	44
GO:0030660	GO:0030660	Golgi-associated vesicle membrane	15/3647	43/18585	0.0137195	0.0458836	0.0299619	CSPG5/KDELR1/TMED2/AP1S1/CLTC/SPPL3/AP2A1/C3orf58/ZDHHC17/LDLRAP1/COPG2/GJA1/AFTPH/RHO/NCALD	15
GO:0030117	GO:0030117	membrane coat	25/3647	83/18585	0.0145204	0.0481624	0.0314499	SEC24B/SEC24A/AP2M1/AP1S1/CLTC/AP2A1/AP1G1/VMA21/C3orf58/EPN2/GGA2/GGA3/SEC31B/NECAP1/LDLRAP1/COPG2/AP3M1/PANK1/LRRN3/AFTPH/PICALM/NCALD/AP3B1/SYNJ1/SEC24C	25
GO:0048475	GO:0048475	coated membrane	25/3647	83/18585	0.0145204	0.0481624	0.0314499	SEC24B/SEC24A/AP2M1/AP1S1/CLTC/AP2A1/AP1G1/VMA21/C3orf58/EPN2/GGA2/GGA3/SEC31B/NECAP1/LDLRAP1/COPG2/AP3M1/PANK1/LRRN3/AFTPH/PICALM/NCALD/AP3B1/SYNJ1/SEC24C	25
GO:0005881	GO:0005881	cytoplasmic microtubule	18/3647	55/18585	0.0149315	0.049323	0.0322078	HDAC6/ARFGEF2/KIF2C/CYLD/MAPRE1/CLASP2/MTUS2/CLASP1/CKAP2/ARL3/MID1/PAFAH1B1/RANBP10/GRAMD3/TUBA1A/AXIN1/AXIN2/SNPH	18

## Sheet: biological process
	ID	Description	GeneRatio	BgRatio	pvalue	p.adjust	qvalue	geneID	Count
GO:0008150	GO:0008150	biological_process	3493/3493	16362/18585	2.11961e-216	1.46592e-212	9.15894e-213	CDH2/AKT3/MED6/KCNE3/ZBTB33/C1orf68/HDAC6/HDAC5/PDCD6IP/BCL2L11/SH2B3/GNE/HCN4/FRAT1/CMC4/RANBP9/DCDC5/OCLN/GJC1/ABCC5/DPP3/HUWE1/PTPRU/ATP9A/PDCD7/GPC6/EDIL3/COL4A3BP/UST/ACTR2/TSPAN5/CDH12/CTDSP2/HIPK3/CDH13/ACTR1A/ARL4C/ARL4A/RASGRP1/NAMPT/TOB1/FAM13A/ADGRG2/MBNL2/ABI2/PLXNC1/LPCAT3/WASF2/TENM1/RBM6/PSME3/NME6/TRIM13/INADL/CDK6/TOPORS/CTDSPL/GDF11/TRIB1/CD96/STX6/RCAN2/LRRC17/DCAF7/GPHN/TIMM17…	3493
GO:0009987	GO:0009987	cellular process	3216/3493	14495/18585	9.62007e-131	3.32662e-127	2.07844e-127	CDH2/AKT3/MED6/KCNE3/ZBTB33/HDAC6/HDAC5/PDCD6IP/BCL2L11/SH2B3/GNE/HCN4/FRAT1/RANBP9/DCDC5/OCLN/GJC1/ABCC5/HUWE1/PTPRU/ATP9A/PDCD7/GPC6/EDIL3/COL4A3BP/UST/ACTR2/TSPAN5/CDH12/CTDSP2/HIPK3/CDH13/ACTR1A/ARL4C/ARL4A/RASGRP1/NAMPT/TOB1/FAM13A/ADGRG2/MBNL2/ABI2/PLXNC1/LPCAT3/WASF2/TENM1/RBM6/PSME3/NME6/TRIM13/INADL/CDK6/TOPORS/CTDSPL/GDF11/TRIB1/STX6/RCAN2/LRRC17/DCAF7/GPHN/TIMM17B/SRRM1/SPRY3/IRX5/CDKN…	3216
GO:0065007	GO:0065007	biological regulation	2621/3493	10810/18585	4.9811e-117	1.14831e-113	7.17453e-114	CDH2/AKT3/MED6/KCNE3/ZBTB33/HDAC6/HDAC5/PDCD6IP/BCL2L11/SH2B3/HCN4/FRAT1/RANBP9/DCDC5/GJC1/HUWE1/PTPRU/ATP9A/PDCD7/GPC6/EDIL3/COL4A3BP/ACTR2/TSPAN5/CTDSP2/HIPK3/CDH13/ARL4C/ARL4A/RASGRP1/NAMPT/TOB1/FAM13A/ADGRG2/MBNL2/ABI2/PLXNC1/LPCAT3/WASF2/TENM1/PSME3/NME6/TRIM13/INADL/CDK6/TOPORS/CTDSPL/GDF11/TRIB1/CD96/STX6/RCAN2/LRRC17/SPRY3/IRX5/CDKN1B/UBE4B/SPEG/DNAJA2/KATNB1/APBB3/MRVI1/PCGF3/HMG20A/KLF2…	2621
GO:0050789	GO:0050789	regulation of biological process	2534/3493	10322/18585	6.25252e-116	1.08106e-112	6.75437e-113	CDH2/AKT3/MED6/KCNE3/ZBTB33/HDAC6/HDAC5/PDCD6IP/BCL2L11/SH2B3/HCN4/FRAT1/RANBP9/DCDC5/GJC1/HUWE1/PTPRU/PDCD7/GPC6/EDIL3/COL4A3BP/ACTR2/TSPAN5/CTDSP2/HIPK3/CDH13/ARL4C/ARL4A/RASGRP1/NAMPT/TOB1/FAM13A/ADGRG2/MBNL2/ABI2/PLXNC1/LPCAT3/WASF2/TENM1/PSME3/NME6/TRIM13/INADL/CDK6/TOPORS/CTDSPL/GDF11/TRIB1/CD96/STX6/RCAN2/LRRC17/SPRY3/IRX5/CDKN1B/UBE4B/SPEG/DNAJA2/KATNB1/APBB3/MRVI1/PCGF3/HMG20A/KLF2/CITED…	2534
GO:0050794	GO:0050794	regulation of cellular process	2450/3493	9916/18585	4.24745e-111	5.87508e-108	3.6707e-108	CDH2/AKT3/MED6/KCNE3/ZBTB33/HDAC6/HDAC5/PDCD6IP/BCL2L11/SH2B3/HCN4/FRAT1/RANBP9/DCDC5/GJC1/HUWE1/PTPRU/PDCD7/GPC6/EDIL3/COL4A3BP/ACTR2/TSPAN5/CTDSP2/HIPK3/CDH13/ARL4C/ARL4A/RASGRP1/NAMPT/TOB1/FAM13A/ADGRG2/MBNL2/ABI2/PLXNC1/WASF2/TENM1/PSME3/NME6/TRIM13/INADL/CDK6/TOPORS/CTDSPL/GDF11/TRIB1/RCAN2/LRRC17/SPRY3/IRX5/CDKN1B/UBE4B/SPEG/DNAJA2/KATNB1/APBB3/MRVI1/PCGF3/HMG20A/KLF2/CITED2/SEMA3A/DLC1/ATP…	2450
GO:0048518	GO:0048518	positive regulation of biological process	1452/3493	4956/18585	2.12359e-101	2.44779e-98	1.52936e-98	CDH2/MED6/HDAC6/HDAC5/PDCD6IP/BCL2L11/FRAT1/HUWE1/PDCD7/EDIL3/ACTR2/TSPAN5/CTDSP2/CDH13/RASGRP1/NAMPT/TOB1/FAM13A/ABI2/WASF2/TENM1/PSME3/TRIM13/CDK6/TOPORS/GDF11/TRIB1/CDKN1B/DNAJA2/KATNB1/KLF2/CITED2/SEMA3A/DLC1/ATP8A1/PIAS3/BASP1/ARIH2/CDC42EP2/OLFM1/VAV3/CAP1/STK25/CEBPA/CEBPB/HYOU1/ATG7/OLFM4/CXCL13/ARFGEF2/SORBS1/CDC42EP3/STAMBP/ARID3B/POLR3F/POLR3G/CAMKK2/KHDRBS1/CELF1/CTCF/RRAGA/CFL1/NFAT5…	1452
GO:0048522	GO:0048522	positive regulation of cellular process	1274/3493	4180/18585	1.78886e-98	1.7674e-95	1.10425e-95	CDH2/MED6/HDAC6/HDAC5/PDCD6IP/BCL2L11/FRAT1/HUWE1/PDCD7/EDIL3/ACTR2/TSPAN5/CTDSP2/CDH13/RASGRP1/NAMPT/TOB1/ABI2/WASF2/TENM1/PSME3/TRIM13/CDK6/TOPORS/GDF11/TRIB1/CDKN1B/DNAJA2/KATNB1/KLF2/CITED2/SEMA3A/DLC1/ATP8A1/PIAS3/ARIH2/CDC42EP2/OLFM1/VAV3/CAP1/STK25/CEBPA/CEBPB/HYOU1/ATG7/OLFM4/CXCL13/SORBS1/CDC42EP3/STAMBP/ARID3B/CAMKK2/KHDRBS1/CTCF/RRAGA/CFL1/NFAT5/MAP3K2/CTSC/GIPC1/ARPP19/ADCY2/SEC24A/FR…	1274
GO:0007275	GO:0007275	multicellular organismal development	1348/3493	4545/18585	5.93925e-96	5.13448e-93	3.20798e-93	CDH2/HDAC5/BCL2L11/SH2B3/HCN4/FRAT1/RANBP9/GJC1/PTPRU/EDIL3/COL4A3BP/ACTR2/CDH13/PLXNC1/WASF2/TENM1/CDK6/TOPORS/GDF11/LRRC17/DCAF7/GPHN/SPRY3/IRX5/CDKN1B/SPEG/KATNB1/HMG20A/KLF2/CITED2/SEMA3A/DLC1/BASP1/ARIH2/SEC24B/OLFM1/VAV3/ZBTB18/SLC9A6/CAP1/STK25/CEBPA/CEBPB/NEBL/ATG7/CXCL13/PDLIM5/TRIM3/CELF1/CSPG5/FUT9/CFL1/NUDC/CHL1/TOB2/FRS2/PGRMC1/CYP46A1/USP19/RAB10/MMP24/PNPLA6/EDAR/SPIN1/TMED2/YWHAQ/…	1348
GO:0019222	GO:0019222	regulation of metabolic process	1741/3493	6417/18585	1.22752e-95	9.43277e-93	5.89351e-93	CDH2/MED6/ZBTB33/HDAC6/HDAC5/BCL2L11/RANBP9/CTDSP2/HIPK3/CDH13/RASGRP1/NAMPT/TOB1/FAM13A/MBNL2/TENM1/PSME3/TRIM13/CDK6/TOPORS/CTDSPL/GDF11/TRIB1/RCAN2/IRX5/CDKN1B/APBB3/PCGF3/HMG20A/KLF2/CITED2/DLC1/PIAS3/BASP1/CDC42EP2/OLFM1/ZER1/VAV3/ZBTB18/CAP1/SYNCRIP/STK25/CEBPA/CEBPB/HYOU1/IPO7/ATG7/CXCL13/ARFGEF2/SORBS1/MXD4/ARID3B/POLR3F/POLR3G/IGF2BP1/IGF2BP2/CAMKK2/KHDRBS1/CELF1/CTCF/RRAGA/CSPG5/NFAT5/S…	1741
GO:0044767	GO:0044767	single-organism developmental process	1508/3493	5303/18585	8.11962e-95	5.61553e-92	3.50853e-92	CDH2/HDAC6/HDAC5/BCL2L11/SH2B3/HCN4/FRAT1/RANBP9/GJC1/HUWE1/PTPRU/EDIL3/COL4A3BP/ACTR2/CDH13/ARL4A/RASGRP1/TOB1/PLXNC1/WASF2/TENM1/CDK6/TOPORS/GDF11/LRRC17/DCAF7/GPHN/SPRY3/IRX5/CDKN1B/SPEG/KATNB1/HMG20A/KLF2/CITED2/SEMA3A/DLC1/BASP1/ARIH2/SEC24B/CDC42EP2/OLFM1/VAV3/ZBTB18/SLC9A6/CAP1/SYNCRIP/STK25/CEBPA/CEBPB/NEBL/ATG7/OLFM4/CXCL13/CDC42EP3/PDLIM5/TRIM3/CELF1/CSPG5/FUT9/CFL1/NUDC/STAG2/CTSC/CHL1…	1508
GO:0044699	GO:0044699	single-organism process	2934/3493	13071/18585	5.11527e-94	3.21611e-91	2.00939e-91	CDH2/AKT3/KCNE3/ZBTB33/HDAC6/HDAC5/PDCD6IP/BCL2L11/SH2B3/GNE/HCN4/FRAT1/CMC4/RANBP9/DCDC5/OCLN/GJC1/ABCC5/HUWE1/PTPRU/ATP9A/PDCD7/GPC6/EDIL3/COL4A3BP/UST/ACTR2/TSPAN5/CDH12/CTDSP2/HIPK3/CDH13/ACTR1A/ARL4C/ARL4A/RASGRP1/NAMPT/TOB1/FAM13A/ADGRG2/ABI2/PLXNC1/LPCAT3/WASF2/TENM1/PSME3/NME6/TRIM13/INADL/CDK6/TOPORS/CTDSPL/GDF11/TRIB1/STX6/RCAN2/LRRC17/DCAF7/GPHN/TIMM17B/SPRY3/IRX5/CDKN1B/STAG1/UBE4B/SP…	2934
GO:0032502	GO:0032502	developmental process	1523/3493	5389/18585	1.06564e-93	6.14165e-91	3.83725e-91	CDH2/C1orf68/HDAC6/HDAC5/BCL2L11/SH2B3/HCN4/FRAT1/RANBP9/GJC1/HUWE1/PTPRU/EDIL3/COL4A3BP/ACTR2/CDH13/ARL4A/RASGRP1/TOB1/PLXNC1/WASF2/TENM1/TRIM13/CDK6/TOPORS/GDF11/LRRC17/DCAF7/GPHN/SPRY3/IRX5/CDKN1B/SPEG/KATNB1/HMG20A/KLF2/CITED2/SEMA3A/DLC1/BASP1/ARIH2/SEC24B/CDC42EP2/OLFM1/VAV3/ZBTB18/SLC9A6/CAP1/SYNCRIP/VAT1/STK25/CEBPA/CEBPB/NEBL/ATG7/OLFM4/CXCL13/CDC42EP3/PDLIM5/TRIM3/IGF2BP2/CELF1/CSPG5/FU…	1523
GO:0048731	GO:0048731	system development	1209/3493	3975/18585	2.92818e-91	1.55779e-88	9.73295e-89	CDH2/HDAC5/BCL2L11/SH2B3/RANBP9/GJC1/PTPRU/COL4A3BP/ACTR2/CDH13/PLXNC1/WASF2/TENM1/CDK6/TOPORS/GDF11/LRRC17/GPHN/IRX5/CDKN1B/SPEG/KATNB1/HMG20A/KLF2/CITED2/SEMA3A/DLC1/BASP1/ARIH2/SEC24B/OLFM1/VAV3/ZBTB18/SLC9A6/CAP1/STK25/CEBPA/CEBPB/NEBL/ATG7/CXCL13/PDLIM5/TRIM3/CSPG5/FUT9/CFL1/CHL1/TOB2/FRS2/PGRMC1/CYP46A1/USP19/RAB10/MMP24/PNPLA6/EDAR/TMED2/YWHAQ/CLP1/VAX1/B4GAT1/WWP1/CHD2/STMN2/CIT/KIF3A/BVE…	1209
GO:0048856	GO:0048856	anatomical structure development	1378/3493	4767/18585	2.33028e-89	1.15116e-86	7.19233e-87	CDH2/C1orf68/HDAC5/BCL2L11/SH2B3/HCN4/FRAT1/RANBP9/GJC1/PTPRU/COL4A3BP/ACTR2/CDH13/PLXNC1/WASF2/TENM1/TRIM13/CDK6/TOPORS/GDF11/LRRC17/GPHN/IRX5/CDKN1B/SPEG/KATNB1/HMG20A/KLF2/CITED2/SEMA3A/DLC1/BASP1/ARIH2/SEC24B/CDC42EP2/OLFM1/VAV3/ZBTB18/SLC9A6/CAP1/VAT1/STK25/CEBPA/CEBPB/NEBL/ATG7/OLFM4/CXCL13/CDC42EP3/PDLIM5/TRIM3/IGF2BP2/CELF1/CSPG5/FUT9/CFL1/STAG2/CHL1/TOB2/FRS2/PGRMC1/CYP46A1/USP19/RAB10/P…	1378
GO:0044763	GO:0044763	single-organism cellular process	2706/3493	11821/18585	1.82945e-84	8.435e-82	5.27011e-82	CDH2/AKT3/KCNE3/ZBTB33/HDAC6/HDAC5/PDCD6IP/BCL2L11/SH2B3/GNE/HCN4/FRAT1/RANBP9/DCDC5/OCLN/GJC1/ABCC5/HUWE1/PTPRU/ATP9A/PDCD7/GPC6/COL4A3BP/UST/ACTR2/TSPAN5/CDH12/CTDSP2/HIPK3/CDH13/ACTR1A/ARL4C/ARL4A/RASGRP1/NAMPT/TOB1/FAM13A/ADGRG2/ABI2/PLXNC1/LPCAT3/WASF2/TENM1/PSME3/NME6/TRIM13/INADL/CDK6/TOPORS/CTDSPL/GDF11/TRIB1/STX6/RCAN2/LRRC17/GPHN/TIMM17B/SPRY3/IRX5/CDKN1B/STAG1/UBE4B/SPEG/BCKDK/KATNB1/R…	2706
GO:0007399	GO:0007399	nervous system development	727/3493	2027/18585	1.31192e-83	5.67076e-81	3.54304e-81	CDH2/BCL2L11/RANBP9/ACTR2/PLXNC1/TENM1/CDK6/TOPORS/GDF11/GPHN/IRX5/KATNB1/HMG20A/SEMA3A/DLC1/BASP1/SEC24B/OLFM1/VAV3/ZBTB18/SLC9A6/CAP1/STK25/CEBPB/ATG7/PDLIM5/TRIM3/CSPG5/FUT9/CFL1/CHL1/FRS2/PGRMC1/CYP46A1/RAB10/MMP24/YWHAQ/CLP1/VAX1/B4GAT1/WWP1/STMN2/CIT/KIF3A/LZTS1/ADCY6/FZD10/DUSP10/PADI2/MGLL/SLITRK1/CKB/ADCYAP1/GRIN3A/AGAP2/AP2M1/OLFM3/TPP1/SEZ6/CNP/CNR1/CNTFR/DMBX1/UHMK1/COL3A1/COL4A1/COL4…	727
GO:0060255	GO:0060255	regulation of macromolecule metabolic process	1473/3493	5326/18585	3.33691e-81	1.35753e-78	8.48175e-79	MED6/ZBTB33/HDAC6/HDAC5/BCL2L11/CTDSP2/HIPK3/CDH13/RASGRP1/NAMPT/TOB1/MBNL2/TENM1/PSME3/TRIM13/CDK6/TOPORS/CTDSPL/GDF11/TRIB1/IRX5/CDKN1B/APBB3/PCGF3/HMG20A/KLF2/CITED2/DLC1/PIAS3/BASP1/OLFM1/ZER1/ZBTB18/SYNCRIP/CEBPA/CEBPB/HYOU1/ATG7/SORBS1/MXD4/ARID3B/POLR3F/POLR3G/IGF2BP1/IGF2BP2/CAMKK2/KHDRBS1/CELF1/CTCF/NFAT5/STAG2/MAP3K2/CTSC/GIPC1/KDM5B/TOB2/AHCYL1/ZMYND11/SRSF10/ADCY2/SEC24A/FRS2/ZNF275/S…	1473
GO:0031323	GO:0031323	regulation of cellular metabolic process	1525/3493	5581/18585	8.68214e-81	3.33587e-78	2.08422e-78	CDH2/MED6/ZBTB33/HDAC6/HDAC5/BCL2L11/RANBP9/CTDSP2/HIPK3/CDH13/RASGRP1/NAMPT/TOB1/MBNL2/TENM1/PSME3/TRIM13/TOPORS/CTDSPL/GDF11/TRIB1/IRX5/CDKN1B/APBB3/PCGF3/HMG20A/KLF2/CITED2/DLC1/PIAS3/BASP1/OLFM1/ZER1/VAV3/ZBTB18/CAP1/SYNCRIP/STK25/CEBPA/CEBPB/HYOU1/ATG7/SORBS1/MXD4/ARID3B/POLR3F/POLR3G/IGF2BP1/IGF2BP2/CAMKK2/KHDRBS1/CELF1/CTCF/RRAGA/CSPG5/NFAT5/STAG2/MAP3K2/CTSC/GIPC1/KDM5B/AHCYL1/ZMYND11/SRS…	1525
GO:0008152	GO:0008152	metabolic process	2636/3493	11474/18585	1.50258e-80	5.46938e-78	3.41722e-78	CDH2/AKT3/MED6/ZBTB33/HDAC6/HDAC5/PDCD6IP/BCL2L11/GNE/RANBP9/OCLN/ABCC5/DPP3/HUWE1/PTPRU/ATP9A/PDCD7/GPC6/COL4A3BP/UST/TSPAN5/CTDSP2/HIPK3/CDH13/ARL4C/RASGRP1/NAMPT/TOB1/FAM13A/MBNL2/ABI2/LPCAT3/TENM1/RBM6/PSME3/NME6/TRIM13/CDK6/TOPORS/CTDSPL/GDF11/TRIB1/RCAN2/DCAF7/GPHN/TIMM17B/SRRM1/IRX5/CDKN1B/UBE4B/SPEG/DNAJA2/BCKDK/MARCH6/KATNB1/APBB3/LANCL1/SMYD5/PCGF3/HMG20A/KLF2/CITED2/CEPT1/DLC1/ATP8A1/P…	2636
GO:0044260	GO:0044260	cellular macromolecule metabolic process	1943/3493	7696/18585	5.80912e-79	2.00879e-76	1.25508e-76	AKT3/MED6/ZBTB33/HDAC6/HDAC5/PDCD6IP/BCL2L11/GNE/HUWE1/PTPRU/PDCD7/GPC6/COL4A3BP/UST/CTDSP2/HIPK3/CDH13/RASGRP1/NAMPT/TOB1/MBNL2/ABI2/TENM1/RBM6/PSME3/TRIM13/CDK6/TOPORS/CTDSPL/GDF11/TRIB1/DCAF7/GPHN/TIMM17B/SRRM1/IRX5/CDKN1B/UBE4B/SPEG/DNAJA2/BCKDK/MARCH6/APBB3/PCGF3/HMG20A/KLF2/CITED2/DLC1/PIAS3/ST3GAL6/BASP1/ARIH2/SEC24B/ZER1/TOMM40/ZBTB18/UBE2E3/SYNCRIP/STK25/CEBPA/CEBPB/HYOU1/ATG7/RPP30/ARFG…	1943
GO:0080090	GO:0080090	regulation of primary metabolic process	1456/3493	5300/18585	1.87088e-77	6.16142e-75	3.8496e-75	MED6/ZBTB33/HDAC6/HDAC5/BCL2L11/CTDSP2/HIPK3/CDH13/RASGRP1/NAMPT/TOB1/MBNL2/TENM1/PSME3/TRIM13/TOPORS/CTDSPL/GDF11/TRIB1/IRX5/CDKN1B/APBB3/PCGF3/HMG20A/KLF2/CITED2/DLC1/PIAS3/BASP1/OLFM1/ZER1/VAV3/ZBTB18/CAP1/SYNCRIP/CEBPA/CEBPB/HYOU1/ATG7/SORBS1/MXD4/ARID3B/POLR3F/POLR3G/IGF2BP1/IGF2BP2/CAMKK2/KHDRBS1/CELF1/CTCF/NFAT5/STAG2/MAP3K2/CTSC/GIPC1/KDM5B/AHCYL1/ZMYND11/SRSF10/ARPP19/ADCY2/SEC24A/FRS2/Z…	1456
GO:0043170	GO:0043170	macromolecule metabolic process	2069/3493	8425/18585	7.18508e-75	2.25873e-72	1.41123e-72	AKT3/MED6/ZBTB33/HDAC6/HDAC5/PDCD6IP/BCL2L11/GNE/ABCC5/DPP3/HUWE1/PTPRU/PDCD7/GPC6/COL4A3BP/UST/TSPAN5/CTDSP2/HIPK3/CDH13/RASGRP1/NAMPT/TOB1/MBNL2/ABI2/TENM1/RBM6/PSME3/TRIM13/CDK6/TOPORS/CTDSPL/GDF11/TRIB1/DCAF7/GPHN/TIMM17B/SRRM1/IRX5/CDKN1B/UBE4B/SPEG/DNAJA2/BCKDK/MARCH6/APBB3/PCGF3/HMG20A/KLF2/CITED2/DLC1/PIAS3/ST3GAL6/BASP1/ARIH2/SEC24B/OLFM1/ZER1/TOMM40/ZBTB18/UBE2E3/SYNCRIP/STK25/CEBPA/CEB…	2069
GO:0009653	GO:0009653	anatomical structure morphogenesis	813/3493	2460/18585	1.24646e-74	3.74806e-72	2.34176e-72	CDH2/HDAC5/BCL2L11/RANBP9/GJC1/COL4A3BP/ACTR2/CDH13/PLXNC1/WASF2/TRIM13/TOPORS/GDF11/IRX5/KLF2/CITED2/SEMA3A/DLC1/BASP1/SEC24B/CDC42EP2/OLFM1/VAV3/SLC9A6/CAP1/VAT1/STK25/CEBPB/NEBL/ATG7/OLFM4/CXCL13/CDC42EP3/PDLIM5/IGF2BP2/CFL1/CHL1/FRS2/PGRMC1/RAB10/PNPLA6/EDAR/TMED2/FERMT2/VAX1/B4GAT1/CIT/KIF3A/BVES/LDB3/LZTS1/SEC23IP/PDCD10/PACSIN2/LARP4/MGLL/FMNL2/SLITRK1/EVI5L/FOXP4/NUS1/AGAP2/SSX2IP/AP2M1/A…	813
GO:0009893	GO:0009893	positive regulation of metabolic process	976/3493	3181/18585	4.44947e-72	1.28219e-69	8.011e-70	CDH2/MED6/HDAC6/HDAC5/BCL2L11/CTDSP2/CDH13/RASGRP1/NAMPT/TOB1/FAM13A/TENM1/PSME3/TRIM13/CDK6/TOPORS/GDF11/TRIB1/CDKN1B/KLF2/CITED2/DLC1/PIAS3/CDC42EP2/OLFM1/VAV3/CAP1/STK25/CEBPA/CEBPB/HYOU1/ATG7/CXCL13/ARFGEF2/SORBS1/ARID3B/CAMKK2/KHDRBS1/CTCF/NFAT5/MAP3K2/CTSC/ARPP19/ADCY2/FRS2/PPARGC1A/MMP24/SUB1/RALBP1/RBPMS/PIM2/ADCY5/CHEK1/BVES/SUPT16H/ADCY6/FZD10/AKAP13/PDCD10/EGLN2/CHN2/PADI2/SNX18/CHP1/K…	976
GO:0010468	GO:0010468	regulation of gene expression	1161/3493	4014/18585	2.51611e-71	6.96056e-69	4.34889e-69	MED6/ZBTB33/HDAC6/HDAC5/HIPK3/CDH13/NAMPT/TOB1/MBNL2/TENM1/TRIM13/CDK6/TOPORS/TRIB1/IRX5/CDKN1B/APBB3/PCGF3/HMG20A/KLF2/CITED2/PIAS3/BASP1/OLFM1/ZBTB18/SYNCRIP/CEBPA/CEBPB/MXD4/ARID3B/POLR3F/POLR3G/IGF2BP1/IGF2BP2/CAMKK2/KHDRBS1/CELF1/CTCF/NFAT5/MAP3K2/GIPC1/KDM5B/TOB2/AHCYL1/ZMYND11/SRSF10/ZNF275/SRCAP/USP19/PPARGC1A/SUB1/PNRC1/YWHAQ/CLP1/GCN1L1/ATF7/VAX1/RBPMS/PIM2/WWP1/CHD2/CHD4/HNRNPUL1/PRDM4…	1161
GO:0048468	GO:0048468	cell development	670/3493	1920/18585	1.16843e-70	3.10803e-68	1.94187e-68	CDH2/HDAC5/BCL2L11/RANBP9/GJC1/ACTR2/PLXNC1/WASF2/CDK6/TOPORS/GDF11/IRX5/SPEG/KATNB1/HMG20A/KLF2/SEMA3A/BASP1/ARIH2/SEC24B/OLFM1/VAV3/ZBTB18/SLC9A6/CAP1/STK25/CEBPA/NEBL/ATG7/OLFM4/PDLIM5/CELF1/CSPG5/CFL1/STAG2/CHL1/FRS2/PGRMC1/RAB10/MMP24/FERMT2/VAX1/B4GAT1/STMN2/CIT/BVES/LDB3/LZTS1/SEC23IP/ADCY6/DUSP10/TUSC2/MGLL/CHRNB1/SLITRK1/ADCYAP1/GRIN3A/AGAP2/AP2M1/OLFM3/FRMD6/SEZ6/CNP/CNR1/COL1A1/UHMK1/C…	670
GO:0030154	GO:0030154	cell differentiation	1037/3493	3476/18585	6.23651e-70	1.59747e-67	9.98085e-68	CDH2/HDAC6/HDAC5/BCL2L11/SH2B3/RANBP9/GJC1/HUWE1/PTPRU/ACTR2/ARL4A/RASGRP1/TOB1/PLXNC1/WASF2/CDK6/TOPORS/GDF11/LRRC17/IRX5/SPEG/KATNB1/HMG20A/KLF2/CITED2/SEMA3A/BASP1/ARIH2/SEC24B/OLFM1/VAV3/ZBTB18/SLC9A6/CAP1/SYNCRIP/STK25/CEBPA/CEBPB/NEBL/ATG7/OLFM4/PDLIM5/CELF1/CSPG5/CFL1/STAG2/CHL1/TOB2/FRS2/PGRMC1/RAB10/PPARGC1A/MMP24/EDAR/FERMT2/VAX1/B4GAT1/CHD2/STMN2/CIT/KIF3A/BVES/LDB3/SOX21/LZTS1/SEC23IP…	1037
GO:0048869	GO:0048869	cellular developmental process	1083/3493	3696/18585	8.18041e-69	2.02056e-66	1.26243e-66	CDH2/HDAC6/HDAC5/BCL2L11/SH2B3/RANBP9/GJC1/HUWE1/PTPRU/COL4A3BP/ACTR2/ARL4A/RASGRP1/TOB1/PLXNC1/WASF2/CDK6/TOPORS/GDF11/LRRC17/IRX5/SPEG/KATNB1/HMG20A/KLF2/CITED2/SEMA3A/DLC1/BASP1/ARIH2/SEC24B/CDC42EP2/OLFM1/VAV3/ZBTB18/SLC9A6/CAP1/SYNCRIP/STK25/CEBPA/CEBPB/NEBL/ATG7/OLFM4/CDC42EP3/PDLIM5/CELF1/CSPG5/CFL1/STAG2/CHL1/TOB2/FRS2/PGRMC1/RAB10/PPARGC1A/MMP24/EDAR/FERMT2/VAX1/B4GAT1/CHD2/STMN2/CIT/KIF…	1083
GO:0010646	GO:0010646	regulation of cell communication	902/3493	2903/18585	1.31697e-68	3.14074e-66	1.9623e-66	CDH2/HDAC6/BCL2L11/FRAT1/RANBP9/PDCD7/TSPAN5/HIPK3/CDH13/RASGRP1/TOB1/FAM13A/TENM1/PSME3/TRIM13/GDF11/TRIB1/RCAN2/SPRY3/CITED2/DLC1/CDC42EP2/VAV3/SLC9A6/STK25/HYOU1/ATG7/OLFM4/CXCL13/ARFGEF2/SORBS1/STAMBP/KHDRBS1/RRAGA/CSPG5/NFAT5/MAP3K2/CTSC/GIPC1/ZMYND11/FRS2/NMU/PPARGC1A/EDAR/SPIN1/RALBP1/TMED2/YWHAQ/METAP2/RBPMS/PIM2/BVES/FICD/LZTS1/FZD10/AKAP13/AKAP11/DUSP10/PDCD10/CHN2/PADI2/SNX18/CHP1/STX1…	902
GO:0023051	GO:0023051	regulation of signaling	897/3493	2891/18585	8.11382e-68	1.87051e-65	1.16867e-65	CDH2/HDAC6/BCL2L11/FRAT1/RANBP9/PDCD7/TSPAN5/HIPK3/CDH13/RASGRP1/TOB1/FAM13A/TENM1/PSME3/TRIM13/GDF11/TRIB1/RCAN2/SPRY3/CITED2/DLC1/CDC42EP2/VAV3/SLC9A6/STK25/HYOU1/OLFM4/CXCL13/ARFGEF2/SORBS1/STAMBP/KHDRBS1/RRAGA/CSPG5/NFAT5/MAP3K2/CTSC/GIPC1/ZMYND11/FRS2/NMU/PPARGC1A/EDAR/SPIN1/RALBP1/TMED2/YWHAQ/METAP2/RBPMS/PIM2/BVES/FICD/FZD10/AKAP13/AKAP11/DUSP10/PDCD10/CHN2/PADI2/SNX18/CHP1/STX1B/MGLL/PIK3…	897
GO:0048699	GO:0048699	generation of neurons	504/3493	1309/18585	1.50031e-67	3.34714e-65	2.09126e-65	RANBP9/ACTR2/PLXNC1/CDK6/TOPORS/IRX5/KATNB1/HMG20A/SEMA3A/SEC24B/OLFM1/VAV3/ZBTB18/SLC9A6/CAP1/STK25/CEBPB/ATG7/PDLIM5/CSPG5/CFL1/CHL1/FRS2/PGRMC1/RAB10/VAX1/B4GAT1/STMN2/CIT/LZTS1/ADCY6/FZD10/DUSP10/MGLL/SLITRK1/ADCYAP1/GRIN3A/AGAP2/AP2M1/OLFM3/SEZ6/CNP/CNR1/UHMK1/COL3A1/COL4A1/COL4A2/COL4A5/COL5A1/COL5A2/ADM/WDR36/MTPN/CREB1/SLITRK4/CRMP1/CSNK2A1/CSNK2A2/KCTD11/CTF1/CTNNB1/IGSF5/PAQR3/DAB2IP/CA…	504
GO:0022008	GO:0022008	neurogenesis	524/3493	1385/18585	2.32862e-67	5.03273e-65	3.1444e-65	CDH2/RANBP9/ACTR2/PLXNC1/CDK6/TOPORS/IRX5/KATNB1/HMG20A/SEMA3A/SEC24B/OLFM1/VAV3/ZBTB18/SLC9A6/CAP1/STK25/CEBPB/ATG7/PDLIM5/CSPG5/CFL1/CHL1/FRS2/PGRMC1/RAB10/MMP24/VAX1/B4GAT1/STMN2/CIT/KIF3A/LZTS1/ADCY6/FZD10/DUSP10/MGLL/SLITRK1/ADCYAP1/GRIN3A/AGAP2/AP2M1/OLFM3/SEZ6/CNP/CNR1/UHMK1/COL3A1/COL4A1/COL4A2/COL4A5/COL5A1/COL5A2/ADM/WDR36/MTPN/CREB1/SLITRK4/CRMP1/CSK/CSNK2A1/CSNK2A2/KCTD11/CTF1/CTNNB1/…	524
GO:0030182	GO:0030182	neuron differentiation	474/3493	1202/18585	3.92132e-67	8.12872e-65	5.07875e-65	RANBP9/ACTR2/PLXNC1/TOPORS/IRX5/KATNB1/HMG20A/SEMA3A/SEC24B/VAV3/ZBTB18/SLC9A6/CAP1/STK25/CEBPB/ATG7/PDLIM5/CSPG5/CFL1/CHL1/PGRMC1/RAB10/VAX1/B4GAT1/STMN2/CIT/LZTS1/ADCY6/FZD10/MGLL/SLITRK1/ADCYAP1/GRIN3A/AGAP2/AP2M1/OLFM3/SEZ6/CNP/CNR1/UHMK1/COL3A1/COL4A1/COL4A2/COL4A5/COL5A1/COL5A2/ADM/WDR36/MTPN/CREB1/SLITRK4/CRMP1/CSNK2A1/CSNK2A2/KCTD11/CTF1/CTNNB1/PAQR3/DAB2IP/CAMSAP1/AP2A1/DAG1/MDGA2/DCX/PR…	474
GO:2000112	GO:2000112	regulation of cellular macromolecule biosynthetic process	1079/3493	3701/18585	3.99619e-67	8.12872e-65	5.07875e-65	MED6/ZBTB33/HDAC6/HDAC5/HIPK3/CDH13/NAMPT/TOB1/TENM1/TRIM13/TOPORS/TRIB1/IRX5/CDKN1B/APBB3/PCGF3/HMG20A/KLF2/CITED2/PIAS3/BASP1/ZBTB18/SYNCRIP/CEBPA/CEBPB/SORBS1/MXD4/ARID3B/POLR3F/POLR3G/IGF2BP1/IGF2BP2/CAMKK2/KHDRBS1/CELF1/CTCF/NFAT5/STAG2/MAP3K2/KDM5B/ZMYND11/SRSF10/ZNF275/SRCAP/PPARGC1A/SUB1/PNRC1/YWHAQ/GCN1L1/ATF7/VAX1/RBPMS/PIM2/WWP1/CHD2/CHD4/HNRNPUL1/PRDM4/CHEK1/FOXN3/KAT7/SOX21/BAZ2A/LZT…	1079
GO:0010556	GO:0010556	regulation of macromolecule biosynthetic process	1104/3493	3819/18585	9.54663e-67	1.88641e-64	1.17861e-64	MED6/ZBTB33/HDAC6/HDAC5/HIPK3/CDH13/NAMPT/TOB1/TENM1/TRIM13/TOPORS/TRIB1/IRX5/CDKN1B/APBB3/PCGF3/HMG20A/KLF2/CITED2/PIAS3/BASP1/ZBTB18/SYNCRIP/CEBPA/CEBPB/SORBS1/MXD4/ARID3B/POLR3F/POLR3G/IGF2BP1/IGF2BP2/CAMKK2/KHDRBS1/CELF1/CTCF/NFAT5/STAG2/MAP3K2/KDM5B/ZMYND11/SRSF10/SEC24A/ZNF275/SRCAP/PPARGC1A/SUB1/PNRC1/YWHAQ/GCN1L1/ATF7/VAX1/RBPMS/PIM2/WWP1/CHD2/CHD4/HNRNPUL1/PRDM4/CHEK1/FOXN3/KAT7/SOX21/BA…	1104
GO:0031326	GO:0031326	regulation of cellular biosynthetic process	1140/3493	3983/18585	1.03776e-66	1.99365e-64	1.24561e-64	MED6/ZBTB33/HDAC6/HDAC5/HIPK3/CDH13/NAMPT/TOB1/TENM1/TRIM13/TOPORS/TRIB1/IRX5/CDKN1B/APBB3/PCGF3/HMG20A/KLF2/CITED2/PIAS3/BASP1/ZBTB18/CAP1/SYNCRIP/CEBPA/CEBPB/SORBS1/MXD4/ARID3B/POLR3F/POLR3G/IGF2BP1/IGF2BP2/CAMKK2/KHDRBS1/CELF1/CTCF/NFAT5/STAG2/MAP3K2/KDM5B/ZMYND11/SRSF10/ARPP19/ZNF275/SRCAP/PPARGC1A/SUB1/PNRC1/YWHAQ/GCN1L1/ATF7/VAX1/RBPMS/PIM2/WWP1/CHD2/CHD4/HNRNPUL1/PRDM4/CHEK1/FOXN3/KAT7/SOX…	1140
GO:0009889	GO:0009889	regulation of biosynthetic process	1151/3493	4034/18585	1.18075e-66	2.20705e-64	1.37894e-64	MED6/ZBTB33/HDAC6/HDAC5/HIPK3/CDH13/NAMPT/TOB1/TENM1/TRIM13/TOPORS/TRIB1/IRX5/CDKN1B/APBB3/PCGF3/HMG20A/KLF2/CITED2/PIAS3/BASP1/ZBTB18/CAP1/SYNCRIP/CEBPA/CEBPB/SORBS1/MXD4/ARID3B/POLR3F/POLR3G/IGF2BP1/IGF2BP2/CAMKK2/KHDRBS1/CELF1/CTCF/NFAT5/STAG2/MAP3K2/KDM5B/ZMYND11/SRSF10/ARPP19/SEC24A/ZNF275/SRCAP/PPARGC1A/SUB1/PNRC1/YWHAQ/GCN1L1/ATF7/VAX1/RBPMS/PIM2/WWP1/CHD2/CHD4/HNRNPUL1/PRDM4/CHEK1/FOXN3/K…	1151
GO:0044237	GO:0044237	cellular metabolic process	2274/3493	9685/18585	2.39452e-66	4.35802e-64	2.72285e-64	CDH2/AKT3/MED6/ZBTB33/HDAC6/HDAC5/PDCD6IP/BCL2L11/GNE/RANBP9/OCLN/HUWE1/PTPRU/PDCD7/GPC6/COL4A3BP/UST/CTDSP2/HIPK3/CDH13/RASGRP1/NAMPT/TOB1/MBNL2/ABI2/LPCAT3/TENM1/RBM6/PSME3/NME6/TRIM13/CDK6/TOPORS/CTDSPL/GDF11/TRIB1/DCAF7/GPHN/TIMM17B/SRRM1/IRX5/CDKN1B/UBE4B/SPEG/DNAJA2/BCKDK/MARCH6/APBB3/PCGF3/HMG20A/KLF2/CITED2/CEPT1/DLC1/PIAS3/ST3GAL6/BASP1/CDIPT/ARIH2/SEC24B/OLFM1/ZER1/VAV3/TOMM40/ZBTB18/UB…	2274
GO:0051171	GO:0051171	regulation of nitrogen compound metabolic process	1128/3493	3948/18585	2.48328e-65	4.32449e-63	2.7019e-63	MED6/ZBTB33/HDAC6/HDAC5/CTDSP2/HIPK3/CDH13/NAMPT/TOB1/MBNL2/TENM1/PSME3/TRIM13/TOPORS/TRIB1/IRX5/CDKN1B/APBB3/PCGF3/HMG20A/KLF2/CITED2/PIAS3/BASP1/OLFM1/ZBTB18/CAP1/CEBPA/CEBPB/HYOU1/MXD4/ARID3B/POLR3F/POLR3G/CAMKK2/KHDRBS1/CELF1/CTCF/NFAT5/STAG2/MAP3K2/KDM5B/AHCYL1/ZMYND11/SRSF10/ZNF275/SRCAP/PPARGC1A/SUB1/PNRC1/YWHAQ/ATF7/VAX1/RBPMS/PIM2/WWP1/CHD2/CHD4/HNRNPUL1/PRDM4/CHEK1/FOXN3/KAT7/SOX21/BAZ2…	1128
GO:0019219	GO:0019219	regulation of nucleobase-containing compound metabolic process	1106/3493	3848/18585	2.50115e-65	4.32449e-63	2.7019e-63	MED6/ZBTB33/HDAC6/HDAC5/CTDSP2/HIPK3/CDH13/NAMPT/TOB1/MBNL2/TENM1/TRIM13/TOPORS/TRIB1/IRX5/CDKN1B/APBB3/PCGF3/HMG20A/KLF2/CITED2/PIAS3/BASP1/ZBTB18/CAP1/CEBPA/CEBPB/HYOU1/MXD4/ARID3B/POLR3F/POLR3G/CAMKK2/KHDRBS1/CELF1/CTCF/NFAT5/STAG2/MAP3K2/KDM5B/AHCYL1/ZMYND11/SRSF10/ZNF275/SRCAP/PPARGC1A/SUB1/PNRC1/YWHAQ/ATF7/VAX1/RBPMS/PIM2/WWP1/CHD2/CHD4/HNRNPUL1/PRDM4/CHEK1/FOXN3/KAT7/SOX21/BAZ2A/LZTS1/SUPT…	1106
GO:0010604	GO:0010604	positive regulation of macromolecule metabolic process	778/3493	2423/18585	1.21039e-64	2.04173e-62	1.27565e-62	MED6/HDAC6/HDAC5/BCL2L11/CTDSP2/CDH13/RASGRP1/NAMPT/TOB1/TENM1/PSME3/CDK6/TOPORS/GDF11/TRIB1/CDKN1B/KLF2/CITED2/DLC1/PIAS3/OLFM1/CEBPA/CEBPB/HYOU1/ATG7/SORBS1/ARID3B/CAMKK2/KHDRBS1/CTCF/NFAT5/MAP3K2/CTSC/ADCY2/FRS2/PPARGC1A/SUB1/RBPMS/PIM2/ADCY5/CHEK1/BVES/SUPT16H/ADCY6/FZD10/PDCD10/EGLN2/PADI2/CHP1/KLF12/ADCY8/ADCY9/ADCYAP1/KLHDC3/MED12L/ADD1/TPP1/SP7/SOCS4/JDP2/CCR7/COL1A1/UHMK1/ACVR1C/KLF6/PPA…	778
GO:0016043	GO:0016043	cellular component organization	1463/3493	5548/18585	7.26556e-64	1.1964e-61	7.47497e-62	CDH2/AKT3/HDAC6/HDAC5/PDCD6IP/BCL2L11/RANBP9/OCLN/GJC1/HUWE1/ATP9A/COL4A3BP/ACTR2/TSPAN5/CDH12/CDH13/ACTR1A/ABI2/PLXNC1/WASF2/TENM1/NME6/INADL/TOPORS/STX6/GPHN/TIMM17B/CDKN1B/STAG1/KATNB1/RTN3/HMG20A/KLF2/SEMA3A/DLC1/ATP8A1/BASP1/ARIH2/TUBGCP3/SEC24B/CDC42EP2/OLFM1/VAV3/TOMM40/SLC9A6/CAP1/VAT1/STK25/CEBPA/NEBL/ATG7/OLFM4/CXCL13/ARFGEF2/SORBS1/CDC42EP3/P3H4/PDLIM5/EXOC5/CELF1/CTCF/CSPG5/POLD3/CFL1…	1463
GO:0051252	GO:0051252	regulation of RNA metabolic process	1030/3493	3536/18585	3.89571e-63	6.26575e-61	3.91478e-61	MED6/ZBTB33/HDAC6/HDAC5/HIPK3/CDH13/NAMPT/TOB1/MBNL2/TENM1/TRIM13/TOPORS/TRIB1/IRX5/CDKN1B/APBB3/PCGF3/HMG20A/KLF2/CITED2/PIAS3/BASP1/ZBTB18/CEBPA/CEBPB/MXD4/ARID3B/POLR3F/POLR3G/CAMKK2/KHDRBS1/CELF1/CTCF/NFAT5/MAP3K2/KDM5B/AHCYL1/ZMYND11/SRSF10/ZNF275/SRCAP/PPARGC1A/SUB1/PNRC1/YWHAQ/ATF7/VAX1/RBPMS/PIM2/WWP1/CHD2/CHD4/HNRNPUL1/PRDM4/CHEK1/FOXN3/KAT7/SOX21/BAZ2A/LZTS1/SUPT16H/EGLN2/PADI2/CHP1/KLF…	1030
GO:0071704	GO:0071704	organic substance metabolic process	2309/3493	9941/18585	4.6343e-63	7.28428e-61	4.55115e-61	AKT3/MED6/ZBTB33/HDAC6/HDAC5/PDCD6IP/BCL2L11/GNE/OCLN/ABCC5/DPP3/HUWE1/PTPRU/PDCD7/GPC6/COL4A3BP/UST/TSPAN5/CTDSP2/HIPK3/CDH13/RASGRP1/NAMPT/TOB1/MBNL2/ABI2/LPCAT3/TENM1/RBM6/PSME3/NME6/TRIM13/CDK6/TOPORS/CTDSPL/GDF11/TRIB1/DCAF7/GPHN/TIMM17B/SRRM1/IRX5/CDKN1B/UBE4B/SPEG/DNAJA2/BCKDK/MARCH6/APBB3/PCGF3/HMG20A/KLF2/CITED2/CEPT1/DLC1/PIAS3/ST3GAL6/BASP1/CDIPT/ARIH2/SEC24B/OLFM1/ZER1/VAV3/TOMM40/ZBT…	2309
GO:0048523	GO:0048523	negative regulation of cellular process	1106/3493	3881/18585	5.00833e-63	7.69725e-61	4.80917e-61	CDH2/ZBTB33/HDAC6/HDAC5/RANBP9/PTPRU/CTDSP2/HIPK3/CDH13/TOB1/WASF2/TENM1/PSME3/NME6/TRIM13/CDK6/TOPORS/CTDSPL/GDF11/TRIB1/LRRC17/CDKN1B/SPEG/KATNB1/HMG20A/CITED2/SEMA3A/DLC1/BASP1/OLFM1/ZBTB18/SYNCRIP/VAT1/CEBPA/CEBPB/HYOU1/ATG7/OLFM4/CXCL13/MXD4/STAMBP/IGF2BP1/IGF2BP2/KHDRBS1/CELF1/CTCF/CFL1/STAG2/CHL1/GIPC1/KDM5B/TOB2/ZMYND11/SRSF10/PPARGC1A/MMP24/YWHAQ/ATF7/VAX1/PIM2/ABHD2/WWP1/TMEM115/STMN2/A…	1106
GO:0048519	GO:0048519	negative regulation of biological process	1181/3493	4226/18585	5.65914e-63	8.5084e-61	5.31597e-61	CDH2/ZBTB33/HDAC6/HDAC5/RANBP9/PTPRU/CTDSP2/HIPK3/CDH13/TOB1/WASF2/TENM1/PSME3/NME6/TRIM13/CDK6/TOPORS/CTDSPL/GDF11/TRIB1/LRRC17/CDKN1B/SPEG/KATNB1/MRVI1/HMG20A/KLF2/CITED2/SEMA3A/DLC1/BASP1/OLFM1/ZBTB18/SYNCRIP/VAT1/CEBPA/CEBPB/HYOU1/ATG7/PROCR/OLFM4/CXCL13/MXD4/STAMBP/IGF2BP1/IGF2BP2/KHDRBS1/CELF1/CTCF/CFL1/STAG2/CHL1/GIPC1/KDM5B/TOB2/ZMYND11/SRSF10/ARPP19/USP19/PPARGC1A/MMP24/KDELR1/TMED2/YWHA…	1181
GO:0031325	GO:0031325	positive regulation of cellular metabolic process	800/3493	2547/18585	6.03729e-62	8.88381e-60	5.55052e-60	CDH2/MED6/HDAC6/HDAC5/BCL2L11/CTDSP2/CDH13/RASGRP1/NAMPT/TOB1/TENM1/PSME3/TRIM13/TOPORS/GDF11/TRIB1/CDKN1B/KLF2/CITED2/DLC1/PIAS3/VAV3/CAP1/STK25/CEBPA/CEBPB/HYOU1/ATG7/SORBS1/ARID3B/CAMKK2/KHDRBS1/CTCF/NFAT5/MAP3K2/CTSC/ARPP19/ADCY2/FRS2/PPARGC1A/SUB1/RBPMS/PIM2/ADCY5/CHEK1/BVES/SUPT16H/ADCY6/FZD10/PDCD10/PADI2/CHP1/KLF12/ADCY8/ADCY9/ADCYAP1/KLHDC3/MED12L/ADD1/TPP1/SP7/SOCS4/JDP2/CCR7/COL1A1/UHM…	800
GO:0006464	GO:0006464	cellular protein modification process	939/3493	3154/18585	1.72242e-61	2.43107e-59	1.51891e-59	AKT3/HDAC6/HDAC5/GNE/HUWE1/PTPRU/COL4A3BP/UST/CTDSP2/HIPK3/RASGRP1/ABI2/TENM1/PSME3/TRIM13/CDK6/TOPORS/CTDSPL/GDF11/TRIB1/DCAF7/GPHN/CDKN1B/UBE4B/SPEG/BCKDK/MARCH6/DLC1/PIAS3/ST3GAL6/ARIH2/SEC24B/ZER1/UBE2E3/STK25/CEBPA/HYOU1/ATG7/TRIM3/STAMBP/CAMKK2/CTCF/FUT9/CFL1/MAP3K2/KDM5B/ADCY2/SEC24A/FRS2/SRCAP/USP19/PPARGC1A/METAP2/RBPMS/PIM2/B4GAT1/WWP1/TMEM115/ADAMTS5/PTPN21/ADCY5/CHEK1/CIT/PTPRT/KAT7/F…	939
GO:0036211	GO:0036211	protein modification process	939/3493	3154/18585	1.72242e-61	2.43107e-59	1.51891e-59	AKT3/HDAC6/HDAC5/GNE/HUWE1/PTPRU/COL4A3BP/UST/CTDSP2/HIPK3/RASGRP1/ABI2/TENM1/PSME3/TRIM13/CDK6/TOPORS/CTDSPL/GDF11/TRIB1/DCAF7/GPHN/CDKN1B/UBE4B/SPEG/BCKDK/MARCH6/DLC1/PIAS3/ST3GAL6/ARIH2/SEC24B/ZER1/UBE2E3/STK25/CEBPA/HYOU1/ATG7/TRIM3/STAMBP/CAMKK2/CTCF/FUT9/CFL1/MAP3K2/KDM5B/ADCY2/SEC24A/FRS2/SRCAP/USP19/PPARGC1A/METAP2/RBPMS/PIM2/B4GAT1/WWP1/TMEM115/ADAMTS5/PTPN21/ADCY5/CHEK1/CIT/PTPRT/KAT7/F…	939
GO:1903506	GO:1903506	regulation of nucleic acid-templated transcription	996/3493	3414/18585	5.75545e-61	7.96094e-59	4.97392e-59	MED6/ZBTB33/HDAC6/HDAC5/HIPK3/CDH13/NAMPT/TOB1/TENM1/TRIM13/TOPORS/TRIB1/IRX5/CDKN1B/APBB3/PCGF3/HMG20A/KLF2/CITED2/PIAS3/BASP1/ZBTB18/CEBPA/CEBPB/MXD4/ARID3B/POLR3F/POLR3G/CAMKK2/KHDRBS1/CTCF/NFAT5/MAP3K2/KDM5B/ZMYND11/SRSF10/ZNF275/SRCAP/PPARGC1A/SUB1/PNRC1/YWHAQ/ATF7/VAX1/RBPMS/PIM2/WWP1/CHD2/CHD4/HNRNPUL1/PRDM4/CHEK1/FOXN3/KAT7/SOX21/BAZ2A/LZTS1/SUPT16H/EGLN2/PADI2/CHP1/KLF12/KLF8/NACC1/MED8/…	996
GO:2001141	GO:2001141	regulation of RNA biosynthetic process	1000/3493	3434/18585	8.16832e-61	1.10769e-58	6.92073e-59	MED6/ZBTB33/HDAC6/HDAC5/HIPK3/CDH13/NAMPT/TOB1/TENM1/TRIM13/TOPORS/TRIB1/IRX5/CDKN1B/APBB3/PCGF3/HMG20A/KLF2/CITED2/PIAS3/BASP1/ZBTB18/CEBPA/CEBPB/MXD4/ARID3B/POLR3F/POLR3G/CAMKK2/KHDRBS1/CTCF/NFAT5/MAP3K2/KDM5B/ZMYND11/SRSF10/ZNF275/SRCAP/PPARGC1A/SUB1/PNRC1/YWHAQ/ATF7/VAX1/RBPMS/PIM2/WWP1/CHD2/CHD4/HNRNPUL1/PRDM4/CHEK1/FOXN3/KAT7/SOX21/BAZ2A/LZTS1/SUPT16H/EGLN2/PADI2/CHP1/KLF12/KLF8/NACC1/MED8/…	1000
GO:0044707	GO:0044707	single-multicellular organism process	1623/3493	6392/18585	1.30324e-60	1.73331e-58	1.08295e-58	CDH2/HDAC6/HDAC5/BCL2L11/SH2B3/HCN4/FRAT1/RANBP9/GJC1/PTPRU/EDIL3/COL4A3BP/ACTR2/CDH13/RASGRP1/NAMPT/TOB1/PLXNC1/WASF2/TENM1/CDK6/TOPORS/GDF11/RCAN2/LRRC17/DCAF7/GPHN/SPRY3/IRX5/CDKN1B/SPEG/KATNB1/MRVI1/HMG20A/KLF2/CITED2/SEMA3A/DLC1/ATP8A1/BASP1/ARIH2/SEC24B/OLFM1/VAV3/ZBTB18/SLC9A6/CAP1/SYNCRIP/STK25/CEBPA/CEBPB/NEBL/ATG7/PROCR/CXCL13/ARFGEF2/SORBS1/PDLIM5/TRIM3/POLR3F/POLR3G/IGF2BP1/IGF2BP2/CE…	1623
GO:0006355	GO:0006355	regulation of transcription, DNA-templated	989/3493	3389/18585	1.62174e-60	2.11621e-58	1.32219e-58	MED6/ZBTB33/HDAC6/HDAC5/HIPK3/CDH13/NAMPT/TOB1/TENM1/TRIM13/TOPORS/TRIB1/IRX5/CDKN1B/APBB3/PCGF3/HMG20A/KLF2/CITED2/PIAS3/BASP1/ZBTB18/CEBPA/CEBPB/MXD4/ARID3B/POLR3F/POLR3G/CAMKK2/KHDRBS1/CTCF/NFAT5/MAP3K2/KDM5B/ZMYND11/SRSF10/ZNF275/SRCAP/PPARGC1A/SUB1/PNRC1/YWHAQ/ATF7/VAX1/RBPMS/PIM2/WWP1/CHD2/CHD4/HNRNPUL1/PRDM4/CHEK1/FOXN3/KAT7/SOX21/BAZ2A/LZTS1/SUPT16H/EGLN2/PADI2/CHP1/KLF12/KLF8/NACC1/MED8/…	989
GO:0006366	GO:0006366	transcription from RNA polymerase II promoter	609/3493	1784/18585	1.1938e-59	1.52895e-57	9.55273e-58	MED6/HDAC5/CDH13/NAMPT/SRRM1/HMG20A/KLF2/CITED2/ZBTB18/CEBPA/CEBPB/MXD4/ARID3B/CTCF/NFAT5/ZMYND11/SRCAP/PPARGC1A/SUB1/CLP1/ATF7/VAX1/NUDT21/CHD2/CHD4/PRDM4/CHEK1/SOX21/SUPT16H/EGLN2/KLF12/MED8/ADCYAP1/FOXP4/MED12L/ZNF641/SP7/AEBP2/JDP2/DMBX1/PPARGC1B/JMY/LSM11/NCOA7/NACC2/CREB1/CREBBP/CRY2/MAPK14/E2F7/ZSCAN29/CTGF/CTNNB1/DAB2IP/CREBRF/DDX3X/DDX5/GLIS3/ARX/ASXL1/DLX3/DNMT3A/DNMT3B/DRD2/JAG1/TSC22D…	609
GO:0007154	GO:0007154	cell communication	1520/3493	5905/18585	2.50712e-59	3.15259e-57	1.96971e-57	CDH2/AKT3/ZBTB33/HDAC6/HDAC5/BCL2L11/SH2B3/HCN4/FRAT1/RANBP9/DCDC5/GJC1/PTPRU/PDCD7/GPC6/COL4A3BP/ACTR2/TSPAN5/CTDSP2/HIPK3/CDH13/ARL4C/ARL4A/RASGRP1/NAMPT/TOB1/FAM13A/ADGRG2/ABI2/PLXNC1/WASF2/TENM1/PSME3/TRIM13/INADL/CDK6/TOPORS/GDF11/TRIB1/RCAN2/SPRY3/CDKN1B/UBE4B/MRVI1/CITED2/SEMA3A/DLC1/PGRMC2/VAV3/SLC9A6/CAP1/STK25/CEBPA/HYOU1/IPO8/IPO7/ATG7/OLFM4/CXCL13/ARFGEF2/SORBS1/CDC42EP3/STAMBP/CAMKK2…	1520
GO:0071840	GO:0071840	cellular component organization or biogenesis	1470/3493	5663/18585	3.69469e-59	4.56295e-57	2.85089e-57	CDH2/AKT3/HDAC6/HDAC5/PDCD6IP/BCL2L11/RANBP9/OCLN/GJC1/HUWE1/ATP9A/COL4A3BP/ACTR2/TSPAN5/CDH12/CDH13/ACTR1A/ABI2/PLXNC1/WASF2/TENM1/NME6/INADL/TOPORS/STX6/GPHN/TIMM17B/CDKN1B/STAG1/KATNB1/RTN3/HMG20A/KLF2/SEMA3A/DLC1/ATP8A1/BASP1/ARIH2/TUBGCP3/SEC24B/CDC42EP2/OLFM1/VAV3/TOMM40/SLC9A6/CAP1/VAT1/STK25/CEBPA/NEBL/ATG7/OLFM4/CXCL13/ARFGEF2/SORBS1/CDC42EP3/P3H4/PDLIM5/EXOC5/CELF1/CTCF/CSPG5/POLD3/CFL1…	1470
GO:0006357	GO:0006357	regulation of transcription from RNA polymerase II promoter	574/3493	1651/18585	4.99534e-59	6.06102e-57	3.78687e-57	MED6/HDAC5/CDH13/NAMPT/TOB1/HMG20A/KLF2/CITED2/ZBTB18/CEBPA/CEBPB/MXD4/ARID3B/CTCF/NFAT5/ZMYND11/SRCAP/PPARGC1A/SUB1/ATF7/VAX1/CHD2/CHD4/CHEK1/SOX21/EGLN2/KLF12/MED8/ADCYAP1/FOXP4/MED12L/ZNF641/SP7/AEBP2/JDP2/DMBX1/PPARGC1B/JMY/NCOA7/NACC2/CREB1/CREBBP/CRY2/MAPK14/E2F7/ZSCAN29/CTNNB1/DAB2IP/CREBRF/DDX3X/DDX5/BMPER/GLIS3/ARX/ASXL1/DLX3/DNMT3A/DNMT3B/DRD2/JAG1/TSC22D3/E2F4/E2F5/E2F6/ECM1/EDN1/EGR1/…	574
GO:0044238	GO:0044238	primary metabolic process	2229/3493	9586/18585	7.0457e-59	8.40139e-57	5.24911e-57	AKT3/MED6/ZBTB33/HDAC6/HDAC5/PDCD6IP/BCL2L11/GNE/OCLN/ABCC5/DPP3/HUWE1/PTPRU/PDCD7/GPC6/COL4A3BP/UST/TSPAN5/CTDSP2/HIPK3/CDH13/RASGRP1/NAMPT/TOB1/MBNL2/ABI2/LPCAT3/TENM1/RBM6/PSME3/NME6/TRIM13/CDK6/TOPORS/CTDSPL/GDF11/TRIB1/DCAF7/GPHN/TIMM17B/SRRM1/IRX5/CDKN1B/UBE4B/SPEG/DNAJA2/BCKDK/MARCH6/APBB3/PCGF3/HMG20A/KLF2/CITED2/CEPT1/DLC1/PIAS3/ST3GAL6/BASP1/CDIPT/ARIH2/SEC24B/OLFM1/ZER1/VAV3/TOMM40/ZBT…	2229
GO:0097659	GO:0097659	nucleic acid-templated transcription	1009/3493	3513/18585	4.21565e-58	4.9416e-56	3.08747e-56	MED6/ZBTB33/HDAC6/HDAC5/HIPK3/CDH13/NAMPT/TOB1/TENM1/TRIM13/TOPORS/TRIB1/SRRM1/IRX5/CDKN1B/APBB3/PCGF3/HMG20A/KLF2/CITED2/PIAS3/BASP1/ZBTB18/CEBPA/CEBPB/MXD4/ARID3B/POLR3F/POLR3G/CAMKK2/KHDRBS1/CTCF/NFAT5/MAP3K2/KDM5B/ZMYND11/SRSF10/ZNF275/SRCAP/PPARGC1A/SUB1/SPIN1/PNRC1/YWHAQ/CLP1/ATF7/VAX1/RBPMS/PIM2/NUDT21/WWP1/CHD2/CHD4/HNRNPUL1/PRDM4/CHEK1/FOXN3/PWP1/KAT7/SOX21/BAZ2A/LZTS1/SUPT16H/EGLN2/PADI…	1009
GO:0032501	GO:0032501	multicellular organismal process	1663/3493	6644/18585	8.02535e-58	9.25056e-56	5.77966e-56	CDH2/HDAC6/HDAC5/BCL2L11/SH2B3/HCN4/FRAT1/RANBP9/GJC1/PTPRU/EDIL3/COL4A3BP/ACTR2/CDH13/RASGRP1/NAMPT/TOB1/ADGRG2/PLXNC1/WASF2/TENM1/CDK6/TOPORS/GDF11/RCAN2/LRRC17/DCAF7/GPHN/SPRY3/IRX5/CDKN1B/SPEG/KATNB1/MRVI1/HMG20A/KLF2/CITED2/SEMA3A/DLC1/ATP8A1/BASP1/ARIH2/SEC24B/OLFM1/VAV3/ZBTB18/SLC9A6/CAP1/SYNCRIP/STK25/CEBPA/CEBPB/NEBL/ATG7/PROCR/CXCL13/ARFGEF2/SORBS1/PDLIM5/TRIM3/POLR3F/POLR3G/IGF2BP1/IGF…	1663
GO:0010467	GO:0010467	gene expression	1273/3493	4740/18585	1.01219e-57	1.14759e-55	7.17005e-56	MED6/ZBTB33/HDAC6/HDAC5/PDCD7/TSPAN5/HIPK3/CDH13/NAMPT/TOB1/MBNL2/TENM1/RBM6/PSME3/TRIM13/CDK6/TOPORS/TRIB1/SRRM1/IRX5/CDKN1B/APBB3/PCGF3/HMG20A/KLF2/CITED2/PIAS3/BASP1/OLFM1/ZBTB18/SYNCRIP/CEBPA/CEBPB/IPO8/MXD4/ARID3B/POLR3F/POLR3G/IGF2BP1/IGF2BP2/CAMKK2/KHDRBS1/CELF1/CELF2/CTCF/NFAT5/MAP3K2/GIPC1/NUP50/KDM5B/TOB2/AHCYL1/ZMYND11/SRSF10/ZNF275/SRCAP/USP19/PPARGC1A/SUB1/SPIN1/SF3A3/PNRC1/YWHAQ/CLP…	1273
GO:0006351	GO:0006351	transcription, DNA-templated	1003/3493	3492/18585	1.09759e-57	1.22434e-55	7.64956e-56	MED6/ZBTB33/HDAC6/HDAC5/HIPK3/CDH13/NAMPT/TENM1/TRIM13/TOPORS/TRIB1/SRRM1/IRX5/CDKN1B/APBB3/PCGF3/HMG20A/KLF2/CITED2/PIAS3/BASP1/ZBTB18/CEBPA/CEBPB/MXD4/ARID3B/POLR3F/POLR3G/CAMKK2/KHDRBS1/CTCF/NFAT5/MAP3K2/KDM5B/ZMYND11/SRSF10/ZNF275/SRCAP/PPARGC1A/SUB1/SPIN1/PNRC1/YWHAQ/CLP1/ATF7/VAX1/RBPMS/PIM2/NUDT21/WWP1/CHD2/CHD4/HNRNPUL1/PRDM4/CHEK1/FOXN3/PWP1/KAT7/SOX21/BAZ2A/LZTS1/SUPT16H/EGLN2/PADI2/CHP…	1003
GO:0009059	GO:0009059	macromolecule biosynthetic process	1278/3493	4767/18585	1.59539e-57	1.75139e-55	1.09425e-55	MED6/ZBTB33/HDAC6/HDAC5/GNE/ABCC5/GPC6/UST/HIPK3/CDH13/NAMPT/TOB1/TENM1/TRIM13/TOPORS/TRIB1/SRRM1/IRX5/CDKN1B/APBB3/PCGF3/HMG20A/KLF2/CITED2/PIAS3/ST3GAL6/BASP1/SEC24B/ZBTB18/SYNCRIP/CEBPA/CEBPB/ATG7/SORBS1/MXD4/ARID3B/POLR3F/POLR3G/IGF2BP1/IGF2BP2/CAMKK2/KHDRBS1/CELF1/CTCF/CSPG5/FUT9/POLD3/NFAT5/PTGES3/STAG2/MAP3K2/NUP50/KDM5B/ZMYND11/SRSF10/SEC24A/ZNF275/SRCAP/PPARGC1A/SUB1/SPIN1/PNRC1/YWHAQ/CL…	1278
GO:0023052	GO:0023052	signaling	1494/3493	5813/18585	2.43917e-57	2.63583e-55	1.64684e-55	CDH2/AKT3/ZBTB33/HDAC6/HDAC5/BCL2L11/SH2B3/HCN4/FRAT1/RANBP9/DCDC5/GJC1/PTPRU/PDCD7/GPC6/COL4A3BP/ACTR2/TSPAN5/CTDSP2/HIPK3/CDH13/ARL4C/ARL4A/RASGRP1/NAMPT/TOB1/FAM13A/ADGRG2/ABI2/PLXNC1/WASF2/TENM1/PSME3/TRIM13/INADL/CDK6/TOPORS/GDF11/TRIB1/RCAN2/SPRY3/CDKN1B/UBE4B/MRVI1/CITED2/SEMA3A/DLC1/PGRMC2/VAV3/SLC9A6/CAP1/STK25/CEBPA/HYOU1/IPO8/IPO7/OLFM4/CXCL13/ARFGEF2/SORBS1/CDC42EP3/STAMBP/CAMKK2/KHDR…	1494
GO:0044700	GO:0044700	single organism signaling	1493/3493	5811/18585	3.53088e-57	3.75686e-55	2.34725e-55	CDH2/AKT3/ZBTB33/HDAC6/HDAC5/BCL2L11/SH2B3/HCN4/FRAT1/RANBP9/DCDC5/GJC1/PTPRU/PDCD7/GPC6/COL4A3BP/ACTR2/TSPAN5/CTDSP2/HIPK3/CDH13/ARL4C/ARL4A/RASGRP1/NAMPT/TOB1/FAM13A/ADGRG2/ABI2/PLXNC1/WASF2/TENM1/PSME3/TRIM13/INADL/CDK6/TOPORS/GDF11/TRIB1/RCAN2/SPRY3/CDKN1B/UBE4B/MRVI1/CITED2/SEMA3A/DLC1/PGRMC2/VAV3/SLC9A6/CAP1/STK25/CEBPA/HYOU1/IPO8/IPO7/OLFM4/CXCL13/ARFGEF2/SORBS1/CDC42EP3/STAMBP/CAMKK2/KHDR…	1493
GO:0043412	GO:0043412	macromolecule modification	958/3493	3302/18585	7.30433e-57	7.65405e-55	4.78218e-55	AKT3/HDAC6/HDAC5/GNE/HUWE1/PTPRU/COL4A3BP/UST/CTDSP2/HIPK3/RASGRP1/ABI2/TENM1/PSME3/TRIM13/CDK6/TOPORS/CTDSPL/GDF11/TRIB1/DCAF7/GPHN/CDKN1B/UBE4B/SPEG/BCKDK/MARCH6/DLC1/PIAS3/ST3GAL6/ARIH2/SEC24B/ZER1/UBE2E3/STK25/CEBPA/HYOU1/ATG7/TRIM3/STAMBP/CAMKK2/CTCF/FUT9/CFL1/MAP3K2/KDM5B/ADCY2/SEC24A/FRS2/SRCAP/USP19/PPARGC1A/METAP2/RBPMS/PIM2/B4GAT1/WWP1/TMEM115/ADAMTS5/PTPN21/ADCY5/CHEK1/CIT/PTPRT/KAT7/F…	958
GO:0048513	GO:0048513	organ development	862/3493	2878/18585	7.4198e-57	7.659e-55	4.78527e-55	HDAC5/BCL2L11/SH2B3/GJC1/PTPRU/COL4A3BP/WASF2/CDK6/TOPORS/GDF11/LRRC17/IRX5/CDKN1B/SPEG/KLF2/CITED2/SEMA3A/DLC1/BASP1/ARIH2/SEC24B/OLFM1/ZBTB18/CEBPA/CEBPB/NEBL/ATG7/CXCL13/CFL1/TOB2/FRS2/USP19/PNPLA6/EDAR/TMED2/YWHAQ/CLP1/VAX1/CHD2/BVES/SOX21/SEC63/PADI2/TUSC2/CKB/ZNF689/RASGRP4/ADCYAP1/FOXP4/ADD1/OLFM3/LRIG3/SP7/CCR7/SEZ6/CNP/CNTFR/DMBX1/COL1A1/COL1A2/COL3A1/COL4A1/COL5A1/COL5A2/ANKRD54/COL10A1…	862
GO:0034645	GO:0034645	cellular macromolecule biosynthetic process	1240/3493	4600/18585	9.33937e-57	9.49869e-55	5.93469e-55	MED6/ZBTB33/HDAC6/HDAC5/GNE/UST/HIPK3/CDH13/NAMPT/TOB1/TENM1/TRIM13/TOPORS/TRIB1/SRRM1/IRX5/CDKN1B/APBB3/PCGF3/HMG20A/KLF2/CITED2/PIAS3/ST3GAL6/BASP1/SEC24B/ZBTB18/SYNCRIP/CEBPA/CEBPB/ATG7/SORBS1/MXD4/ARID3B/POLR3F/POLR3G/IGF2BP1/IGF2BP2/CAMKK2/KHDRBS1/CELF1/CTCF/CSPG5/FUT9/POLD3/NFAT5/PTGES3/STAG2/MAP3K2/KDM5B/ZMYND11/SRSF10/SEC24A/ZNF275/SRCAP/PPARGC1A/SUB1/SPIN1/PNRC1/YWHAQ/CLP1/GCN1L1/ATF7/VA…	1240
GO:0010628	GO:0010628	positive regulation of gene expression	518/3493	1459/18585	3.94534e-56	3.95449e-54	2.47073e-54	MED6/HDAC5/CDH13/NAMPT/TOB1/CDK6/TOPORS/KLF2/CITED2/PIAS3/OLFM1/CEBPA/CEBPB/ARID3B/CAMKK2/KHDRBS1/CTCF/NFAT5/MAP3K2/PPARGC1A/SUB1/PIM2/CHEK1/SUPT16H/PDCD10/PADI2/KLF12/ADCYAP1/MED12L/SP7/COL1A1/UHMK1/KLF6/PPARGC1B/NCOA7/CREB1/CREBBP/MAPK14/CSF1/E2F7/CTGF/CTNNB1/DAB2IP/DAZL/DDX3X/DDX5/GLIS3/ASXL1/DLX3/DNMT3B/DRD2/JAG1/E2F3/E2F4/E2F5/EBF1/EDN1/EGR1/EGR2/EIF5A/ELAVL1/ELF2/ELK1/ELK3/TET3/EN2/EP300/ER…	518
GO:0048666	GO:0048666	neuron development	384/3493	965/18585	4.35133e-55	4.29911e-53	2.68604e-53	RANBP9/ACTR2/PLXNC1/TOPORS/IRX5/KATNB1/SEMA3A/SEC24B/VAV3/ZBTB18/SLC9A6/CAP1/STK25/ATG7/PDLIM5/CSPG5/CFL1/CHL1/PGRMC1/RAB10/VAX1/B4GAT1/STMN2/CIT/LZTS1/ADCY6/MGLL/SLITRK1/ADCYAP1/GRIN3A/AGAP2/AP2M1/OLFM3/SEZ6/CNP/CNR1/UHMK1/COL3A1/COL4A1/COL4A2/COL4A5/COL5A1/COL5A2/ADM/WDR36/CREB1/SLITRK4/CRMP1/CSNK2A1/CSNK2A2/CTF1/PAQR3/DAB2IP/CAMSAP1/AP2A1/DAG1/DCX/PRICKLE2/ARX/DIAPH1/DLG1/DLG3/DLG4/DMD/DPYSL2/…	384
GO:0045893	GO:0045893	positive regulation of transcription, DNA-templated	454/3493	1228/18585	1.63164e-54	1.56728e-52	9.79224e-53	MED6/HDAC5/CDH13/NAMPT/TOPORS/KLF2/CITED2/CEBPA/CEBPB/ARID3B/CAMKK2/CTCF/NFAT5/MAP3K2/PPARGC1A/SUB1/PIM2/CHEK1/SUPT16H/PADI2/KLF12/ADCYAP1/MED12L/SP7/COL1A1/KLF6/PPARGC1B/NCOA7/CREB1/CREBBP/MAPK14/E2F7/CTNNB1/DAB2IP/DDX3X/DDX5/GLIS3/ASXL1/DLX3/DRD2/JAG1/E2F3/E2F4/E2F5/EBF1/EDN1/EGR1/EGR2/ELF2/ELK1/ELK3/TET3/EN2/EP300/ERBB4/ESR1/ESRRA/ESRRB/ESRRG/ETS1/ETV1/ETV5/ETV6/MECOM/EYA1/BPTF/RFX6/FGF2/FGFR2…	454
GO:1903508	GO:1903508	positive regulation of nucleic acid-templated transcription	454/3493	1228/18585	1.63164e-54	1.56728e-52	9.79224e-53	MED6/HDAC5/CDH13/NAMPT/TOPORS/KLF2/CITED2/CEBPA/CEBPB/ARID3B/CAMKK2/CTCF/NFAT5/MAP3K2/PPARGC1A/SUB1/PIM2/CHEK1/SUPT16H/PADI2/KLF12/ADCYAP1/MED12L/SP7/COL1A1/KLF6/PPARGC1B/NCOA7/CREB1/CREBBP/MAPK14/E2F7/CTNNB1/DAB2IP/DDX3X/DDX5/GLIS3/ASXL1/DLX3/DRD2/JAG1/E2F3/E2F4/E2F5/EBF1/EDN1/EGR1/EGR2/ELF2/ELK1/ELK3/TET3/EN2/EP300/ERBB4/ESR1/ESRRA/ESRRB/ESRRG/ETS1/ETV1/ETV5/ETV6/MECOM/EYA1/BPTF/RFX6/FGF2/FGFR2…	454
GO:0032774	GO:0032774	RNA biosynthetic process	1022/3493	3636/18585	8.30833e-54	7.87129e-52	4.91791e-52	MED6/ZBTB33/HDAC6/HDAC5/HIPK3/CDH13/NAMPT/TOB1/TENM1/TRIM13/TOPORS/TRIB1/SRRM1/IRX5/CDKN1B/APBB3/PCGF3/HMG20A/KLF2/CITED2/PIAS3/BASP1/ZBTB18/CEBPA/CEBPB/ATG7/MXD4/ARID3B/POLR3F/POLR3G/CAMKK2/KHDRBS1/CTCF/NFAT5/MAP3K2/NUP50/KDM5B/ZMYND11/SRSF10/ZNF275/SRCAP/PPARGC1A/SUB1/SPIN1/PNRC1/YWHAQ/CLP1/ATF7/VAX1/RBPMS/PIM2/NUDT21/WWP1/CHD2/CHD4/HNRNPUL1/PRDM4/CHEK1/FOXN3/PWP1/KAT7/SOX21/BAZ2A/LZTS1/SUPT16H…	1022
GO:0009966	GO:0009966	regulation of signal transduction	787/3493	2595/18585	1.27207e-53	1.18887e-51	7.42796e-52	CDH2/HDAC6/BCL2L11/FRAT1/RANBP9/PDCD7/TSPAN5/HIPK3/CDH13/RASGRP1/TOB1/FAM13A/TENM1/PSME3/TRIM13/GDF11/TRIB1/RCAN2/SPRY3/CITED2/DLC1/CDC42EP2/VAV3/SLC9A6/STK25/HYOU1/OLFM4/CXCL13/ARFGEF2/SORBS1/STAMBP/KHDRBS1/RRAGA/NFAT5/MAP3K2/CTSC/GIPC1/ZMYND11/FRS2/PPARGC1A/EDAR/SPIN1/RALBP1/TMED2/YWHAQ/METAP2/RBPMS/PIM2/BVES/FICD/FZD10/AKAP13/AKAP11/DUSP10/PDCD10/CHN2/PADI2/SNX18/CHP1/MGLL/PIK3IP1/OSBPL8/EVI5L…	787
GO:0045935	GO:0045935	positive regulation of nucleobase-containing compound metabolic process	524/3493	1511/18585	3.88826e-53	3.58549e-51	2.24018e-51	MED6/HDAC5/CTDSP2/CDH13/NAMPT/TOB1/TOPORS/KLF2/CITED2/CAP1/CEBPA/CEBPB/HYOU1/ARID3B/CAMKK2/CTCF/NFAT5/MAP3K2/PPARGC1A/SUB1/PIM2/CHEK1/SUPT16H/PADI2/KLF12/ADCYAP1/KLHDC3/MED12L/ADD1/TPP1/SP7/COL1A1/KLF6/ADM/PPARGC1B/NCOA7/CREB1/CREBBP/MAPK14/E2F7/CTNNB1/ADRB1/DAB2IP/ADRB3/DDX3X/DDX5/GLIS3/ASXL1/DLX3/DRD1/DRD2/JAG1/E2F3/E2F4/E2F5/EBF1/ABCA1/EDN1/EGR1/EGR2/ELF2/ELK1/ELK3/TET3/EN2/EP300/ERBB4/EREG/ES…	524
GO:0051254	GO:0051254	positive regulation of RNA metabolic process	468/3493	1295/18585	6.00061e-53	5.46056e-51	3.41171e-51	MED6/HDAC5/CDH13/NAMPT/TOB1/TOPORS/KLF2/CITED2/CEBPA/CEBPB/ARID3B/CAMKK2/CTCF/NFAT5/MAP3K2/PPARGC1A/SUB1/PIM2/CHEK1/SUPT16H/PADI2/KLF12/ADCYAP1/MED12L/SP7/COL1A1/KLF6/PPARGC1B/NCOA7/CREB1/CREBBP/MAPK14/E2F7/CTNNB1/DAB2IP/DDX3X/DDX5/GLIS3/ASXL1/DLX3/DRD2/JAG1/E2F3/E2F4/E2F5/EBF1/EDN1/EGR1/EGR2/ELF2/ELK1/ELK3/TET3/EN2/EP300/ERBB4/ESR1/ESRRA/ESRRB/ESRRG/ETS1/ETV1/ETV5/ETV6/MECOM/EYA1/BPTF/RFX6/FGF2/…	468
GO:1902680	GO:1902680	positive regulation of RNA biosynthetic process	458/3493	1257/18585	6.37653e-53	5.72728e-51	3.57835e-51	MED6/HDAC5/CDH13/NAMPT/TOPORS/KLF2/CITED2/CEBPA/CEBPB/ARID3B/CAMKK2/CTCF/NFAT5/MAP3K2/PPARGC1A/SUB1/PIM2/CHEK1/SUPT16H/PADI2/KLF12/ADCYAP1/MED12L/SP7/COL1A1/KLF6/PPARGC1B/NCOA7/CREB1/CREBBP/MAPK14/E2F7/CTNNB1/DAB2IP/DDX3X/DDX5/GLIS3/ASXL1/DLX3/DRD2/JAG1/E2F3/E2F4/E2F5/EBF1/EDN1/EGR1/EGR2/ELF2/ELK1/ELK3/TET3/EN2/EP300/ERBB4/ESR1/ESRRA/ESRRB/ESRRG/ETS1/ETV1/ETV5/ETV6/MECOM/EYA1/BPTF/RFX6/FGF2/FGFR2…	458
GO:0010557	GO:0010557	positive regulation of macromolecule biosynthetic process	500/3493	1423/18585	1.69006e-52	1.49852e-50	9.3626e-51	MED6/HDAC6/HDAC5/CDH13/NAMPT/TOPORS/KLF2/CITED2/CEBPA/CEBPB/SORBS1/ARID3B/CAMKK2/KHDRBS1/CTCF/NFAT5/MAP3K2/PPARGC1A/SUB1/PIM2/CHEK1/SUPT16H/PADI2/CHP1/KLF12/ADCYAP1/MED12L/SP7/CCR7/COL1A1/UHMK1/KLF6/PPARGC1B/NCOA7/MTPN/CREB1/CREBBP/MAPK14/E2F7/CTGF/CTNNB1/DAB2IP/DAZL/DDX3X/DDX5/GLIS3/ASXL1/DLX3/DRD2/JAG1/E2F3/E2F4/E2F5/EBF1/EDN1/EGR1/EGR2/EIF5A/ELAVL1/ELF2/ELK1/ELK3/TET3/EN2/EP300/ERBB4/EREG/ESR1…	500
GO:0031175	GO:0031175	neuron projection development	343/3493	839/18585	2.84677e-52	2.49219e-50	1.55709e-50	RANBP9/ACTR2/PLXNC1/KATNB1/SEMA3A/VAV3/SLC9A6/CAP1/STK25/ATG7/PDLIM5/CSPG5/CFL1/CHL1/PGRMC1/RAB10/VAX1/B4GAT1/STMN2/CIT/LZTS1/ADCY6/MGLL/SLITRK1/ADCYAP1/GRIN3A/AGAP2/AP2M1/SEZ6/CNP/CNR1/UHMK1/COL3A1/COL4A1/COL4A2/COL4A5/COL5A1/COL5A2/ADM/WDR36/CREB1/SLITRK4/CRMP1/CSNK2A1/CSNK2A2/PAQR3/DAB2IP/CAMSAP1/AP2A1/DAG1/DCX/PRICKLE2/ARX/DIAPH1/DLG1/DLG3/DLG4/DMD/DPYSL2/DPYSL3/DRD2/LPAR1/EFNA5/EFNB1/EFNB3/C…	343
GO:0050793	GO:0050793	regulation of developmental process	636/3493	1973/18585	2.89256e-52	2.50062e-50	1.56236e-50	CDH2/HDAC6/HDAC5/BCL2L11/TOB1/CDK6/GDF11/LRRC17/CDKN1B/KATNB1/HMG20A/CITED2/SEMA3A/DLC1/BASP1/SEC24B/CDC42EP2/OLFM1/VAT1/STK25/CEBPA/CEBPB/OLFM4/CXCL13/CDC42EP3/PDLIM5/CELF1/CFL1/STAG2/TOB2/FRS2/USP19/PPARGC1A/MMP24/FERMT2/VAX1/STMN2/CIT/BVES/LZTS1/ADCY6/DUSP10/PDCD10/LARP4/MGLL/FMNL2/EVI5L/ADCYAP1/FOXP4/ADD1/CLIC1/SP7/FGD4/JDP2/SEZ6/MIEF2/CCSAP/CNR1/COL1A1/COL3A1/COL4A2/COL5A1/COL5A2/ANKRD54/ACV…	636
GO:0051173	GO:0051173	positive regulation of nitrogen compound metabolic process	528/3493	1542/18585	1.31396e-51	1.1219e-49	7.0095e-50	MED6/HDAC5/CTDSP2/CDH13/NAMPT/TOB1/TOPORS/KLF2/CITED2/CAP1/CEBPA/CEBPB/HYOU1/ARID3B/CAMKK2/CTCF/NFAT5/MAP3K2/PPARGC1A/SUB1/PIM2/CHEK1/SUPT16H/PADI2/KLF12/ADCYAP1/KLHDC3/MED12L/ADD1/TPP1/SP7/COL1A1/KLF6/ADM/PPARGC1B/NCOA7/CREB1/CREBBP/MAPK14/E2F7/CTNNB1/ADRB1/DAB2IP/ADRB3/DDX3X/DDX5/GLIS3/ASXL1/DLX3/DRD1/DRD2/JAG1/E2F3/E2F4/E2F5/EBF1/ABCA1/EDN1/EGR1/EGR2/ELF2/ELK1/ELK3/TET3/EN2/EP300/ERBB4/EREG/ES…	528
GO:0034654	GO:0034654	nucleobase-containing compound biosynthetic process	1092/3493	3997/18585	2.38358e-51	2.01035e-49	1.25605e-49	MED6/ZBTB33/HDAC6/HDAC5/HIPK3/CDH13/NAMPT/TOB1/TENM1/NME6/TRIM13/TOPORS/TRIB1/SRRM1/IRX5/CDKN1B/APBB3/PCGF3/HMG20A/KLF2/CITED2/PIAS3/BASP1/ZBTB18/CAP1/CEBPA/CEBPB/ATG7/MXD4/ARID3B/POLR3F/POLR3G/CAMKK2/KHDRBS1/CTCF/POLD3/NFAT5/MAP3K2/NUP50/KDM5B/ZMYND11/SRSF10/ADCY2/ZNF275/SRCAP/PPARGC1A/SUB1/SPIN1/PNRC1/YWHAQ/CLP1/ATF7/VAX1/RBPMS/PIM2/PAPD7/NUDT21/WWP1/CHD2/CHD4/ADCY5/HNRNPUL1/PRDM4/CHEK1/FOXN3/P…	1092
GO:0044249	GO:0044249	cellular biosynthetic process	1434/3493	5631/18585	2.79679e-51	2.33043e-49	1.45603e-49	MED6/ZBTB33/HDAC6/HDAC5/GNE/COL4A3BP/UST/HIPK3/CDH13/NAMPT/TOB1/LPCAT3/TENM1/NME6/TRIM13/TOPORS/TRIB1/GPHN/SRRM1/IRX5/CDKN1B/APBB3/PCGF3/HMG20A/KLF2/CITED2/CEPT1/PIAS3/ST3GAL6/BASP1/CDIPT/SEC24B/ZBTB18/CAP1/SYNCRIP/CEBPA/CEBPB/ATG7/SORBS1/MXD4/ARID3B/POLR3F/POLR3G/IGF2BP1/IGF2BP2/CAMKK2/KHDRBS1/CELF1/CTCF/CSPG5/FUT9/POLD3/NFAT5/PTGES3/STAG2/MAP3K2/NUP50/KDM5B/ZMYND11/SRSF10/ARPP19/ADCY2/SEC24A/ZN…	1434
GO:0051179	GO:0051179	localization	1373/3493	5335/18585	3.43836e-51	2.83092e-49	1.76873e-49	CDH2/KCNE3/HDAC6/HDAC5/PDCD6IP/BCL2L11/HCN4/GJC1/ABCC5/HUWE1/PTPRU/ATP9A/GPC6/COL4A3BP/ACTR2/TSPAN5/CDH13/ACTR1A/ARL4C/RASGRP1/TOB1/ABI2/WASF2/TENM1/CDK6/TOPORS/TRIB1/STX6/GPHN/TIMM17B/SRRM1/CDKN1B/KATNB1/RTN3/CITED2/SEMA3A/DLC1/ATP8A1/ARIH2/SEC24B/OLFM1/VAV3/TOMM40/SLC9A6/CAP1/STK25/APPBP2/HYOU1/IPO8/IPO7/ATG7/PROCR/SLC19A2/CXCL13/ARFGEF2/SORBS1/TRIM3/EXOC5/IGF2BP1/IGF2BP2/KHDRBS1/RRAGA/CSPG5/CF…	1373
GO:1901576	GO:1901576	organic substance biosynthetic process	1454/3493	5740/18585	1.02566e-50	8.34525e-49	5.21403e-49	MED6/ZBTB33/HDAC6/HDAC5/GNE/ABCC5/GPC6/COL4A3BP/UST/HIPK3/CDH13/NAMPT/TOB1/LPCAT3/TENM1/NME6/TRIM13/TOPORS/TRIB1/GPHN/SRRM1/IRX5/CDKN1B/APBB3/PCGF3/HMG20A/KLF2/CITED2/CEPT1/PIAS3/ST3GAL6/BASP1/CDIPT/SEC24B/ZBTB18/CAP1/SYNCRIP/CEBPA/CEBPB/ATG7/SORBS1/MXD4/ARID3B/POLR3F/POLR3G/IGF2BP1/IGF2BP2/CAMKK2/KHDRBS1/CELF1/CTCF/CSPG5/FUT9/POLD3/NFAT5/PTGES3/STAG2/MAP3K2/NUP50/KDM5B/ZMYND11/SRSF10/ARPP19/ADCY…	1454
GO:0044271	GO:0044271	cellular nitrogen compound biosynthetic process	1122/3493	4156/18585	3.39685e-50	2.7317e-48	1.70674e-48	MED6/ZBTB33/HDAC6/HDAC5/HIPK3/CDH13/NAMPT/TOB1/TENM1/NME6/TRIM13/TOPORS/TRIB1/SRRM1/IRX5/CDKN1B/APBB3/PCGF3/HMG20A/KLF2/CITED2/PIAS3/BASP1/ZBTB18/CAP1/CEBPA/CEBPB/ATG7/MXD4/ARID3B/POLR3F/POLR3G/CAMKK2/KHDRBS1/CTCF/POLD3/NFAT5/MAP3K2/NUP50/KDM5B/ZMYND11/SRSF10/ADCY2/ZNF275/SRCAP/PPARGC1A/SUB1/SPIN1/PNRC1/YWHAQ/CLP1/ATF7/VAX1/RBPMS/PIM2/PAPD7/NUDT21/WWP1/CHD2/CHD4/ADCY5/HNRNPUL1/PRDM4/CHEK1/FOXN3/P…	1122
GO:0018130	GO:0018130	heterocycle biosynthetic process	1101/3493	4064/18585	7.68091e-50	6.10588e-48	3.8149e-48	MED6/ZBTB33/HDAC6/HDAC5/HIPK3/CDH13/NAMPT/TOB1/TENM1/NME6/TRIM13/TOPORS/TRIB1/GPHN/SRRM1/IRX5/CDKN1B/APBB3/PCGF3/HMG20A/KLF2/CITED2/PIAS3/BASP1/ZBTB18/CAP1/CEBPA/CEBPB/ATG7/MXD4/ARID3B/POLR3F/POLR3G/CAMKK2/KHDRBS1/CTCF/POLD3/NFAT5/MAP3K2/NUP50/KDM5B/ZMYND11/SRSF10/ADCY2/ZNF275/SRCAP/PPARGC1A/SUB1/SPIN1/PNRC1/YWHAQ/CLP1/ATF7/VAX1/RBPMS/PIM2/PAPD7/NUDT21/WWP1/CHD2/CHD4/ADCY5/HNRNPUL1/PRDM4/CHEK1/FO…	1101
GO:0009891	GO:0009891	positive regulation of biosynthetic process	529/3493	1568/18585	1.84554e-49	1.45043e-47	9.06213e-48	MED6/HDAC6/HDAC5/CDH13/NAMPT/TOPORS/KLF2/CITED2/CAP1/CEBPA/CEBPB/SORBS1/ARID3B/CAMKK2/KHDRBS1/CTCF/NFAT5/MAP3K2/ARPP19/PPARGC1A/SUB1/PIM2/CHEK1/SUPT16H/PADI2/CHP1/KLF12/ADCYAP1/MED12L/SP7/CCR7/COL1A1/UHMK1/KLF6/ADM/PPARGC1B/NCOA7/MTPN/CREB1/CREBBP/MAPK14/E2F7/CTGF/CTNNB1/ADRB1/DAB2IP/ADRB3/DAZL/DDX3X/DDX5/GLIS3/ASXL1/DLX3/DRD1/DRD2/JAG1/E2F3/E2F4/E2F5/EBF1/ABCA1/EDN1/EGR1/EGR2/EIF5A/ELAVL1/ELF2/E…	529
GO:0019438	GO:0019438	aromatic compound biosynthetic process	1100/3493	4069/18585	2.85606e-49	2.21938e-47	1.38665e-47	MED6/ZBTB33/HDAC6/HDAC5/HIPK3/CDH13/NAMPT/TOB1/TENM1/NME6/TRIM13/TOPORS/TRIB1/SRRM1/IRX5/CDKN1B/APBB3/PCGF3/HMG20A/KLF2/CITED2/PIAS3/BASP1/ZBTB18/CAP1/CEBPA/CEBPB/ATG7/MXD4/ARID3B/POLR3F/POLR3G/CAMKK2/KHDRBS1/CTCF/POLD3/NFAT5/MAP3K2/NUP50/KDM5B/ZMYND11/SRSF10/ADCY2/ZNF275/SRCAP/PPARGC1A/SUB1/SPIN1/PNRC1/YWHAQ/CLP1/ATF7/VAX1/RBPMS/PIM2/PAPD7/NUDT21/WWP1/CHD2/CHD4/ADCY5/HNRNPUL1/PRDM4/CHEK1/FOXN3/P…	1100
GO:0031328	GO:0031328	positive regulation of cellular biosynthetic process	521/3493	1542/18585	6.96901e-49	5.3553e-47	3.34594e-47	MED6/HDAC5/CDH13/NAMPT/TOPORS/KLF2/CITED2/CAP1/CEBPA/CEBPB/SORBS1/ARID3B/CAMKK2/KHDRBS1/CTCF/NFAT5/MAP3K2/ARPP19/PPARGC1A/SUB1/PIM2/CHEK1/SUPT16H/PADI2/CHP1/KLF12/ADCYAP1/MED12L/SP7/CCR7/COL1A1/UHMK1/KLF6/ADM/PPARGC1B/NCOA7/CREB1/CREBBP/MAPK14/E2F7/CTNNB1/ADRB1/DAB2IP/ADRB3/DAZL/DDX3X/DDX5/GLIS3/ASXL1/DLX3/DRD1/DRD2/JAG1/E2F3/E2F4/E2F5/EBF1/ABCA1/EDN1/EGR1/EGR2/EIF5A/ELAVL1/ELF2/ELK1/ELK3/TET3/EN…	521
GO:0000904	GO:0000904	cell morphogenesis involved in differentiation	335/3493	835/18585	7.71292e-49	5.86182e-47	3.66241e-47	RANBP9/ACTR2/PLXNC1/SEMA3A/BASP1/SEC24B/OLFM1/VAV3/SLC9A6/CAP1/STK25/ATG7/OLFM4/PDLIM5/CFL1/CHL1/PGRMC1/RAB10/FERMT2/VAX1/B4GAT1/CIT/BVES/LZTS1/MGLL/SLITRK1/AGAP2/AP2M1/FRMD6/CNP/COL1A1/COL3A1/COL4A1/COL4A2/COL4A5/COL5A1/COL5A2/WDR36/CREB1/SLITRK4/CRMP1/CSNK2A1/CSNK2A2/CTNNB1/GLIPR2/DAB2IP/AP2A1/DAG1/DCX/ARX/DLG1/DLG3/DLG4/DPYSL2/DPYSL3/DRD2/EFNA5/EFNB1/EFNB3/EGR2/FBXO45/MARK2/CTTN/DMTN/EPHA1/EPH…	335
GO:0048583	GO:0048583	regulation of response to stimulus	942/3493	3356/18585	1.97778e-48	1.48678e-46	9.28924e-47	CDH2/HDAC6/BCL2L11/FRAT1/RANBP9/PDCD7/ACTR2/TSPAN5/HIPK3/CDH13/RASGRP1/TOB1/FAM13A/WASF2/TENM1/PSME3/TRIM13/CDK6/GDF11/TRIB1/CD96/RCAN2/SPRY3/CDKN1B/CITED2/SEMA3A/DLC1/CDC42EP2/VAV3/SLC9A6/STK25/HYOU1/ATG7/OLFM4/CXCL13/ARFGEF2/SORBS1/STAMBP/POLR3F/POLR3G/KHDRBS1/RRAGA/CFL1/NFAT5/PTGES3/MAP3K2/CTSC/GIPC1/ZMYND11/FRS2/USP19/PPARGC1A/EDAR/SPIN1/RALBP1/TMED2/YWHAQ/METAP2/RBPMS/PIM2/CHEK1/BVES/FICD/LZ…	942
GO:0009058	GO:0009058	biosynthetic process	1461/3493	5823/18585	3.0954e-48	2.30191e-46	1.43821e-46	MED6/ZBTB33/HDAC6/HDAC5/GNE/ABCC5/GPC6/COL4A3BP/UST/HIPK3/CDH13/NAMPT/TOB1/LPCAT3/TENM1/NME6/TRIM13/TOPORS/TRIB1/GPHN/SRRM1/IRX5/CDKN1B/APBB3/PCGF3/HMG20A/KLF2/CITED2/CEPT1/PIAS3/ST3GAL6/BASP1/CDIPT/SEC24B/ZBTB18/CAP1/SYNCRIP/CEBPA/CEBPB/ATG7/SORBS1/MXD4/ARID3B/POLR3F/POLR3G/IGF2BP1/IGF2BP2/CAMKK2/KHDRBS1/CELF1/CTCF/CSPG5/FUT9/POLD3/NFAT5/PTGES3/STAG2/MAP3K2/NUP50/KDM5B/ZMYND11/SRSF10/ARPP19/ADCY…	1461
GO:0016070	GO:0016070	RNA metabolic process	1143/3493	4290/18585	3.8256e-48	2.81466e-46	1.75858e-46	MED6/ZBTB33/HDAC6/HDAC5/PDCD7/HIPK3/CDH13/NAMPT/TOB1/MBNL2/TENM1/RBM6/TRIM13/TOPORS/TRIB1/SRRM1/IRX5/CDKN1B/APBB3/PCGF3/HMG20A/KLF2/CITED2/PIAS3/BASP1/ZBTB18/SYNCRIP/CEBPA/CEBPB/ATG7/RPP30/MXD4/ARID3B/POLR3F/POLR3G/CAMKK2/KHDRBS1/CELF1/CELF2/CTCF/NFAT5/MAP3K2/NUP50/KDM5B/AHCYL1/ZMYND11/SRSF10/ZNF275/SRCAP/PPARGC1A/SUB1/SPIN1/SF3A3/PNRC1/YWHAQ/CLP1/ATF7/VAX1/RBPMS/PIM2/NUDT21/WWP1/CHD2/CHD4/HNRNPU…	1143
GO:0035556	GO:0035556	intracellular signal transduction	694/3493	2272/18585	9.20709e-48	6.70276e-46	4.18782e-46	CDH2/ZBTB33/BCL2L11/SH2B3/RANBP9/DCDC5/HIPK3/CDH13/ARL4C/ARL4A/RASGRP1/FAM13A/ABI2/WASF2/TENM1/PSME3/TRIM13/INADL/TOPORS/GDF11/TRIB1/RCAN2/CDKN1B/MRVI1/DLC1/VAV3/STK25/HYOU1/OLFM4/ARFGEF2/CDC42EP3/STAMBP/CAMKK2/RRAGA/CFL1/NFAT5/MAP3K2/ZMYND11/ADCY2/FRS2/RAB10/EDAR/RALBP1/YWHAQ/PIM2/ADCY5/CIT/ADCY6/FZD10/AKAP13/AKAP11/DUSP10/PDCD10/CHN2/CHP1/PIK3IP1/ADCY8/OSBPL8/ADCY9/RASGRP4/ADCYAP1/RAB39B/AGAP2/…	694
GO:0030030	GO:0030030	cell projection organization	426/3493	1184/18585	2.03664e-47	1.46723e-45	9.1671e-46	RANBP9/ACTR2/CDH13/PLXNC1/WASF2/TENM1/TOPORS/KATNB1/SEMA3A/SEC24B/CDC42EP2/VAV3/SLC9A6/CAP1/STK25/ATG7/CDC42EP3/PDLIM5/CSPG5/CFL1/CHL1/PGRMC1/RAB10/VAX1/B4GAT1/STMN2/CIT/KIF3A/LZTS1/ADCY6/PACSIN2/MGLL/SLITRK1/EVI5L/ADCYAP1/GRIN3A/AGAP2/SSX2IP/AP2M1/FGD4/CCR7/SEZ6/CNP/CNR1/UHMK1/COL3A1/COL4A1/COL4A2/COL4A5/COL5A1/COL5A2/ADM/WDR36/CREB1/SLITRK4/CRMP1/CSNK2A1/CSNK2A2/FGD5/PAQR3/DAB2IP/CYLD/CAMSAP1/A…	426
GO:0048812	GO:0048812	neuron projection morphogenesis	279/3493	652/18585	5.58945e-47	3.98522e-45	2.48993e-45	RANBP9/ACTR2/PLXNC1/SEMA3A/VAV3/SLC9A6/CAP1/STK25/ATG7/PDLIM5/CFL1/CHL1/PGRMC1/RAB10/VAX1/B4GAT1/CIT/LZTS1/MGLL/SLITRK1/AGAP2/AP2M1/CNP/COL3A1/COL4A1/COL4A2/COL4A5/COL5A1/COL5A2/WDR36/CREB1/SLITRK4/CRMP1/CSNK2A1/CSNK2A2/DAB2IP/AP2A1/DAG1/DCX/ARX/DLG1/DLG3/DLG4/DPYSL2/DPYSL3/DRD2/EFNA5/EFNB1/EFNB3/EGR2/FBXO45/MARK2/EMX1/CTTN/EPHA1/EPHA3/EPHA4/EPHA5/EPHA7/EPHA8/EPHB1/EPHB3/EPHB4/ETV1/FGF13/FGFR1/FG…	279
GO:0032989	GO:0032989	cellular component morphogenesis	445/3493	1263/18585	8.27733e-47	5.84143e-45	3.64967e-45	RANBP9/COL4A3BP/ACTR2/PLXNC1/WASF2/KLF2/SEMA3A/DLC1/BASP1/SEC24B/CDC42EP2/OLFM1/VAV3/SLC9A6/CAP1/STK25/NEBL/ATG7/OLFM4/CDC42EP3/PDLIM5/CFL1/CHL1/PGRMC1/RAB10/FERMT2/VAX1/B4GAT1/CIT/KIF3A/BVES/LDB3/LZTS1/SEC23IP/PACSIN2/LARP4/MGLL/FMNL2/SLITRK1/EVI5L/AGAP2/SSX2IP/AP2M1/ADD1/FGD4/FRMD6/CNP/COL1A1/COL3A1/COL4A1/COL4A2/COL4A5/COL5A1/COL5A2/WDR36/CREB1/SLITRK4/CRMP1/MAPK14/CSNK1A1/CSNK1D/CSNK1E/CSNK2A…	445
GO:0000902	GO:0000902	cell morphogenesis	423/3493	1180/18585	1.34729e-46	9.41195e-45	5.8805e-45	RANBP9/COL4A3BP/ACTR2/PLXNC1/WASF2/KLF2/SEMA3A/DLC1/BASP1/SEC24B/CDC42EP2/OLFM1/VAV3/SLC9A6/CAP1/STK25/ATG7/OLFM4/CDC42EP3/PDLIM5/CFL1/CHL1/PGRMC1/RAB10/FERMT2/VAX1/B4GAT1/CIT/KIF3A/BVES/LZTS1/PACSIN2/LARP4/MGLL/FMNL2/SLITRK1/EVI5L/AGAP2/SSX2IP/AP2M1/ADD1/FGD4/FRMD6/CNP/COL1A1/COL3A1/COL4A1/COL4A2/COL4A5/COL5A1/COL5A2/WDR36/CREB1/SLITRK4/CRMP1/MAPK14/CSNK1A1/CSNK1D/CSNK1E/CSNK2A1/CSNK2A2/CTNNB1/G…	423
GO:1901362	GO:1901362	organic cyclic compound biosynthetic process	1115/3493	4189/18585	2.07665e-46	1.43621e-44	8.97331e-45	MED6/ZBTB33/HDAC6/HDAC5/HIPK3/CDH13/NAMPT/TOB1/TENM1/NME6/TRIM13/TOPORS/TRIB1/GPHN/SRRM1/IRX5/CDKN1B/APBB3/PCGF3/HMG20A/KLF2/CITED2/PIAS3/BASP1/ZBTB18/CAP1/CEBPA/CEBPB/ATG7/MXD4/ARID3B/POLR3F/POLR3G/CAMKK2/KHDRBS1/CTCF/POLD3/NFAT5/MAP3K2/NUP50/KDM5B/ZMYND11/SRSF10/ADCY2/ZNF275/SRCAP/CYP46A1/PPARGC1A/SUB1/SPIN1/PNRC1/YWHAQ/CLP1/ATF7/VAX1/RBPMS/PIM2/PAPD7/NUDT21/WWP1/CHD2/CHD4/ADCY5/HNRNPUL1/PRDM4/…	1115
GO:0048667	GO:0048667	cell morphogenesis involved in neuron differentiation	271/3493	640/18585	1.37291e-44	9.40102e-43	5.87367e-43	RANBP9/ACTR2/PLXNC1/SEMA3A/SEC24B/VAV3/SLC9A6/CAP1/STK25/ATG7/PDLIM5/CFL1/CHL1/PGRMC1/RAB10/VAX1/B4GAT1/CIT/LZTS1/MGLL/SLITRK1/AGAP2/AP2M1/CNP/COL3A1/COL4A1/COL4A2/COL4A5/COL5A1/COL5A2/WDR36/CREB1/SLITRK4/CRMP1/CSNK2A1/CSNK2A2/AP2A1/DAG1/DCX/ARX/DLG1/DLG3/DLG4/DPYSL2/DPYSL3/DRD2/EFNA5/EFNB1/EFNB3/EGR2/FBXO45/MARK2/CTTN/EPHA1/EPHA3/EPHA4/EPHA5/EPHA7/EPHA8/EPHB1/EPHB3/EPHB4/ETV1/FGF13/FGFR1/FGFR2/A…	271
GO:0006139	GO:0006139	nucleobase-containing compound metabolic process	1345/3493	5340/18585	6.64859e-44	4.508e-42	2.81656e-42	MED6/ZBTB33/HDAC6/HDAC5/GNE/OCLN/HUWE1/PDCD7/CTDSP2/HIPK3/CDH13/NAMPT/TOB1/MBNL2/TENM1/RBM6/NME6/TRIM13/TOPORS/TRIB1/SRRM1/IRX5/CDKN1B/APBB3/PCGF3/HMG20A/KLF2/CITED2/PIAS3/BASP1/ZBTB18/CAP1/SYNCRIP/CEBPA/CEBPB/HYOU1/ATG7/RPP30/MXD4/ARID3B/POLR3F/POLR3G/CAMKK2/KHDRBS1/CELF1/CELF2/CTCF/POLD3/NFAT5/PTGES3/STAG2/MAP3K2/NUP50/KDM5B/AHCYL1/ZMYND11/SRSF10/ADCY2/ZNF275/SRCAP/PPARGC1A/SUB1/SPIN1/SF3A3/PNR…	1345
GO:0007409	GO:0007409	axonogenesis	249/3493	570/18585	7.87081e-44	5.2849e-42	3.30196e-42	RANBP9/ACTR2/PLXNC1/SEMA3A/VAV3/SLC9A6/CAP1/STK25/ATG7/CFL1/CHL1/PGRMC1/RAB10/VAX1/B4GAT1/MGLL/SLITRK1/AGAP2/AP2M1/CNP/COL3A1/COL4A1/COL4A2/COL4A5/COL5A1/COL5A2/WDR36/CREB1/SLITRK4/CRMP1/CSNK2A1/CSNK2A2/AP2A1/DAG1/DCX/ARX/DLG1/DLG3/DLG4/DPYSL2/DPYSL3/DRD2/EFNA5/EFNB1/EFNB3/EGR2/FBXO45/MARK2/CTTN/EPHA1/EPHA3/EPHA4/EPHA5/EPHA7/EPHA8/EPHB1/EPHB3/EPHB4/ETV1/FGF13/FGFR1/FGFR2/ABLIM3/RUFY3/FOXD1/USP33/…	249
GO:0090304	GO:0090304	nucleic acid metabolic process	1225/3493	4775/18585	4.72764e-43	3.11785e-41	1.94801e-41	MED6/ZBTB33/HDAC6/HDAC5/HUWE1/PDCD7/HIPK3/CDH13/NAMPT/TOB1/MBNL2/TENM1/RBM6/TRIM13/TOPORS/TRIB1/SRRM1/IRX5/CDKN1B/APBB3/PCGF3/HMG20A/KLF2/CITED2/PIAS3/BASP1/ZBTB18/SYNCRIP/CEBPA/CEBPB/ATG7/RPP30/MXD4/ARID3B/POLR3F/POLR3G/CAMKK2/KHDRBS1/CELF1/CELF2/CTCF/POLD3/NFAT5/PTGES3/STAG2/MAP3K2/NUP50/KDM5B/AHCYL1/ZMYND11/SRSF10/ZNF275/SRCAP/PPARGC1A/SUB1/SPIN1/SF3A3/PNRC1/YWHAQ/CLP1/ATF7/VAX1/RBPMS/PIM2/PAP…	1225
GO:0009892	GO:0009892	negative regulation of metabolic process	695/3493	2340/18585	4.73358e-43	3.11785e-41	1.94801e-41	ZBTB33/HDAC6/HDAC5/RANBP9/CTDSP2/HIPK3/TOB1/PSME3/TRIM13/CTDSPL/TRIB1/CDKN1B/HMG20A/CITED2/BASP1/OLFM1/ZBTB18/SYNCRIP/CEBPA/CEBPB/ATG7/MXD4/IGF2BP1/IGF2BP2/KHDRBS1/CELF1/CTCF/STAG2/GIPC1/KDM5B/ZMYND11/SRSF10/ARPP19/PPARGC1A/TMED2/YWHAQ/CLP1/ATF7/VAX1/WWP1/CHEK1/FOXN3/FICD/BAZ2A/LZTS1/FZD10/DUSP10/PDCD10/CHP1/KLF12/NACC1/CBX3/PIK3IP1/LMTK3/ELFN2/FOXP4/AGAP2/CLTC/AEBP2/SOCS4/JDP2/CNR1/DMBX1/COL7A1/…	695
GO:0051239	GO:0051239	regulation of multicellular organismal process	672/3493	2243/18585	7.08423e-43	4.62213e-41	2.88786e-41	HDAC6/HDAC5/BCL2L11/HCN4/GJC1/TOB1/CDK6/LRRC17/IRX5/CDKN1B/KATNB1/MRVI1/HMG20A/KLF2/CITED2/SEMA3A/BASP1/SEC24B/OLFM1/STK25/CEBPA/CEBPB/ATG7/PROCR/CXCL13/ARFGEF2/PDLIM5/POLR3F/POLR3G/IGF2BP1/IGF2BP2/CELF1/CELF2/CFL1/TOB2/FRS2/USP19/NMU/PPARGC1A/VAX1/STMN2/CIT/BVES/LZTS1/ADCY6/AKAP13/DUSP10/PDCD10/TUSC2/MGLL/FBXO32/ADCYAP1/FOXP4/ADD1/CLIC1/CCR7/SEZ6/CNN1/CCSAP/CNR1/COL1A1/COL3A1/COL4A2/COL5A1/COL5A…	672
GO:0009888	GO:0009888	tissue development	544/3493	1703/18585	8.07425e-43	5.21883e-41	3.26068e-41	C1orf68/HDAC5/GJC1/CDK6/TOPORS/GDF11/LRRC17/IRX5/SPEG/KLF2/CITED2/SEMA3A/DLC1/BASP1/SEC24B/OLFM1/ZBTB18/CEBPB/NEBL/ATG7/CFL1/FRS2/USP19/RAB10/PPARGC1A/EDAR/VAX1/BVES/SOX21/PDCD10/ZNF689/FOXP4/TPP1/FRMD6/CNN3/COL1A1/COL3A1/COL4A1/COL4A2/COL5A1/COL5A2/COL7A1/COL10A1/COL11A1/COL12A1/COL19A1/ADM/MTPN/CREB1/AMER1/CCM2L/MAPK14/CSF1/E2F7/CSK/CTGF/CTNNB1/GLIPR2/CXADR/ADRB1/DAB2IP/CYP1B1/RDH10/CYP27B1/DAG…	544
GO:0045595	GO:0045595	regulation of cell differentiation	467/3493	1390/18585	8.26287e-43	5.29129e-41	3.30595e-41	CDH2/HDAC6/HDAC5/TOB1/CDK6/GDF11/LRRC17/KATNB1/HMG20A/SEMA3A/OLFM1/STK25/CEBPA/CEBPB/OLFM4/PDLIM5/CFL1/STAG2/TOB2/MMP24/VAX1/STMN2/CIT/LZTS1/ADCY6/DUSP10/MGLL/ADCYAP1/FOXP4/CLIC1/SP7/JDP2/SEZ6/CNR1/COL1A1/COL3A1/COL5A1/COL5A2/ANKRD54/ADM/PPARGC1B/WDR36/CREB1/CREBBP/ZBTB46/MAPK14/CSF1/KCTD11/CTGF/RC3H1/CTNNB1/IGSF5/GLIPR2/PAQR3/ADRB1/DAB2IP/CYLD/CYP27B1/DDX5/BBS12/ASXL1/DMD/DNMT3B/DPYSL2/DPYSL3/DR…	467
GO:0051716	GO:0051716	cellular response to stimulus	1556/3493	6414/18585	1.27017e-42	8.05916e-41	5.03529e-41	CDH2/AKT3/ZBTB33/HDAC6/HDAC5/BCL2L11/SH2B3/HCN4/FRAT1/RANBP9/DCDC5/HUWE1/PTPRU/PDCD7/GPC6/COL4A3BP/ACTR2/TSPAN5/CTDSP2/HIPK3/CDH13/ARL4C/ARL4A/RASGRP1/NAMPT/TOB1/FAM13A/ADGRG2/ABI2/PLXNC1/WASF2/TENM1/PSME3/TRIM13/INADL/CDK6/TOPORS/GDF11/TRIB1/RCAN2/SPRY3/CDKN1B/UBE4B/MRVI1/KLF2/CITED2/SEMA3A/DLC1/ST3GAL6/PGRMC2/VAV3/SLC9A6/CAP1/SYNCRIP/STK25/CEBPA/CEBPB/HYOU1/IPO8/IPO7/ATG7/OLFM4/CXCL13/ARFGEF2/S…	1556
GO:0044267	GO:0044267	cellular protein metabolic process	1109/3493	4231/18585	1.46712e-42	9.22421e-41	5.7632e-41	AKT3/HDAC6/HDAC5/PDCD6IP/BCL2L11/GNE/HUWE1/PTPRU/COL4A3BP/UST/CTDSP2/HIPK3/RASGRP1/TOB1/ABI2/TENM1/PSME3/TRIM13/CDK6/TOPORS/CTDSPL/GDF11/TRIB1/DCAF7/GPHN/TIMM17B/CDKN1B/UBE4B/SPEG/DNAJA2/BCKDK/MARCH6/DLC1/PIAS3/ST3GAL6/ARIH2/SEC24B/ZER1/TOMM40/UBE2E3/SYNCRIP/STK25/CEBPA/HYOU1/ATG7/TRIM3/STAMBP/EXOC5/IGF2BP1/IGF2BP2/CAMKK2/KHDRBS1/CELF1/CTCF/FUT9/CFL1/PTGES3/MAP3K2/CTSC/GIPC1/KDM5B/ADCY2/SEC24A/FR…	1109
GO:0061564	GO:0061564	axon development	253/3493	593/18585	2.52308e-42	1.57204e-40	9.82195e-41	RANBP9/ACTR2/PLXNC1/SEMA3A/VAV3/SLC9A6/CAP1/STK25/ATG7/CSPG5/CFL1/CHL1/PGRMC1/RAB10/VAX1/B4GAT1/MGLL/SLITRK1/AGAP2/AP2M1/CNP/CNR1/COL3A1/COL4A1/COL4A2/COL4A5/COL5A1/COL5A2/WDR36/CREB1/SLITRK4/CRMP1/CSNK2A1/CSNK2A2/AP2A1/DAG1/DCX/ARX/DLG1/DLG3/DLG4/DPYSL2/DPYSL3/DRD2/EFNA5/EFNB1/EFNB3/CELSR3/EGR2/FBXO45/MARK2/CTTN/EPHA1/EPHA3/EPHA4/EPHA5/EPHA7/EPHA8/EPHB1/EPHB3/EPHB4/ETV1/FGF13/FGFR1/FGFR2/ABLIM3/…	253
GO:0045944	GO:0045944	positive regulation of transcription from RNA polymerase II promoter	342/3493	921/18585	3.53377e-41	2.1821e-39	1.36336e-39	MED6/HDAC5/CDH13/NAMPT/KLF2/CITED2/CEBPA/CEBPB/ARID3B/NFAT5/PPARGC1A/SUB1/KLF12/ADCYAP1/MED12L/SP7/PPARGC1B/NCOA7/CREB1/CREBBP/MAPK14/E2F7/CTNNB1/DAB2IP/DDX3X/DDX5/GLIS3/ASXL1/DLX3/DRD2/JAG1/E2F4/E2F5/EDN1/EGR1/EGR2/ELK1/ELK3/TET3/EN2/EP300/ESR1/ESRRA/ESRRB/ESRRG/ETS1/ETV1/ETV5/ETV6/MECOM/EYA1/RFX6/FGF2/FGFR2/IKZF2/MTF2/ABLIM3/FOXC1/FOXD1/ZNF292/FOXO1/FOXO3/FLI1/KDM6B/MCF2L/SATB2/FOS/WBP2/KPNA6/S…	342
GO:0009790	GO:0009790	embryo development	356/3493	978/18585	1.08755e-40	6.65622e-39	4.15874e-39	BCL2L11/SH2B3/HCN4/FRAT1/COL4A3BP/IRX5/SPEG/KLF2/CITED2/SEMA3A/DLC1/BASP1/SEC24B/ZBTB18/CEBPA/CEBPB/CELF1/CFL1/FRS2/TMED2/FOXP4/ADD1/LRIG3/CCSAP/COL1A1/COL4A2/COL5A1/COL5A2/COL7A1/COL11A1/COL12A1/UBR3/ADM/CREBBP/E2F7/CTNNB1/AMOT/RDH10/DDX5/DLG1/DLX6/DNMT3A/DUSP1/DUSP3/DUSP4/ECE1/EDN1/EFNB1/TET3/EMX1/EP300/NRK/HIPK1/ERBB4/ERF/ESRRB/MECOM/EYA1/ACSL4/BPTF/ALDH1A3/FBN2/FGF2/FGF9/FGFR1/FGFR2/EPN2/FOXC…	356
GO:0006807	GO:0006807	nitrogen compound metabolic process	1498/3493	6171/18585	1.92852e-40	1.16997e-38	7.30986e-39	MED6/ZBTB33/HDAC6/HDAC5/GNE/OCLN/ABCC5/HUWE1/PDCD7/GPC6/COL4A3BP/UST/CTDSP2/HIPK3/CDH13/NAMPT/TOB1/MBNL2/LPCAT3/TENM1/RBM6/PSME3/NME6/TRIM13/TOPORS/TRIB1/GPHN/SRRM1/IRX5/CDKN1B/BCKDK/APBB3/PCGF3/HMG20A/KLF2/CITED2/CEPT1/PIAS3/ST3GAL6/BASP1/OLFM1/ZBTB18/CAP1/SYNCRIP/CEBPA/CEBPB/HYOU1/ATG7/RPP30/SLC19A2/MXD4/ARID3B/POLR3F/POLR3G/CAMKK2/KHDRBS1/CELF1/CELF2/CTCF/CSPG5/POLD3/NFAT5/PTGES3/STAG2/MAP3K2/…	1498
GO:0050896	GO:0050896	response to stimulus	1809/3493	7761/18585	2.46454e-40	1.48215e-38	9.26036e-39	CDH2/AKT3/ZBTB33/HDAC6/HDAC5/BCL2L11/SH2B3/HCN4/FRAT1/RANBP9/DCDC5/HUWE1/PTPRU/PDCD7/GPC6/COL4A3BP/ACTR2/TSPAN5/CTDSP2/HIPK3/CDH13/ARL4C/ARL4A/RASGRP1/NAMPT/TOB1/FAM13A/ADGRG2/ABI2/PLXNC1/WASF2/TENM1/PSME3/TRIM13/INADL/CDK6/TOPORS/GDF11/TRIB1/CD96/RCAN2/SPRY3/IRX5/CDKN1B/UBE4B/DNAJA2/MRVI1/KLF2/CITED2/SEMA3A/DLC1/PIAS3/ST3GAL6/PGRMC2/VAV3/SLC9A6/CAP1/SYNCRIP/STK25/CEBPA/CEBPB/HYOU1/IPO8/IPO7/ATG7…	1809
GO:2000026	GO:2000026	regulation of multicellular organismal development	467/3493	1417/18585	2.49802e-40	1.48934e-38	9.30525e-39	HDAC5/CDK6/LRRC17/CDKN1B/KATNB1/HMG20A/CITED2/SEMA3A/BASP1/SEC24B/OLFM1/STK25/CEBPB/CXCL13/PDLIM5/CFL1/TOB2/FRS2/USP19/VAX1/STMN2/CIT/LZTS1/ADCY6/DUSP10/PDCD10/MGLL/ADCYAP1/FOXP4/ADD1/SEZ6/CCSAP/CNR1/COL1A1/COL3A1/COL4A2/COL5A1/COL5A2/ANKRD54/ACVR1C/ADM/PPARGC1B/WDR36/MTPN/CREB1/ZBTB46/MAPK14/CSF1/KCTD11/CBLN2/CTGF/RC3H1/CTNNB1/IGSF5/GLIPR2/PAQR3/ADRB1/DAB2IP/CYLD/CYP1B1/AMOT/CYP27B1/DDX5/DLG1/DM…	467
GO:0046483	GO:0046483	heterocycle metabolic process	1365/3493	5516/18585	3.56643e-40	2.10816e-38	1.31716e-38	MED6/ZBTB33/HDAC6/HDAC5/GNE/OCLN/HUWE1/PDCD7/CTDSP2/HIPK3/CDH13/NAMPT/TOB1/MBNL2/TENM1/RBM6/NME6/TRIM13/TOPORS/TRIB1/GPHN/SRRM1/IRX5/CDKN1B/APBB3/PCGF3/HMG20A/KLF2/CITED2/PIAS3/BASP1/ZBTB18/CAP1/SYNCRIP/CEBPA/CEBPB/HYOU1/ATG7/RPP30/SLC19A2/MXD4/ARID3B/POLR3F/POLR3G/CAMKK2/KHDRBS1/CELF1/CELF2/CTCF/POLD3/NFAT5/PTGES3/STAG2/MAP3K2/NUP50/KDM5B/AHCYL1/ZMYND11/SRSF10/ADCY2/ZNF275/SRCAP/PPARGC1A/SUB1/SP…	1365
GO:0010605	GO:0010605	negative regulation of macromolecule metabolic process	608/3493	2006/18585	3.96474e-40	2.32374e-38	1.45185e-38	ZBTB33/HDAC6/HDAC5/CTDSP2/HIPK3/TOB1/PSME3/TRIM13/CTDSPL/TRIB1/CDKN1B/HMG20A/CITED2/BASP1/OLFM1/ZBTB18/SYNCRIP/CEBPA/CEBPB/ATG7/MXD4/IGF2BP1/IGF2BP2/KHDRBS1/CELF1/CTCF/STAG2/GIPC1/KDM5B/ZMYND11/SRSF10/YWHAQ/CLP1/ATF7/VAX1/WWP1/CHEK1/FOXN3/BAZ2A/DUSP10/PDCD10/CHP1/KLF12/NACC1/CBX3/FOXP4/AGAP2/CLTC/AEBP2/SOCS4/JDP2/DMBX1/COL7A1/CPEB2/PPARGC1B/NACC2/CREB1/CREBBP/CRY2/E2F7/CSNK2A1/CSNK2A2/CTGF/CTNNB1…	608
GO:0034641	GO:0034641	cellular nitrogen compound metabolic process	1432/3493	5851/18585	5.10529e-40	2.96707e-38	1.8538e-38	MED6/ZBTB33/HDAC6/HDAC5/GNE/OCLN/HUWE1/PDCD7/COL4A3BP/CTDSP2/HIPK3/CDH13/NAMPT/TOB1/MBNL2/LPCAT3/TENM1/RBM6/PSME3/NME6/TRIM13/TOPORS/TRIB1/SRRM1/IRX5/CDKN1B/APBB3/PCGF3/HMG20A/KLF2/CITED2/CEPT1/PIAS3/BASP1/OLFM1/ZBTB18/CAP1/SYNCRIP/CEBPA/CEBPB/HYOU1/ATG7/RPP30/SLC19A2/MXD4/ARID3B/POLR3F/POLR3G/CAMKK2/KHDRBS1/CELF1/CELF2/CTCF/POLD3/NFAT5/PTGES3/STAG2/MAP3K2/NUP50/KDM5B/AHCYL1/ZMYND11/SRSF10/ADCY2/…	1432
GO:0031324	GO:0031324	negative regulation of cellular metabolic process	621/3493	2071/18585	1.91235e-39	1.10215e-37	6.88614e-38	ZBTB33/HDAC6/HDAC5/RANBP9/CTDSP2/HIPK3/TOB1/PSME3/TRIM13/CTDSPL/TRIB1/CDKN1B/HMG20A/CITED2/BASP1/OLFM1/ZBTB18/SYNCRIP/CEBPA/CEBPB/ATG7/MXD4/IGF2BP1/IGF2BP2/KHDRBS1/CELF1/CTCF/STAG2/GIPC1/KDM5B/ZMYND11/SRSF10/PPARGC1A/YWHAQ/ATF7/VAX1/WWP1/CHEK1/FOXN3/BAZ2A/LZTS1/DUSP10/CHP1/KLF12/NACC1/CBX3/PIK3IP1/LMTK3/ELFN2/FOXP4/AEBP2/SOCS4/JDP2/CNR1/DMBX1/COL7A1/CPEB2/PPARGC1B/NACC2/CREB1/CREBBP/CRY2/E2F7/CSK…	621
GO:0006725	GO:0006725	cellular aromatic compound metabolic process	1364/3493	5531/18585	2.96769e-39	1.69624e-37	1.0598e-37	MED6/ZBTB33/HDAC6/HDAC5/GNE/OCLN/HUWE1/PDCD7/CTDSP2/HIPK3/CDH13/NAMPT/TOB1/MBNL2/TENM1/RBM6/NME6/TRIM13/TOPORS/TRIB1/SRRM1/IRX5/CDKN1B/APBB3/PCGF3/HMG20A/KLF2/CITED2/PIAS3/BASP1/ZBTB18/CAP1/SYNCRIP/CEBPA/CEBPB/HYOU1/ATG7/RPP30/SLC19A2/MXD4/ARID3B/POLR3F/POLR3G/CAMKK2/KHDRBS1/CELF1/CELF2/CTCF/POLD3/NFAT5/PTGES3/STAG2/MAP3K2/NUP50/KDM5B/AHCYL1/ZMYND11/SRSF10/ADCY2/ZNF275/SRCAP/PPARGC1A/SUB1/SPIN1/S…	1364
GO:0065008	GO:0065008	regulation of biological quality	878/3493	3217/18585	3.49601e-39	1.98184e-37	1.23823e-37	KCNE3/BCL2L11/SH2B3/HCN4/GJC1/ATP9A/COL4A3BP/ACTR2/RASGRP1/ABI2/TENM1/CDK6/TOPORS/IRX5/MRVI1/KLF2/SEMA3A/DLC1/ATP8A1/PIAS3/CDC42EP2/VAV3/ZBTB18/SLC9A6/CAP1/SYNCRIP/CEBPA/ATG7/PROCR/CXCL13/CDC42EP3/PDLIM5/IGF2BP1/RRAGA/POLD3/CFL1/PTGES3/GIPC1/ADCY2/SEC24A/CCR9/CPLX1/USP19/NMU/PPARGC1A/KDELR1/YWHAQ/FERMT2/KIF2C/KDELR2/PIM2/ADCY5/CIT/KIF3A/BVES/ADCY6/PDCD10/EGLN2/CHP1/STX1B/SLC46A1/TUSC2/MGLL/ADCY8/…	878
GO:0006928	GO:0006928	movement of cell or subcellular component	528/3493	1686/18585	8.9517e-39	5.03333e-37	3.14478e-37	CDH2/HDAC6/HDAC5/RANBP9/PTPRU/GPC6/ACTR2/CDH13/RASGRP1/ABI2/PLXNC1/WASF2/CDK6/TRIB1/CDKN1B/KATNB1/CITED2/SEMA3A/DLC1/ATP8A1/OLFM1/VAV3/CAP1/PROCR/CXCL13/CFL1/KIF1C/CHL1/GIPC1/PGRMC1/KIF2C/VAX1/B4GAT1/ABHD2/KIF3A/PDCD10/PADI2/OSBPL8/AGAP2/SSX2IP/AP2M1/FRMD6/CCR7/CCSAP/COL1A1/COL1A2/COL3A1/COL4A1/COL4A2/COL4A5/COL5A1/COL5A2/ACVR1C/JMY/CREB1/CRMP1/SIRPA/MAPK14/CSF1/CSK/CSNK2A1/CSNK2A2/CTGF/CTNNB1/AD…	528
GO:0032879	GO:0032879	regulation of localization	626/3493	2102/18585	9.11015e-39	5.08111e-37	3.17463e-37	KCNE3/HDAC6/HDAC5/PDCD6IP/BCL2L11/HCN4/GJC1/HUWE1/PTPRU/CDH13/TENM1/CDK6/TRIB1/STX6/CDKN1B/CITED2/SEMA3A/DLC1/ATP8A1/ARIH2/SEC24B/OLFM1/ATG7/CXCL13/SORBS1/KHDRBS1/NUP50/AHCYL1/ARPP19/SEC24A/CPLX1/NMU/RAB10/PPARGC1A/EDAR/KDELR1/YWHAQ/KDELR2/RBPMS/ABHD2/PDCD10/PADI2/PACSIN2/CHP1/STX1B/BTBD9/OSBPL8/OSBPL11/ADCYAP1/SSX2IP/AP2M1/ADD1/CLCN3/CLCN5/CLCNKA/CLCNKB/CLIC1/CLTC/CCR7/MIEF2/CCSAP/CNR1/COL1A1/UH…	626
GO:0048858	GO:0048858	cell projection morphogenesis	312/3493	831/18585	1.29587e-38	7.16981e-37	4.47963e-37	RANBP9/ACTR2/PLXNC1/WASF2/SEMA3A/VAV3/SLC9A6/CAP1/STK25/ATG7/PDLIM5/CFL1/CHL1/PGRMC1/RAB10/VAX1/B4GAT1/CIT/KIF3A/LZTS1/PACSIN2/MGLL/SLITRK1/EVI5L/AGAP2/SSX2IP/AP2M1/CNP/COL3A1/COL4A1/COL4A2/COL4A5/COL5A1/COL5A2/WDR36/CREB1/SLITRK4/CRMP1/CSNK2A1/CSNK2A2/DAB2IP/CYLD/AP2A1/DAG1/DCX/ARX/DLG1/DLG3/DLG4/DMD/DPYSL2/DPYSL3/DRD2/E2F4/EFNA5/EFNB1/EFNB3/CELSR3/EGR2/FBXO45/MARK2/EMX1/CTTN/EPHA1/EPHA3/EPHA4/E…	312
GO:0007165	GO:0007165	signal transduction	1319/3493	5328/18585	2.09441e-38	1.1496e-36	7.18258e-37	CDH2/AKT3/ZBTB33/HDAC6/HDAC5/BCL2L11/SH2B3/FRAT1/RANBP9/DCDC5/PTPRU/PDCD7/GPC6/COL4A3BP/ACTR2/TSPAN5/CTDSP2/HIPK3/CDH13/ARL4C/ARL4A/RASGRP1/NAMPT/TOB1/FAM13A/ADGRG2/ABI2/PLXNC1/WASF2/TENM1/PSME3/TRIM13/INADL/CDK6/TOPORS/GDF11/TRIB1/RCAN2/SPRY3/CDKN1B/UBE4B/MRVI1/CITED2/SEMA3A/DLC1/PGRMC2/VAV3/SLC9A6/CAP1/STK25/CEBPA/HYOU1/IPO8/IPO7/OLFM4/CXCL13/ARFGEF2/SORBS1/CDC42EP3/STAMBP/CAMKK2/KHDRBS1/RRAGA/…	1319
GO:0051128	GO:0051128	regulation of cellular component organization	597/3493	1985/18585	3.18657e-38	1.7353e-36	1.0842e-36	HDAC6/PDCD6IP/BCL2L11/HUWE1/ACTR2/CDH13/ABI2/WASF2/TENM1/NME6/CDKN1B/KATNB1/SEMA3A/DLC1/ATP8A1/ARIH2/SEC24B/CDC42EP2/OLFM1/VAT1/STK25/ATG7/OLFM4/CXCL13/SORBS1/CDC42EP3/PDLIM5/CTCF/CSPG5/CFL1/PPARGC1A/YWHAQ/FERMT2/STMN2/CHEK1/CIT/BVES/LZTS1/ADCY6/FZD10/EGLN2/PADI2/PACSIN2/CHP1/STX1B/LARP4/MGLL/BTBD9/FMNL2/EVI5L/ADCYAP1/AP2M1/ADD1/C10orf90/CLTC/FGD4/JDP2/CCR7/SEZ6/MIEF2/CNR1/COL1A1/COL5A1/PLEKHH2/D…	597
GO:0007167	GO:0007167	enzyme linked receptor protein signaling pathway	379/3493	1092/18585	5.46018e-38	2.9502e-36	1.84326e-36	BCL2L11/PTPRU/ACTR2/CDH13/TOB1/WASF2/GDF11/CDKN1B/CITED2/VAV3/SLC9A6/SORBS1/CFL1/GIPC1/ADCY2/FRS3/FRS2/SUB1/FERMT2/RBPMS/ADCY5/PRDM4/PTPRT/ADCY6/AKAP13/ADCY8/OSBPL8/ADCY9/RASGRP4/ADCYAP1/AP2M1/FGD4/SOCS4/COL1A2/COL3A1/ACVR1C/CREB1/CRKL/MAPK14/CSK/CTF1/CTGF/CTNNB1/ADRA2A/CTNND1/KLB/DAB2IP/ADRBK1/AP2A1/BMPER/HBEGF/DUSP3/DUSP4/E2F4/E2F5/AGO4/EFNA5/EFNB1/EFNB3/EGR1/EIF4B/EIF4G1/ELK1/EPHA1/EPHA3/EPHA4…	379
GO:0060322	GO:0060322	head development	265/3493	665/18585	5.75521e-38	3.0855e-36	1.92779e-36	BCL2L11/CDK6/SEMA3A/DLC1/BASP1/SEC24B/ZBTB18/ATG7/FRS2/YWHAQ/CLP1/VAX1/PADI2/CKB/ADCYAP1/SEZ6/CNP/DMBX1/COL1A1/COL3A1/COL4A1/MTPN/CREB1/CSK/CTNNB1/CTNND1/DAB2IP/CEP120/DCX/ARX/DLX6/DPYSL2/DRD1/DRD2/EGR2/FBXO45/EMX1/EN2/EPHA5/EPHA7/EPHB3/AK4/ERBB4/ETS1/MECOM/EZH2/BPTF/ALDH1A3/FGF9/FGF13/FGFR1/FGFR2/PHLDA1/BTBD3/RAB3GAP1/FOXC1/MYO16/PHF8/MAPK8IP3/SATB2/RPGRIP1L/DICER1/RBFOX2/SEZ6L/SSBP3/CADM1/CADM2…	265
GO:0019538	GO:0019538	protein metabolic process	1225/3493	4880/18585	6.74772e-38	3.58978e-36	2.24286e-36	AKT3/HDAC6/HDAC5/PDCD6IP/BCL2L11/GNE/DPP3/HUWE1/PTPRU/GPC6/COL4A3BP/UST/TSPAN5/CTDSP2/HIPK3/RASGRP1/TOB1/ABI2/TENM1/PSME3/TRIM13/CDK6/TOPORS/CTDSPL/GDF11/TRIB1/DCAF7/GPHN/TIMM17B/CDKN1B/UBE4B/SPEG/DNAJA2/BCKDK/MARCH6/KLF2/DLC1/PIAS3/ST3GAL6/ARIH2/SEC24B/OLFM1/ZER1/TOMM40/UBE2E3/SYNCRIP/STK25/CEBPA/CEBPB/HYOU1/ATG7/TRIM3/STAMBP/EXOC5/IGF2BP1/IGF2BP2/CAMKK2/KHDRBS1/CELF1/CTCF/CSPG5/FUT9/CFL1/PTGES3…	1225
GO:0010558	GO:0010558	negative regulation of macromolecule biosynthetic process	410/3493	1216/18585	8.33323e-38	4.39944e-36	2.74873e-36	ZBTB33/HDAC6/HDAC5/TOB1/TRIM13/CDKN1B/HMG20A/CITED2/BASP1/ZBTB18/SYNCRIP/CEBPA/CEBPB/MXD4/IGF2BP1/IGF2BP2/KHDRBS1/CELF1/CTCF/STAG2/KDM5B/ZMYND11/YWHAQ/ATF7/VAX1/WWP1/CHEK1/FOXN3/BAZ2A/KLF12/NACC1/CBX3/FOXP4/CLTC/AEBP2/JDP2/DMBX1/CPEB2/PPARGC1B/NACC2/CREB1/CREBBP/CRY2/E2F7/CTNNB1/DAB2IP/CREBRF/AP2A1/DDX3X/DDX5/GLIS3/ARX/ASXL1/DNMT3A/DNMT3B/TSC22D3/HBEGF/DUSP1/E2F6/EDN1/AGO4/EGR1/ELF2/CC2D1B/ELK3/E…	410
GO:0032990	GO:0032990	cell part morphogenesis	315/3493	850/18585	1.07323e-37	5.62307e-36	3.51324e-36	RANBP9/COL4A3BP/ACTR2/PLXNC1/WASF2/SEMA3A/VAV3/SLC9A6/CAP1/STK25/ATG7/PDLIM5/CFL1/CHL1/PGRMC1/RAB10/VAX1/B4GAT1/CIT/KIF3A/LZTS1/PACSIN2/MGLL/SLITRK1/EVI5L/AGAP2/SSX2IP/AP2M1/CNP/COL3A1/COL4A1/COL4A2/COL4A5/COL5A1/COL5A2/WDR36/CREB1/SLITRK4/CRMP1/CSNK2A1/CSNK2A2/DAB2IP/CYLD/AP2A1/DAG1/DCX/ARX/DLG1/DLG3/DLG4/DMD/DPYSL2/DPYSL3/DRD2/E2F4/EFNA5/EFNB1/EFNB3/CELSR3/EGR2/FBXO45/MARK2/EMX1/CTTN/EPHA1/EPHA…	315
GO:0009890	GO:0009890	negative regulation of biosynthetic process	428/3493	1293/18585	2.42292e-37	1.25992e-35	7.87186e-36	ZBTB33/HDAC6/HDAC5/TOB1/TRIM13/CDKN1B/HMG20A/CITED2/BASP1/ZBTB18/SYNCRIP/CEBPA/CEBPB/MXD4/IGF2BP1/IGF2BP2/KHDRBS1/CELF1/CTCF/STAG2/KDM5B/ZMYND11/YWHAQ/ATF7/VAX1/WWP1/CHEK1/FOXN3/BAZ2A/KLF12/NACC1/CBX3/FOXP4/CLTC/AEBP2/JDP2/DMBX1/CPEB2/PPARGC1B/NACC2/CREB1/CREBBP/CRY2/E2F7/CTNNB1/ADRA2A/DAB2IP/CREBRF/CYP27B1/AP2A1/DDX3X/DDX5/GLIS3/ARX/ASXL1/DNMT3A/DNMT3B/DRD2/TSC22D3/HBEGF/DUSP1/E2F6/EDN1/AGO4/EGR…	428
GO:0010629	GO:0010629	negative regulation of gene expression	422/3493	1271/18585	3.75314e-37	1.93707e-35	1.21026e-35	ZBTB33/HDAC6/HDAC5/TOB1/TRIM13/CDKN1B/HMG20A/CITED2/BASP1/OLFM1/ZBTB18/SYNCRIP/CEBPA/CEBPB/MXD4/IGF2BP1/IGF2BP2/KHDRBS1/CELF1/CTCF/KDM5B/ZMYND11/SRSF10/YWHAQ/CLP1/ATF7/VAX1/WWP1/FOXN3/BAZ2A/PDCD10/KLF12/NACC1/CBX3/FOXP4/AEBP2/JDP2/DMBX1/CPEB2/PPARGC1B/NACC2/CREB1/CREBBP/CRY2/E2F7/CTGF/CTNNB1/DAB2IP/CREBRF/DDX3X/DDX5/GLIS3/ARX/ASXL1/DNMT3A/DNMT3B/TSC22D3/E2F6/EDN1/AGO4/EGR1/ELF2/CC2D1B/ELK3/ELK4/E…	422
GO:2000113	GO:2000113	negative regulation of cellular macromolecule biosynthetic process	389/3493	1141/18585	4.97841e-37	2.55042e-35	1.59348e-35	ZBTB33/HDAC6/HDAC5/TOB1/CDKN1B/HMG20A/CITED2/BASP1/ZBTB18/SYNCRIP/CEBPA/CEBPB/MXD4/IGF2BP1/IGF2BP2/KHDRBS1/CELF1/CTCF/STAG2/KDM5B/ZMYND11/YWHAQ/ATF7/VAX1/WWP1/CHEK1/FOXN3/BAZ2A/KLF12/NACC1/CBX3/FOXP4/AEBP2/JDP2/DMBX1/CPEB2/PPARGC1B/NACC2/CREB1/CREBBP/CRY2/E2F7/CTNNB1/DAB2IP/CREBRF/DDX3X/DDX5/GLIS3/ARX/ASXL1/DNMT3A/DNMT3B/TSC22D3/HBEGF/DUSP1/E2F6/EDN1/AGO4/EGR1/ELF2/CC2D1B/ELK3/ELK4/EP300/EREG/ERF…	389
GO:0071310	GO:0071310	cellular response to organic substance	574/3493	1906/18585	8.03553e-37	4.0863e-35	2.55308e-35	HDAC6/HDAC5/BCL2L11/HCN4/CTDSP2/CDH13/TRIB1/CDKN1B/KLF2/CITED2/ST3GAL6/PGRMC2/VAV3/SLC9A6/SYNCRIP/CEBPA/CEBPB/HYOU1/CXCL13/SORBS1/RRAGA/GIPC1/NUP50/ADCY2/CCR9/FRS3/FRS2/RAB10/PPARGC1A/FERMT2/STMN2/ADCY5/PRDM4/CHEK1/ADCY6/FZD10/AKAP13/PADI2/ADCY8/OSBPL8/FBXO32/ADCY9/ADCYAP1/KLHDC3/AP2M1/ADD1/TPP1/FGD4/SOCS4/CCR7/CNTFR/COL1A1/COL1A2/COL3A1/COL4A1/COL4A2/COL5A2/KLF6/CPEB2/PACRG/CREB1/CRKL/MAPK14/CSK…	574
GO:0040011	GO:0040011	locomotion	493/3493	1567/18585	1.21184e-36	6.11761e-35	3.82222e-35	CDH2/HDAC6/HDAC5/RANBP9/PTPRU/GPC6/ACTR2/CDH13/ABI2/PLXNC1/WASF2/CDK6/TRIB1/RCAN2/CITED2/SEMA3A/DLC1/ATP8A1/OLFM1/VAV3/CAP1/PROCR/CXCL13/CFL1/CHL1/GIPC1/CCR9/PGRMC1/RALBP1/VAX1/B4GAT1/ABHD2/WWP1/BVES/PDCD10/PADI2/OSBPL8/AGAP2/SSX2IP/AP2M1/CCR7/CCSAP/COL1A1/COL1A2/COL3A1/COL4A1/COL4A2/COL4A5/COL5A1/COL5A2/ACVR1C/JMY/CREB1/CRMP1/SIRPA/MAPK14/CSF1/CSK/CSNK2A1/CSNK2A2/CTGF/CTNNB1/ADRA2A/GLIPR2/CMTM8/…	493
GO:0007417	GO:0007417	central nervous system development	309/3493	838/18585	1.71359e-36	8.58782e-35	5.36559e-35	BCL2L11/CDK6/GDF11/SEMA3A/DLC1/BASP1/SEC24B/ZBTB18/ATG7/FRS2/YWHAQ/CLP1/VAX1/WWP1/DUSP10/PADI2/CKB/ADCYAP1/TPP1/SEZ6/CNP/DMBX1/COL3A1/COL4A1/MTPN/CREB1/HAPLN1/CSK/CTNNB1/CTNND1/DAB2IP/CEP120/MDGA2/DCX/ARX/DPYSL2/DRD1/DRD2/DRP2/EGR1/EGR2/FBXO45/EMX1/EN2/EPHA4/EPHA5/EPHA7/EPHB1/EPHB3/AK4/ERBB4/ETS1/MECOM/EZH2/BPTF/ALDH1A3/FGF9/FGF13/FGFR1/FGFR2/PHLDA1/BTBD3/RAB3GAP1/FOXC1/MYO16/MYCBP2/PHF8/MAPK8IP3…	309
GO:0009887	GO:0009887	organ morphogenesis	324/3493	895/18585	1.91037e-36	9.50514e-35	5.93873e-35	BCL2L11/COL4A3BP/TOPORS/GDF11/IRX5/CITED2/SEMA3A/DLC1/BASP1/SEC24B/OLFM1/CEBPB/FRS2/PNPLA6/EDAR/OLFM3/LRIG3/COL1A1/COL1A2/COL3A1/COL5A1/COL5A2/COL10A1/COL11A1/ADM/PPARGC1B/CRKL/CCM2L/MAPK14/CSF1/CTGF/CTNNB1/RDH10/DAG1/DLG1/DLX3/DLX6/JAG1/E2F4/E2F5/EDA/EDN1/ELN/EMX1/EP300/EPHB1/HIPK1/EPHB4/EREG/ESR1/ETV5/EYA1/ALDH1A3/FBN2/FGD1/FGF2/FGF7/FGF9/FGFR1/FGFR2/FGFR4/FKBP1A/CHSY1/FOXC1/FOXD1/PLXND1/FLI1/M…	324
GO:0031327	GO:0031327	negative regulation of cellular biosynthetic process	421/3493	1275/18585	1.98288e-36	9.79542e-35	6.12009e-35	ZBTB33/HDAC6/HDAC5/TOB1/TRIM13/CDKN1B/HMG20A/CITED2/BASP1/ZBTB18/SYNCRIP/CEBPA/CEBPB/MXD4/IGF2BP1/IGF2BP2/KHDRBS1/CELF1/CTCF/STAG2/KDM5B/ZMYND11/YWHAQ/ATF7/VAX1/WWP1/CHEK1/FOXN3/BAZ2A/KLF12/NACC1/CBX3/FOXP4/AEBP2/JDP2/DMBX1/CPEB2/PPARGC1B/NACC2/CREB1/CREBBP/CRY2/E2F7/CTNNB1/ADRA2A/DAB2IP/CREBRF/CYP27B1/DDX3X/DDX5/GLIS3/ARX/ASXL1/DNMT3A/DNMT3B/DRD2/TSC22D3/HBEGF/DUSP1/E2F6/EDN1/AGO4/EGR1/ELF2/CC2D…	421
GO:0070848	GO:0070848	response to growth factor	267/3493	685/18585	2.80249e-36	1.37461e-34	8.58843e-35	HDAC6/BCL2L11/CDKN1B/CITED2/VAV3/SLC9A6/CXCL13/GIPC1/ADCY2/FRS3/FRS2/FERMT2/STMN2/ADCY5/PRDM4/ADCY6/AKAP13/ADCY8/ADCY9/ADCYAP1/AP2M1/FGD4/COL1A1/COL1A2/COL3A1/COL4A2/CREB1/CRKL/MAPK14/CTGF/CTNNB1/KLB/DAB2IP/ADRBK1/AP2A1/DMD/HBEGF/DUSP3/DUSP4/E2F4/E2F5/EDN1/EEF1A1/AGO4/EGR1/ELK1/ERBB4/EREG/FBN2/FGD1/FGF2/FGF5/FGF7/FGF9/FGFR1/FGFR2/FGFR4/FKBP1A/FOXC1/PHLPP2/FOXO1/PEG10/FOXO3/TNRC6B/SULF1/ARHGEF9/MC…	267
GO:0007420	GO:0007420	brain development	251/3493	628/18585	3.15999e-36	1.53905e-34	9.61585e-35	BCL2L11/CDK6/SEMA3A/DLC1/BASP1/SEC24B/ZBTB18/ATG7/FRS2/YWHAQ/CLP1/VAX1/PADI2/CKB/ADCYAP1/SEZ6/CNP/DMBX1/COL3A1/COL4A1/MTPN/CREB1/CSK/CTNNB1/CTNND1/DAB2IP/CEP120/DCX/ARX/DPYSL2/DRD1/DRD2/EGR2/FBXO45/EMX1/EN2/EPHA5/EPHA7/EPHB3/AK4/ERBB4/ETS1/MECOM/EZH2/BPTF/ALDH1A3/FGF9/FGF13/FGFR1/FGFR2/PHLDA1/BTBD3/RAB3GAP1/FOXC1/MYO16/PHF8/MAPK8IP3/SATB2/RPGRIP1L/DICER1/RBFOX2/SEZ6L/SSBP3/CADM1/CADM2/G6PD/NIPBL/…	251
GO:0007411	GO:0007411	axon guidance	187/3493	410/18585	4.0049e-36	1.92346e-34	1.20176e-34	RANBP9/ACTR2/PLXNC1/SEMA3A/VAV3/CAP1/CFL1/CHL1/PGRMC1/VAX1/B4GAT1/AGAP2/AP2M1/COL3A1/COL4A1/COL4A2/COL4A5/COL5A1/COL5A2/CREB1/CRMP1/CSNK2A1/CSNK2A2/AP2A1/DAG1/DCX/ARX/DLG1/DLG3/DLG4/DPYSL2/DPYSL3/EFNA5/EFNB1/EFNB3/EGR2/EPHA1/EPHA3/EPHA4/EPHA5/EPHA7/EPHA8/EPHB1/EPHB3/EPHB4/ETV1/FGFR1/ABLIM3/FOXD1/USP33/MYCBP2/NFASC/CLASP2/PLXND1/MAPK8IP3/CLASP1/ARHGEF12/PIP5K1C/FLRT3/GAP43/GDNF/GFRA1/ABL2/GLI2/RGM…	187
GO:0097485	GO:0097485	neuron projection guidance	187/3493	410/18585	4.0049e-36	1.92346e-34	1.20176e-34	RANBP9/ACTR2/PLXNC1/SEMA3A/VAV3/CAP1/CFL1/CHL1/PGRMC1/VAX1/B4GAT1/AGAP2/AP2M1/COL3A1/COL4A1/COL4A2/COL4A5/COL5A1/COL5A2/CREB1/CRMP1/CSNK2A1/CSNK2A2/AP2A1/DAG1/DCX/ARX/DLG1/DLG3/DLG4/DPYSL2/DPYSL3/EFNA5/EFNB1/EFNB3/EGR2/EPHA1/EPHA3/EPHA4/EPHA5/EPHA7/EPHA8/EPHB1/EPHB3/EPHB4/ETV1/FGFR1/ABLIM3/FOXD1/USP33/MYCBP2/NFASC/CLASP2/PLXND1/MAPK8IP3/CLASP1/ARHGEF12/PIP5K1C/FLRT3/GAP43/GDNF/GFRA1/ABL2/GLI2/RGM…	187
GO:1902531	GO:1902531	regulation of intracellular signal transduction	506/3493	1633/18585	1.02177e-35	4.87347e-34	3.0449e-34	CDH2/BCL2L11/RANBP9/HIPK3/CDH13/RASGRP1/FAM13A/TENM1/TRIM13/GDF11/TRIB1/RCAN2/DLC1/CDC42EP2/VAV3/STK25/HYOU1/OLFM4/CXCL13/ARFGEF2/STAMBP/RRAGA/NFAT5/MAP3K2/ZMYND11/FRS2/EDAR/RALBP1/TMED2/PIM2/BVES/FICD/FZD10/AKAP13/AKAP11/DUSP10/PDCD10/CHN2/SNX18/CHP1/PIK3IP1/OSBPL8/EVI5L/RASGRP4/ADCYAP1/ACAP3/AGAP2/AGAP1/AGAP3/SSX2IP/FGD4/SOCS4/CCR7/SEZ6/COL3A1/ANKRD54/CPEB2/NACC2/CRKL/MAPK14/CSF1/CSK/CTF1/CTGF/…	506
GO:0071363	GO:0071363	cellular response to growth factor stimulus	260/3493	668/18585	3.2736e-35	1.5507e-33	9.68863e-34	BCL2L11/CDKN1B/CITED2/VAV3/SLC9A6/CXCL13/GIPC1/ADCY2/FRS3/FRS2/FERMT2/STMN2/ADCY5/PRDM4/ADCY6/AKAP13/ADCY8/ADCY9/ADCYAP1/AP2M1/FGD4/COL1A1/COL1A2/COL3A1/COL4A2/CREB1/CRKL/MAPK14/CTGF/CTNNB1/KLB/DAB2IP/ADRBK1/AP2A1/DMD/HBEGF/DUSP3/DUSP4/E2F4/E2F5/EDN1/EEF1A1/AGO4/EGR1/ELK1/ERBB4/EREG/FBN2/FGD1/FGF2/FGF5/FGF7/FGF9/FGFR1/FGFR2/FGFR4/FKBP1A/FOXC1/PHLPP2/FOXO1/PEG10/FOXO3/TNRC6B/SULF1/ARHGEF9/MCF2L/NE…	260
GO:0007267	GO:0007267	cell-cell signaling	401/3493	1209/18585	3.86287e-35	1.81739e-33	1.13549e-33	HCN4/GJC1/NAMPT/CXCL13/CSPG5/GIPC1/ADCY2/CPLX1/FRS2/NMU/CACFD1/ADCY5/ADCY6/STX1B/TUSC2/MGLL/ADCY8/CHRNB1/BTBD9/ADCY9/ADCYAP1/GRIN3A/AP2M1/SEZ6/CNP/CNR1/ACVR1C/ADM/CREB1/SLC32A1/RIMS4/CTF1/CTGF/CTNNB1/ADRA2A/CTNND2/ADRB1/ZDHHC15/AP2A1/SLC30A8/DLG1/DLG2/DLG3/DLG4/DPYSL2/DRD1/DRD2/DTNA/EDN1/EDN3/EFNA5/EFNB1/EFNB3/EGR1/EGR2/EPB41L1/EPHA5/HIPK1/EREG/ETV5/RFX6/FGA/FGF5/FGF7/FGF9/FGF11/FGF13/FGFR1/FGFR2…	401
GO:0051172	GO:0051172	negative regulation of nitrogen compound metabolic process	406/3493	1230/18585	4.6728e-35	2.18359e-33	1.36428e-33	ZBTB33/HDAC6/HDAC5/TOB1/TRIM13/CDKN1B/HMG20A/CITED2/BASP1/OLFM1/ZBTB18/CEBPA/CEBPB/MXD4/KHDRBS1/CTCF/STAG2/KDM5B/ZMYND11/SRSF10/YWHAQ/ATF7/VAX1/WWP1/CHEK1/FOXN3/BAZ2A/KLF12/NACC1/CBX3/FOXP4/CLTC/AEBP2/JDP2/DMBX1/PPARGC1B/NACC2/CREB1/CREBBP/CRY2/E2F7/CTNNB1/ADRA2A/DAB2IP/CREBRF/AP2A1/DDX5/GLIS3/ARX/ASXL1/DNMT3A/DNMT3B/DRD2/TSC22D3/DUSP1/E2F6/EDN1/EGR1/ELF2/CC2D1B/ELK3/ELK4/EP300/EREG/ERCC4/ERF/ESR…	406
GO:1901360	GO:1901360	organic cyclic compound metabolic process	1388/3493	5746/18585	5.19481e-35	2.41123e-33	1.50651e-33	MED6/ZBTB33/HDAC6/HDAC5/GNE/OCLN/HUWE1/PDCD7/CTDSP2/HIPK3/CDH13/NAMPT/TOB1/MBNL2/TENM1/RBM6/NME6/TRIM13/TOPORS/TRIB1/GPHN/SRRM1/IRX5/CDKN1B/APBB3/PCGF3/HMG20A/KLF2/CITED2/PIAS3/BASP1/ZBTB18/CAP1/SYNCRIP/CEBPA/CEBPB/HYOU1/ATG7/RPP30/SLC19A2/MXD4/ARID3B/POLR3F/POLR3G/CAMKK2/KHDRBS1/CELF1/CELF2/CTCF/POLD3/NFAT5/PTGES3/STAG2/MAP3K2/NUP50/KDM5B/AHCYL1/ZMYND11/SRSF10/ADCY2/ZNF275/SRCAP/CYP46A1/PPARGC1A…	1388
GO:0045934	GO:0045934	negative regulation of nucleobase-containing compound metabolic process	398/3493	1207/18585	3.07018e-34	1.41556e-32	8.84427e-33	ZBTB33/HDAC6/HDAC5/TOB1/TRIM13/CDKN1B/HMG20A/CITED2/BASP1/ZBTB18/CEBPA/CEBPB/MXD4/KHDRBS1/CTCF/STAG2/KDM5B/ZMYND11/SRSF10/YWHAQ/ATF7/VAX1/WWP1/CHEK1/FOXN3/BAZ2A/KLF12/NACC1/CBX3/FOXP4/AEBP2/JDP2/DMBX1/PPARGC1B/NACC2/CREB1/CREBBP/CRY2/E2F7/CTNNB1/ADRA2A/DAB2IP/CREBRF/DDX5/GLIS3/ARX/ASXL1/DNMT3A/DNMT3B/DRD2/TSC22D3/DUSP1/E2F6/EDN1/EGR1/ELF2/CC2D1B/ELK3/ELK4/EP300/EREG/ERCC4/ERF/ESRRA/ETV6/MECOM/EZH…	398
GO:0010647	GO:0010647	positive regulation of cell communication	441/3493	1388/18585	9.87075e-34	4.52094e-32	2.82464e-32	CDH2/HDAC6/BCL2L11/FRAT1/PDCD7/TSPAN5/CDH13/RASGRP1/TOB1/TENM1/PSME3/TRIM13/GDF11/CITED2/VAV3/STK25/ATG7/SORBS1/KHDRBS1/RRAGA/MAP3K2/CTSC/GIPC1/FRS2/NMU/EDAR/SPIN1/YWHAQ/RBPMS/PIM2/FZD10/PDCD10/CHN2/STX1B/OSBPL8/RASGRP4/ADCYAP1/CCR7/COL1A1/COL3A1/TMEM198/NACC2/CREB1/AMER1/CRKL/MAPK14/CSF1/CSK/CSNK1A1/CSNK1D/CSNK1E/CSNK2A1/CTF1/CTGF/RC3H1/CTNNB1/ADRA2A/GLIPR2/KLB/ADRB1/DAB2IP/SLC38A9/CREBRF/CYLD/C…	441
GO:0060284	GO:0060284	regulation of cell development	260/3493	681/18585	1.39659e-33	6.35446e-32	3.97021e-32	HDAC5/KATNB1/HMG20A/SEMA3A/OLFM1/STK25/OLFM4/PDLIM5/CFL1/VAX1/STMN2/CIT/LZTS1/ADCY6/DUSP10/MGLL/ADCYAP1/SEZ6/CNR1/COL1A1/COL3A1/WDR36/KCTD11/CTNNB1/IGSF5/GLIPR2/PAQR3/ADRB1/DAB2IP/DMD/DNMT3B/DPYSL2/DPYSL3/DRD2/JAG1/DTX1/LPAR1/EDN1/ELAVL1/MARK2/CTTN/DMTN/EPHA3/EPHA4/EPHB3/ETV5/EYA1/EZH2/FGA/FGF13/FGFR1/CPEB3/NLGN1/FKBP4/ZHX2/RUFY3/FOXC1/SPEN/RAP1GAP2/MAPK8IP3/KANK1/ACSL6/CUX2/DICER1/NCS1/MMD/NEGR1…	260
GO:0010033	GO:0010033	response to organic substance	690/3493	2465/18585	1.98987e-33	8.99471e-32	5.61981e-32	HDAC6/HDAC5/BCL2L11/HCN4/PTPRU/PDCD7/CTDSP2/CDH13/NAMPT/TRIB1/CDKN1B/KLF2/CITED2/PIAS3/ST3GAL6/PGRMC2/VAV3/SLC9A6/SYNCRIP/CEBPA/CEBPB/HYOU1/CXCL13/SORBS1/RRAGA/CFL1/CTSC/GIPC1/NUP50/ADCY2/CCR9/FRS3/FRS2/RAB10/PPARGC1A/FERMT2/STMN2/ADCY5/PRDM4/CHEK1/ADCY6/FZD10/AKAP13/DUSP10/PADI2/MGLL/ADCY8/CHRNB1/OSBPL8/FBXO32/ADCY9/ADCYAP1/KLHDC3/GRIN3A/AP2M1/ADD1/TPP1/FGD4/SOCS4/CCR7/CNP/CNR1/CNTFR/COL1A1/COL1…	690
GO:0023056	GO:0023056	positive regulation of signaling	438/3493	1380/18585	2.23233e-33	1.00252e-31	6.26365e-32	CDH2/HDAC6/BCL2L11/FRAT1/PDCD7/TSPAN5/CDH13/RASGRP1/TOB1/TENM1/PSME3/TRIM13/GDF11/CITED2/VAV3/STK25/SORBS1/KHDRBS1/RRAGA/MAP3K2/CTSC/GIPC1/FRS2/NMU/EDAR/SPIN1/YWHAQ/RBPMS/PIM2/BVES/FZD10/PDCD10/CHN2/STX1B/OSBPL8/RASGRP4/ADCYAP1/CCR7/COL1A1/COL3A1/TMEM198/NACC2/CREB1/AMER1/CRKL/MAPK14/CSF1/CSK/CSNK1A1/CSNK1D/CSNK1E/CSNK2A1/CTF1/CTGF/RC3H1/CTNNB1/ADRA2A/GLIPR2/KLB/ADRB1/DAB2IP/SLC38A9/CREBRF/CYLD/C…	438
GO:0071495	GO:0071495	cellular response to endogenous stimulus	351/3493	1030/18585	2.60588e-33	1.16273e-31	7.2646e-32	HDAC5/HCN4/CDH13/CDKN1B/KLF2/CITED2/PGRMC2/CEBPB/CXCL13/SORBS1/RRAGA/GIPC1/ADCY2/FRS3/FRS2/RAB10/PPARGC1A/FERMT2/STMN2/ADCY5/CHEK1/ADCY6/AKAP13/ADCY8/OSBPL8/FBXO32/ADCY9/ADCYAP1/COL1A1/COL1A2/COL3A1/COL4A1/COL4A2/COL5A2/CPEB2/CREB1/CSK/CTGF/CTNNB1/ADRA2A/KLB/DAB2IP/SLC38A9/CREBRF/ADRBK1/DIAPH1/DNMT3A/DNMT3B/DRD1/HBEGF/DUSP1/E2F4/E2F5/EDN1/EEF1A1/AGO4/EGR1/EGR2/EGR4/EIF4B/EIF4G1/ELK1/DMTN/ERBB4/ER…	351
GO:0051960	GO:0051960	regulation of nervous system development	237/3493	600/18585	2.72839e-33	1.20959e-31	7.55738e-32	KATNB1/HMG20A/SEMA3A/SEC24B/OLFM1/STK25/PDLIM5/CFL1/VAX1/STMN2/CIT/LZTS1/ADCY6/DUSP10/MGLL/ADCYAP1/SEZ6/CNR1/COL3A1/WDR36/KCTD11/CBLN2/CTNNB1/IGSF5/PAQR3/DAB2IP/DLG1/DMD/DNMT3B/DPYSL2/DPYSL3/DRD2/JAG1/DTX1/LPAR1/MARK2/CTTN/EPHA3/EPHA4/EPHB1/EPHB3/ETV5/EYA1/EZH2/FGF13/FGFR1/CPEB3/ADGRL1/NLGN1/FKBP4/ZHX2/ARHGEF15/RUFY3/SPEN/RAP1GAP2/MAPK8IP3/KANK1/ACSL6/CUX2/DICER1/NCS1/MMD/MTOR/NEGR1/TENM4/TRAF3IP…	237
GO:1903507	GO:1903507	negative regulation of nucleic acid-templated transcription	355/3493	1048/18585	4.24081e-33	1.86812e-31	1.16718e-31	ZBTB33/HDAC6/HDAC5/TOB1/CDKN1B/HMG20A/CITED2/BASP1/ZBTB18/CEBPA/CEBPB/MXD4/KHDRBS1/CTCF/KDM5B/ZMYND11/YWHAQ/ATF7/VAX1/WWP1/FOXN3/BAZ2A/KLF12/NACC1/CBX3/FOXP4/AEBP2/JDP2/DMBX1/PPARGC1B/NACC2/CREB1/CREBBP/CRY2/E2F7/CTNNB1/DAB2IP/CREBRF/DDX5/GLIS3/ARX/ASXL1/DNMT3A/DNMT3B/TSC22D3/E2F6/EDN1/EGR1/ELF2/CC2D1B/ELK3/ELK4/EP300/EREG/ERF/ESRRA/ETV6/MECOM/EZH1/EZH2/BPTF/JAZF1/FGF9/FGFR1/FGFR2/MTF2/CPEB3/ZHX2…	355
GO:0070887	GO:0070887	cellular response to chemical stimulus	666/3493	2365/18585	5.24248e-33	2.29475e-31	1.43374e-31	HDAC6/HDAC5/BCL2L11/HCN4/CTDSP2/CDH13/TRIB1/CDKN1B/KLF2/CITED2/ST3GAL6/PGRMC2/VAV3/SLC9A6/SYNCRIP/STK25/CEBPA/CEBPB/HYOU1/ATG7/CXCL13/SORBS1/RRAGA/GIPC1/NUP50/ADCY2/CCR9/FRS3/FRS2/CYP46A1/USP19/RAB10/PPARGC1A/FERMT2/STMN2/ADCY5/PRDM4/CHEK1/ADCY6/FZD10/AKAP13/PDCD10/EGLN2/PADI2/ADCY8/OSBPL8/FBXO32/ADCY9/ADCYAP1/KLHDC3/AGAP3/AP2M1/ADD1/TPP1/FGD4/SOCS4/CCR7/CNTFR/COL1A1/COL1A2/COL3A1/COL4A1/COL4A2/C…	666
GO:0065009	GO:0065009	regulation of molecular function	707/3493	2549/18585	5.80261e-33	2.52395e-31	1.57694e-31	HDAC6/HDAC5/BCL2L11/CTDSP2/HIPK3/RASGRP1/FAM13A/TENM1/PSME3/TRIM13/TOPORS/TRIB1/RCAN2/CDKN1B/DLC1/CDC42EP2/ZER1/VAV3/CAP1/CEBPA/HYOU1/IPO7/CXCL13/ARFGEF2/CAMKK2/CTCF/MAP3K2/AHCYL1/ARPP19/ADCY2/FRS2/PPARGC1A/MMP24/RALBP1/TMED2/ADCY5/BVES/FICD/ADCY6/FZD10/AKAP13/DUSP10/PDCD10/CHN2/SNX18/CHP1/PIK3IP1/ADCY8/LMTK3/ELFN2/ADCY9/EVI5L/RASGRP4/ADCYAP1/KLHDC3/ACAP3/AGAP2/AGAP1/AGAP3/ADD1/TPP1/FGD4/SOCS4/CC…	707
GO:0006796	GO:0006796	phosphate-containing compound metabolic process	756/3493	2771/18585	6.34189e-33	2.74128e-31	1.71273e-31	CDH2/AKT3/GNE/RANBP9/PTPRU/COL4A3BP/CTDSP2/HIPK3/RASGRP1/NAMPT/ABI2/LPCAT3/TENM1/NME6/CDK6/CTDSPL/GDF11/TRIB1/GPHN/CDKN1B/SPEG/BCKDK/CEPT1/DLC1/CDIPT/VAV3/CAP1/STK25/CEBPA/HYOU1/CAMKK2/CFL1/MAP3K2/ZMYND11/ADCY2/FRS2/PPARGC1A/PNPLA6/CLP1/RBPMS/PIM2/PTPN21/ADCY5/CHEK1/CIT/PTPRT/ADCY6/FZD10/AKAP13/DUSP10/PDCD10/CHP1/MGLL/PIK3IP1/ADCY8/LMTK3/ELFN2/ADCY9/CKB/ADCYAP1/KLHDC3/ADD1/CLK3/TPP1/SOCS4/CCR7/CN…	756
GO:0007268	GO:0007268	synaptic transmission	267/3493	713/18585	7.80789e-33	3.354e-31	2.09555e-31	HCN4/GJC1/CSPG5/GIPC1/ADCY2/CPLX1/NMU/CACFD1/ADCY5/ADCY6/STX1B/MGLL/ADCY8/CHRNB1/BTBD9/ADCY9/ADCYAP1/GRIN3A/AP2M1/SEZ6/CNP/CNR1/CREB1/SLC32A1/RIMS4/CTNNB1/CTNND2/ADRB1/ZDHHC15/AP2A1/DLG1/DLG2/DLG3/DLG4/DPYSL2/DRD1/DRD2/DTNA/EDN1/EGR1/EGR2/EPB41L1/ETV5/FGFR2/NLGN4Y/CPEB3/NLGN1/RAB3GAP1/SHANK2/RIMS1/UNC13A/KIF1B/NCDN/SYT11/ARHGEF9/ARC/CUX2/FNTA/PIP5K1C/RASD2/CNIH2/GABRA4/GABRA6/SYT14/GABRB2/GABRB3/…	267
GO:0006793	GO:0006793	phosphorus metabolic process	765/3493	2815/18585	9.41983e-33	4.02145e-31	2.51257e-31	CDH2/AKT3/GNE/RANBP9/PTPRU/COL4A3BP/CTDSP2/HIPK3/RASGRP1/NAMPT/ABI2/LPCAT3/TENM1/NME6/CDK6/CTDSPL/GDF11/TRIB1/GPHN/CDKN1B/SPEG/BCKDK/CEPT1/DLC1/CDIPT/VAV3/CAP1/STK25/CEBPA/HYOU1/CAMKK2/CFL1/MAP3K2/ZMYND11/ADCY2/FRS2/PPARGC1A/PNPLA6/CLP1/RBPMS/PIM2/PTPN21/ADCY5/CHEK1/CIT/PTPRT/ADCY6/FZD10/AKAP13/DUSP10/PDCD10/CHP1/MGLL/PIK3IP1/ADCY8/LMTK3/ELFN2/ADCY9/CKB/ADCYAP1/KLHDC3/ADD1/CLK3/TPP1/SOCS4/CCR7/AC…	765
GO:0051234	GO:0051234	establishment of localization	1104/3493	4407/18585	1.04015e-32	4.41329e-31	2.75738e-31	KCNE3/HDAC6/PDCD6IP/BCL2L11/HCN4/GJC1/ABCC5/HUWE1/ATP9A/COL4A3BP/ACTR2/TSPAN5/CDH13/ACTR1A/ARL4C/RASGRP1/TOB1/WASF2/TENM1/STX6/TIMM17B/SRRM1/CDKN1B/KATNB1/RTN3/ATP8A1/ARIH2/SEC24B/VAV3/TOMM40/SLC9A6/CAP1/STK25/APPBP2/HYOU1/IPO8/IPO7/ATG7/SLC19A2/ARFGEF2/SORBS1/TRIM3/EXOC5/IGF2BP1/IGF2BP2/KHDRBS1/CSPG5/CFL1/KIF1C/GIPC1/NUP50/AHCYL1/SRSF10/ARPP19/ADCY2/SEC24A/CPLX1/NMU/RAB10/PPARGC1A/EDAR/RALBP1/KD…	1104
GO:0045892	GO:0045892	negative regulation of transcription, DNA-templated	345/3493	1015/18585	1.73403e-32	7.31252e-31	4.5688e-31	ZBTB33/HDAC6/HDAC5/CDKN1B/HMG20A/CITED2/BASP1/ZBTB18/CEBPA/CEBPB/MXD4/KHDRBS1/CTCF/KDM5B/ZMYND11/YWHAQ/ATF7/VAX1/WWP1/FOXN3/BAZ2A/KLF12/NACC1/CBX3/FOXP4/AEBP2/JDP2/DMBX1/PPARGC1B/NACC2/CREB1/CREBBP/CRY2/E2F7/CTNNB1/DAB2IP/CREBRF/DDX5/GLIS3/ARX/ASXL1/DNMT3A/DNMT3B/TSC22D3/E2F6/EDN1/EGR1/ELF2/CC2D1B/ELK3/ELK4/EP300/EREG/ERF/ESRRA/ETV6/MECOM/EZH1/EZH2/BPTF/JAZF1/FGF9/FGFR1/FGFR2/MTF2/CPEB3/ZHX2/BAHD…	345
GO:1902679	GO:1902679	negative regulation of RNA biosynthetic process	357/3493	1063/18585	1.94399e-32	8.14828e-31	5.09097e-31	ZBTB33/HDAC6/HDAC5/TOB1/TRIM13/CDKN1B/HMG20A/CITED2/BASP1/ZBTB18/CEBPA/CEBPB/MXD4/KHDRBS1/CTCF/KDM5B/ZMYND11/YWHAQ/ATF7/VAX1/WWP1/FOXN3/BAZ2A/KLF12/NACC1/CBX3/FOXP4/AEBP2/JDP2/DMBX1/PPARGC1B/NACC2/CREB1/CREBBP/CRY2/E2F7/CTNNB1/DAB2IP/CREBRF/DDX5/GLIS3/ARX/ASXL1/DNMT3A/DNMT3B/TSC22D3/E2F6/EDN1/EGR1/ELF2/CC2D1B/ELK3/ELK4/EP300/EREG/ERF/ESRRA/ETV6/MECOM/EZH1/EZH2/BPTF/JAZF1/FGF9/FGFR1/FGFR2/MTF2/CPE…	357
GO:0051253	GO:0051253	negative regulation of RNA metabolic process	367/3493	1103/18585	2.01663e-32	8.40181e-31	5.24937e-31	ZBTB33/HDAC6/HDAC5/TOB1/TRIM13/CDKN1B/HMG20A/CITED2/BASP1/ZBTB18/CEBPA/CEBPB/MXD4/KHDRBS1/CTCF/KDM5B/ZMYND11/SRSF10/YWHAQ/ATF7/VAX1/WWP1/FOXN3/BAZ2A/KLF12/NACC1/CBX3/FOXP4/AEBP2/JDP2/DMBX1/PPARGC1B/NACC2/CREB1/CREBBP/CRY2/E2F7/CTNNB1/DAB2IP/CREBRF/DDX5/GLIS3/ARX/ASXL1/DNMT3A/DNMT3B/TSC22D3/E2F6/EDN1/EGR1/ELF2/CC2D1B/ELK3/ELK4/EP300/EREG/ERF/ESRRA/ETV6/MECOM/EZH1/EZH2/BPTF/JAZF1/FGF9/FGFR1/FGFR2/M…	367
GO:0006810	GO:0006810	transport	1081/3493	4303/18585	2.09785e-32	8.68785e-31	5.42809e-31	KCNE3/HDAC6/PDCD6IP/BCL2L11/HCN4/GJC1/ABCC5/HUWE1/ATP9A/COL4A3BP/ACTR2/CDH13/ACTR1A/ARL4C/RASGRP1/TOB1/WASF2/TENM1/STX6/TIMM17B/SRRM1/CDKN1B/KATNB1/RTN3/ATP8A1/ARIH2/SEC24B/VAV3/TOMM40/SLC9A6/CAP1/APPBP2/HYOU1/IPO8/IPO7/ATG7/SLC19A2/ARFGEF2/SORBS1/TRIM3/EXOC5/IGF2BP1/IGF2BP2/KHDRBS1/CSPG5/CFL1/KIF1C/GIPC1/NUP50/AHCYL1/SRSF10/ARPP19/ADCY2/SEC24A/CPLX1/NMU/RAB10/PPARGC1A/EDAR/RALBP1/KDELR1/TMED2/YW…	1081
GO:0009719	GO:0009719	response to endogenous stimulus	438/3493	1396/18585	4.26631e-32	1.7563e-30	1.09732e-30	HDAC5/HCN4/PTPRU/PDCD7/CDH13/CDKN1B/KLF2/CITED2/PIAS3/PGRMC2/CEBPA/CEBPB/CXCL13/SORBS1/RRAGA/CFL1/GIPC1/ADCY2/FRS3/FRS2/RAB10/PPARGC1A/FERMT2/STMN2/ADCY5/CHEK1/ADCY6/AKAP13/ADCY8/CHRNB1/OSBPL8/FBXO32/ADCY9/ADCYAP1/CCR7/CNR1/COL1A1/COL1A2/COL3A1/COL4A1/COL4A2/COL5A2/ACVR1C/CPEB2/ADM/PPARGC1B/CREB1/MAPK14/CSK/CTGF/CTNNB1/ADRA2A/KLB/DAB2IP/SLC38A9/CREBRF/ADRBK1/CYP27B1/DAG1/DHCR24/DIAPH1/DNMT3A/DNMT…	438
GO:0043009	GO:0043009	chordate embryonic development	235/3493	609/18585	3.31388e-31	1.35614e-29	8.47304e-30	BCL2L11/HCN4/COL4A3BP/IRX5/SPEG/KLF2/DLC1/SEC24B/ZBTB18/CEBPA/CEBPB/CFL1/ADD1/COL1A1/COL11A1/UBR3/ADM/E2F7/CTNNB1/AMOT/RDH10/DDX5/DLG1/DUSP3/ECE1/EDN1/EMX1/EP300/NRK/ERF/ESRRB/MECOM/EYA1/BPTF/FGF9/FGFR1/FGFR2/EPN2/FOXC1/WDTC1/MAPK8IP3/SLC35D1/SULF1/SATB2/RPGRIP1L/ICMT/SSBP3/PITPNB/FUT8/IPMK/GAB1/GABPA/NIPBL/SIN3A/TANC2/TRAF3IP1/GATA2/GATA4/GATA6/KAT2A/GJA1/FOXD3/GLI2/DLL1/CRB2/GRB2/FLVCR1/ANKRD11…	235
GO:0009792	GO:0009792	embryo development ending in birth or egg hatching	236/3493	615/18585	6.52516e-31	2.65459e-29	1.65856e-29	BCL2L11/HCN4/COL4A3BP/IRX5/SPEG/KLF2/DLC1/SEC24B/ZBTB18/CEBPA/CEBPB/CFL1/ADD1/COL1A1/COL11A1/UBR3/ADM/E2F7/CTNNB1/AMOT/RDH10/DDX5/DLG1/DUSP3/ECE1/EDN1/EMX1/EP300/NRK/ERF/ESRRB/MECOM/EYA1/ACSL4/BPTF/FGF9/FGFR1/FGFR2/EPN2/FOXC1/WDTC1/MAPK8IP3/SLC35D1/SULF1/SATB2/RPGRIP1L/ICMT/SSBP3/PITPNB/FUT8/IPMK/GAB1/GABPA/NIPBL/SIN3A/TANC2/TRAF3IP1/GATA2/GATA4/GATA6/KAT2A/GJA1/FOXD3/GLI2/DLL1/CRB2/GRB2/FLVCR1/A…	236
GO:0051641	GO:0051641	cellular localization	738/3493	2729/18585	1.01012e-30	4.08536e-29	2.5525e-29	HDAC6/PDCD6IP/BCL2L11/HUWE1/PTPRU/ATP9A/COL4A3BP/ACTR2/TSPAN5/CDH13/ARL4C/RASGRP1/TOB1/TENM1/TOPORS/STX6/GPHN/TIMM17B/SRRM1/KATNB1/ARIH2/SEC24B/TOMM40/CAP1/STK25/APPBP2/IPO8/IPO7/ARFGEF2/SORBS1/EXOC5/KHDRBS1/RRAGA/CSPG5/CFL1/KIF1C/GIPC1/NUP50/AHCYL1/SRSF10/SEC24A/CPLX1/NMU/RAB10/EDAR/KDELR1/TMED2/YWHAQ/FERMT2/KIF2C/KDELR2/RBPMS/TMEM115/CACFD1/KIF3A/SEC23IP/AKAP13/SEC63/PDCD10/PACSIN2/SNX18/CHP1/D…	738
GO:0061061	GO:0061061	muscle structure development	214/3493	540/18585	2.35061e-30	9.45164e-29	5.9053e-29	CDH2/HDAC5/SPEG/BASP1/ZBTB18/NEBL/ATG7/USP19/VAX1/CHD2/BVES/LDB3/CHRNB1/ZNF689/CNTFR/COL3A1/COL11A1/COL19A1/ADM/MTPN/CHODL/CCM2L/MAPK14/CTF1/CTNNB1/CXADR/ADRB1/DDX5/DMD/JAG1/TSC22D3/HBEGF/EDN1/EGR1/EGR2/EP300/ERBB4/EREG/ETV1/EZH2/FGF2/FGF9/FGFR1/FGFR2/FKBP1A/MRAS/FOXC1/KDM6B/FLNB/SIN3B/DICER1/FOS/MTOR/NPNT/ANKRD17/GATA4/GATA6/GJA1/MAMSTR/GSK3A/GSK3B/TMOD2/HDAC2/NRG1/EHD2/MNX1/HLF/HMGCR/HOXD9/HOXD…	214
GO:0016310	GO:0016310	phosphorylation	555/3493	1919/18585	2.49192e-30	9.96192e-29	6.22412e-29	CDH2/AKT3/GNE/RANBP9/COL4A3BP/CTDSP2/HIPK3/RASGRP1/ABI2/TENM1/NME6/CDK6/CTDSPL/GDF11/TRIB1/CDKN1B/SPEG/BCKDK/VAV3/STK25/CEBPA/HYOU1/CAMKK2/CFL1/MAP3K2/ZMYND11/ADCY2/FRS2/CLP1/RBPMS/PIM2/ADCY5/CHEK1/CIT/ADCY6/FZD10/AKAP13/DUSP10/PDCD10/CHP1/PIK3IP1/ADCY8/LMTK3/ADCY9/CKB/ADCYAP1/KLHDC3/ADD1/CLK3/TPP1/SOCS4/CCR7/UHMK1/ANKRD54/ACVR1C/PPARGC1B/CREB1/CRKL/NEK7/TRPM6/STK35/MAPK14/CSF1/CSK/CSNK1A1/CSNK1D…	555
GO:0006468	GO:0006468	protein phosphorylation	446/3493	1455/18585	3.90344e-30	1.55151e-28	9.69367e-29	AKT3/COL4A3BP/CTDSP2/HIPK3/RASGRP1/ABI2/TENM1/CDK6/CTDSPL/GDF11/TRIB1/CDKN1B/SPEG/BCKDK/STK25/CEBPA/HYOU1/CAMKK2/CFL1/MAP3K2/ADCY2/FRS2/RBPMS/PIM2/ADCY5/CHEK1/CIT/ADCY6/FZD10/AKAP13/DUSP10/PDCD10/CHP1/ADCY8/LMTK3/ADCY9/ADCYAP1/KLHDC3/ADD1/CLK3/TPP1/SOCS4/CCR7/UHMK1/ANKRD54/ACVR1C/CREB1/CRKL/NEK7/TRPM6/STK35/MAPK14/CSF1/CSK/CSNK1A1/CSNK1D/CSNK1E/CSNK2A1/CSNK2A2/CTF1/CTGF/PDIK1L/ADRA2A/PAQR3/DAB2IP…	446
GO:0050767	GO:0050767	regulation of neurogenesis	212/3493	536/18585	6.1137e-30	2.41613e-28	1.50958e-28	KATNB1/HMG20A/SEMA3A/OLFM1/STK25/PDLIM5/CFL1/VAX1/STMN2/CIT/LZTS1/ADCY6/DUSP10/MGLL/ADCYAP1/SEZ6/CNR1/COL3A1/WDR36/KCTD11/CTNNB1/IGSF5/PAQR3/DAB2IP/DMD/DNMT3B/DPYSL2/DPYSL3/DRD2/JAG1/DTX1/LPAR1/MARK2/CTTN/EPHA3/EPHA4/EPHB3/ETV5/EYA1/EZH2/FGF13/FGFR1/CPEB3/NLGN1/FKBP4/ZHX2/RUFY3/SPEN/RAP1GAP2/MAPK8IP3/KANK1/ACSL6/CUX2/DICER1/NCS1/MMD/NEGR1/TENM4/GATA2/GDI1/ABL2/INPP5J/GLI2/GOLGA4/DLL1/RAPGEF1/GRIN…	212
GO:0072358	GO:0072358	cardiovascular system development	299/3493	868/18585	2.80444e-29	1.09579e-27	6.84641e-28	CDH2/HDAC5/GJC1/COL4A3BP/CDH13/WASF2/SPEG/CITED2/DLC1/BASP1/SEC24B/OLFM1/VAV3/NEBL/ATG7/CXCL13/FRS2/PNPLA6/BVES/PDCD10/FOXP4/NUS1/ADD1/COL1A1/COL1A2/COL3A1/COL4A1/COL4A2/COL5A1/COL11A1/COL15A1/ADM/CRKL/CCM2L/MAPK14/E2F7/CTGF/CTNNB1/CXADR/ADRB1/DAB2IP/CYP1B1/AMOT/ADRBK1/BMPER/DLX3/JAG1/ECE1/ECM1/EDN1/EGR1/ELK3/EMP2/EP300/EPHA1/EPHB1/HIPK1/EPHB3/EPHB4/C3orf58/ERBB4/EREG/ETS1/MECOM/EYA1/THSD7A/FGF2/…	299
GO:0072359	GO:0072359	circulatory system development	299/3493	868/18585	2.80444e-29	1.09579e-27	6.84641e-28	CDH2/HDAC5/GJC1/COL4A3BP/CDH13/WASF2/SPEG/CITED2/DLC1/BASP1/SEC24B/OLFM1/VAV3/NEBL/ATG7/CXCL13/FRS2/PNPLA6/BVES/PDCD10/FOXP4/NUS1/ADD1/COL1A1/COL1A2/COL3A1/COL4A1/COL4A2/COL5A1/COL11A1/COL15A1/ADM/CRKL/CCM2L/MAPK14/E2F7/CTGF/CTNNB1/CXADR/ADRB1/DAB2IP/CYP1B1/AMOT/ADRBK1/BMPER/DLX3/JAG1/ECE1/ECM1/EDN1/EGR1/ELK3/EMP2/EP300/EPHA1/EPHB1/HIPK1/EPHB3/EPHB4/C3orf58/ERBB4/EREG/ETS1/MECOM/EYA1/THSD7A/FGF2/…	299
GO:0048598	GO:0048598	embryonic morphogenesis	221/3493	574/18585	3.16631e-29	1.23024e-27	7.68641e-28	BCL2L11/IRX5/DLC1/SEC24B/CFL1/FRS2/TMED2/FOXP4/LRIG3/COL4A2/COL5A1/COL5A2/COL7A1/COL11A1/COL12A1/ADM/CREBBP/CTNNB1/AMOT/RDH10/DLG1/DLX6/DUSP1/DUSP4/ECE1/EDN1/HIPK1/ERF/ESRRB/MECOM/EYA1/ALDH1A3/FBN2/FGF2/FGF9/FGFR1/FGFR2/FOXC1/KDM6B/SULF1/SATB2/RPGRIP1L/DICER1/IPMK/NIPBL/TENM4/TRAF3IP1/GATA2/GATA4/GATA6/KAT2A/GDNF/GJA1/GLI2/DLL1/CRB2/GRB2/FLVCR1/HIPK2/ABR/GRSF1/HTT/HDAC1/HDAC2/APAF1/HOXA3/HOXA5/HO…	221
GO:0051094	GO:0051094	positive regulation of developmental process	330/3493	993/18585	5.02254e-29	1.94055e-27	1.21244e-27	CDH2/KATNB1/CITED2/SEMA3A/BASP1/OLFM1/STK25/CEBPA/CEBPB/OLFM4/CELF1/FRS2/PPARGC1A/STMN2/ADCYAP1/ADD1/CLIC1/SP7/SEZ6/MIEF2/CNR1/COL1A1/ANKRD54/ADM/PPARGC1B/CREB1/ZBTB46/MAPK14/CSF1/KCTD11/CBLN2/CTGF/CTNNB1/GLIPR2/ADRB1/DAB2IP/CYP1B1/AMOT/CYP27B1/ARX/DMD/DNMT3B/DPYSL3/DRD2/JAG1/ECM1/LPAR1/EDN1/EGR1/MARK2/DMTN/EPHA1/EPHA3/EPHA4/EPHB1/HIPK1/EPHB3/ERBB4/ETS1/ETV5/EZH2/FBN2/FGA/FGF2/FGF7/FGF9/FGFR1/FGF…	330
GO:0006996	GO:0006996	organelle organization	858/3493	3322/18585	8.79608e-29	3.37965e-27	2.11157e-27	AKT3/HDAC6/HDAC5/PDCD6IP/BCL2L11/RANBP9/HUWE1/COL4A3BP/ACTR2/ACTR1A/ABI2/WASF2/TENM1/NME6/TOPORS/STX6/TIMM17B/CDKN1B/STAG1/KATNB1/RTN3/HMG20A/DLC1/ARIH2/TUBGCP3/SEC24B/CDC42EP2/VAV3/TOMM40/CAP1/VAT1/STK25/CEBPA/NEBL/ATG7/ARFGEF2/SORBS1/CDC42EP3/P3H4/EXOC5/CTCF/CSPG5/POLD3/CFL1/NUDC/PTGES3/STAG2/NUP50/KDM5B/ZMYND11/ARPP19/SEC24A/SRCAP/RAB10/PPARGC1A/SPIN1/TMED2/YWHAQ/MAPRE2/KIF2C/PIM2/PAPD7/CHD2/C…	858
GO:0051246	GO:0051246	regulation of protein metabolic process	605/3493	2168/18585	1.42677e-28	5.45169e-27	3.40617e-27	HDAC6/BCL2L11/CTDSP2/HIPK3/RASGRP1/TOB1/TENM1/PSME3/TOPORS/CTDSPL/GDF11/TRIB1/CDKN1B/KLF2/DLC1/PIAS3/OLFM1/ZER1/SYNCRIP/CEBPA/CEBPB/HYOU1/ATG7/IGF2BP1/IGF2BP2/CAMKK2/KHDRBS1/CELF1/CTCF/MAP3K2/CTSC/GIPC1/ADCY2/SEC24A/FRS2/USP19/PPARGC1A/GCN1L1/RBPMS/ADCY5/CHEK1/ADCY6/FZD10/AKAP13/DUSP10/PDCD10/EGLN2/CHP1/ADCY8/ADCY9/ADCYAP1/KLHDC3/AGAP2/ADD1/TPP1/SOCS4/JDP2/CCR7/UHMK1/ANKRD54/COL7A1/ACVR1C/CPEB2/M…	605
GO:0022603	GO:0022603	regulation of anatomical structure morphogenesis	278/3493	796/18585	2.45572e-28	9.33173e-27	5.83038e-27	HDAC5/CITED2/SEMA3A/DLC1/BASP1/SEC24B/CDC42EP2/OLFM1/VAT1/STK25/OLFM4/CXCL13/CDC42EP3/PDLIM5/CFL1/FRS2/FERMT2/CIT/BVES/LZTS1/PDCD10/LARP4/MGLL/FMNL2/EVI5L/ADD1/FGD4/MIEF2/COL1A1/COL4A2/COL5A1/COL5A2/ADM/WDR36/MAPK14/CSF1/CSNK1A1/CSNK1D/CSNK1E/RC3H1/CTNNB1/GLIPR2/FGD5/DAB2IP/CYLD/CYP1B1/AMOT/CAMSAP1/DIAPH1/ECM1/EDN1/MARK2/EMP2/CTTN/DMTN/EPHA1/EPHA3/EPHA4/HIPK1/EPHB3/ESR1/ETS1/ETV5/EYA1/EZH2/FGA/FG…	278
GO:0009967	GO:0009967	positive regulation of signal transduction	393/3493	1258/18585	2.63629e-28	9.96315e-27	6.22488e-27	CDH2/HDAC6/BCL2L11/FRAT1/PDCD7/TSPAN5/CDH13/RASGRP1/TOB1/TENM1/PSME3/TRIM13/GDF11/CITED2/VAV3/STK25/SORBS1/KHDRBS1/RRAGA/MAP3K2/CTSC/GIPC1/FRS2/EDAR/SPIN1/YWHAQ/RBPMS/PIM2/FZD10/PDCD10/CHN2/OSBPL8/RASGRP4/ADCYAP1/CCR7/COL1A1/COL3A1/TMEM198/NACC2/AMER1/CRKL/MAPK14/CSF1/CSK/CSNK1A1/CSNK1D/CSNK1E/CSNK2A1/CTF1/CTGF/RC3H1/CTNNB1/ADRA2A/GLIPR2/KLB/ADRB1/DAB2IP/SLC38A9/CREBRF/CYLD/CYP1B1/ADRB3/CYP27B1/S…	393
GO:0051174	GO:0051174	regulation of phosphorus metabolic process	444/3493	1473/18585	3.24345e-28	1.21912e-26	7.61692e-27	CDH2/RANBP9/CTDSP2/HIPK3/RASGRP1/TENM1/CTDSPL/GDF11/TRIB1/CDKN1B/DLC1/VAV3/CAP1/STK25/CEBPA/HYOU1/CAMKK2/MAP3K2/ZMYND11/ADCY2/FRS2/PPARGC1A/RBPMS/ADCY5/ADCY6/FZD10/AKAP13/DUSP10/PDCD10/CHP1/PIK3IP1/ADCY8/LMTK3/ELFN2/ADCY9/ADCYAP1/KLHDC3/ADD1/TPP1/SOCS4/CCR7/ANKRD54/ADM/PPARGC1B/CRKL/CRY2/MAPK14/CSF1/CSK/CSNK1D/CTF1/CTGF/CTNNB1/ADRA2A/GLIPR2/PAQR3/KLB/ADRB1/DAB2IP/SH3RF2/ADRB3/DAG1/SPRED1/BMPER/DL…	444
GO:0032268	GO:0032268	regulation of cellular protein metabolic process	558/3493	1970/18585	5.76233e-28	2.15418e-26	1.34591e-26	HDAC6/BCL2L11/CTDSP2/HIPK3/RASGRP1/TOB1/TENM1/PSME3/TOPORS/CTDSPL/GDF11/TRIB1/CDKN1B/DLC1/PIAS3/ZER1/SYNCRIP/CEBPA/HYOU1/ATG7/IGF2BP1/IGF2BP2/CAMKK2/KHDRBS1/CELF1/CTCF/MAP3K2/CTSC/GIPC1/ADCY2/FRS2/USP19/PPARGC1A/GCN1L1/RBPMS/ADCY5/CHEK1/ADCY6/FZD10/AKAP13/DUSP10/PDCD10/CHP1/ADCY8/ADCY9/ADCYAP1/KLHDC3/ADD1/TPP1/SOCS4/JDP2/CCR7/UHMK1/ANKRD54/COL7A1/ACVR1C/CPEB2/MTPN/CRKL/MAPK14/CSF1/CSK/CSNK1D/CSNK…	558
GO:0035295	GO:0035295	tube development	223/3493	593/18585	8.27339e-28	3.07628e-26	1.92203e-26	BCL2L11/GDF11/KLF2/CITED2/DLC1/BASP1/SEC24B/CEBPA/CFL1/EDAR/FOXP4/COL3A1/COL4A1/ADM/CREB1/CSF1/CTGF/CTNNB1/DAB2IP/RDH10/DAG1/BMPER/DLG1/JAG1/EDA/EDN1/EP300/EPHB3/ESR1/ETV5/EYA1/FGF2/FGF7/FGF9/FGFR1/FGFR2/FGFR4/FOXC1/FOXD1/PLXND1/CIC/MAPK8IP3/RPGRIP1L/DICER1/SSBP3/IPMK/NPNT/NIPBL/CLIC4/TRAF3IP1/GATA2/KLHL3/GATA4/GATA6/KAT2A/GDNF/B4GALT1/GJA1/FOXP1/GLI2/AQP11/DLL1/YIPF6/NR3C1/MNX1/APAF1/HOXA5/HOXA1…	223
GO:0019220	GO:0019220	regulation of phosphate metabolic process	439/3493	1460/18585	1.23178e-27	4.5556e-26	2.8463e-26	CDH2/RANBP9/CTDSP2/HIPK3/RASGRP1/TENM1/CTDSPL/GDF11/TRIB1/CDKN1B/DLC1/VAV3/CAP1/STK25/CEBPA/HYOU1/CAMKK2/MAP3K2/ZMYND11/ADCY2/FRS2/PPARGC1A/RBPMS/ADCY5/ADCY6/FZD10/AKAP13/DUSP10/PDCD10/CHP1/PIK3IP1/ADCY8/LMTK3/ELFN2/ADCY9/ADCYAP1/KLHDC3/ADD1/TPP1/SOCS4/CCR7/ANKRD54/ADM/PPARGC1B/CRKL/CRY2/MAPK14/CSF1/CSK/CSNK1D/CTF1/CTGF/CTNNB1/ADRA2A/GLIPR2/PAQR3/KLB/ADRB1/DAB2IP/SH3RF2/ADRB3/DAG1/SPRED1/BMPER/DL…	439
GO:0008283	GO:0008283	cell proliferation	525/3493	1834/18585	2.02509e-27	7.44975e-26	4.65454e-26	CMC4/PTPRU/COL4A3BP/CDH13/NAMPT/TOB1/TENM1/CDK6/TOPORS/GDF11/TRIB1/CDKN1B/SPEG/DNAJA2/CITED2/DLC1/ARIH2/VAV3/CEBPA/CEBPB/CXCL13/MXD4/STAMBP/POLR3G/KHDRBS1/NUDC/RBBP9/TOB2/ZMYND11/FRS2/RAB10/PPARGC1A/MAPRE2/KIF2C/VAX1/PIM2/TMEM115/ADAMTS8/PRDM4/CHEK1/PDCD10/NACC1/PDAP1/TUSC2/UHRF2/RASGRP4/ADCYAP1/CNTFR/ACVR1C/ADM/NACC2/CSF1/E2F7/CSK/CSNK2A1/KCTD11/CTF1/CTGF/RC3H1/CTNNB1/ADRA2A/BTLA/KLB/DAB2IP/CEP1…	525
GO:0051130	GO:0051130	positive regulation of cellular component organization	295/3493	873/18585	2.6211e-27	9.59129e-26	5.99255e-26	HDAC6/PDCD6IP/BCL2L11/HUWE1/ACTR2/ABI2/WASF2/TENM1/CDKN1B/KATNB1/ATP8A1/ARIH2/CDC42EP2/OLFM1/STK25/OLFM4/CXCL13/SORBS1/CDC42EP3/CFL1/PPARGC1A/YWHAQ/STMN2/CHP1/ADCYAP1/ADD1/JDP2/CCR7/SEZ6/MIEF2/CNR1/COL1A1/JMY/MAPK14/CBLN2/CTGF/CTNNB1/GLIPR2/DAB2IP/AMOT/DAZL/DLG1/DMD/DNMT3B/DPYSL3/DRD2/LPAR1/EDN1/EDN3/EIF5A/MARK2/CTTN/DMTN/EPHA1/EPHA3/EPHA4/EPHB1/EPHB3/EREG/EZH2/FGA/FGFR1/MTF2/PPM1E/CPEB3/ADGRL1/A…	295
GO:0060429	GO:0060429	epithelium development	340/3493	1056/18585	4.62447e-27	1.68331e-25	1.05172e-25	C1orf68/CDK6/GDF11/KLF2/CITED2/SEMA3A/DLC1/BASP1/SEC24B/CEBPB/CFL1/FRS2/RAB10/EDAR/SOX21/PDCD10/FOXP4/TPP1/FRMD6/CNN3/COL4A1/COL5A1/COL7A1/ADM/CREB1/CSF1/E2F7/CSK/CTGF/CTNNB1/RDH10/CYP27B1/DAG1/BMPER/ARX/DLG1/DLG3/DLX3/DLX6/JAG1/HBEGF/E2F4/EDA/EDN1/EDN3/EP300/ERBB4/EREG/ESR1/ETV5/MECOM/EYA1/EZH2/ALDH1A3/RFX6/FGF2/FGF7/FGFR1/FGFR2/FGFR4/FNDC3A/FOXC1/FOXD1/PLXND1/KDM6B/FLOT2/SULF1/RPGRIP1L/DICER1/S…	340
GO:1902578	GO:1902578	single-organism localization	956/3493	3826/18585	5.66147e-27	2.04999e-25	1.28081e-25	KCNE3/HDAC6/PDCD6IP/BCL2L11/HCN4/GJC1/ABCC5/HUWE1/ATP9A/COL4A3BP/ACTR2/TSPAN5/ARL4C/RASGRP1/TOB1/WASF2/TOPORS/STX6/GPHN/TIMM17B/CDKN1B/KATNB1/ATP8A1/ARIH2/SEC24B/VAV3/TOMM40/SLC9A6/CAP1/IPO7/ATG7/SLC19A2/ARFGEF2/SORBS1/EXOC5/CFL1/KIF1C/GIPC1/NUP50/AHCYL1/ARPP19/ADCY2/SEC24A/CPLX1/NMU/RAB10/PPARGC1A/EDAR/KDELR1/TMED2/YWHAQ/FERMT2/KIF2C/KDELR2/RBPMS/SLC35D2/WWP1/TMEM115/CACFD1/ADAMTS8/ADCY5/KIF3A/A…	956
GO:0007169	GO:0007169	transmembrane receptor protein tyrosine kinase signaling pathway	274/3493	796/18585	8.36547e-27	3.01331e-25	1.88269e-25	BCL2L11/ACTR2/CDH13/WASF2/CDKN1B/VAV3/SLC9A6/SORBS1/CFL1/ADCY2/FRS3/FRS2/ADCY5/PRDM4/PTPRT/ADCY6/AKAP13/ADCY8/OSBPL8/ADCY9/RASGRP4/ADCYAP1/AP2M1/FGD4/SOCS4/CREB1/CRKL/MAPK14/CSK/CTGF/CTNNB1/ADRA2A/CTNND1/KLB/DAB2IP/ADRBK1/AP2A1/HBEGF/DUSP3/DUSP4/AGO4/EFNA5/EFNB1/EFNB3/EIF4B/EIF4G1/ELK1/EPHA1/EPHA3/EPHA4/EPHA5/EPHA7/EPHA8/EPHB1/EPHB3/EPHB4/ERBB4/EREG/EFEMP1/FGD1/FGF2/FGF5/FGF7/FGF9/FGFR1/FGFR2/FGF…	274
GO:0042325	GO:0042325	regulation of phosphorylation	386/3493	1250/18585	1.06984e-26	3.83367e-25	2.39524e-25	CDH2/RANBP9/CTDSP2/HIPK3/RASGRP1/TENM1/CTDSPL/GDF11/TRIB1/CDKN1B/VAV3/STK25/CEBPA/HYOU1/CAMKK2/MAP3K2/ZMYND11/ADCY2/FRS2/RBPMS/ADCY5/ADCY6/FZD10/AKAP13/DUSP10/PDCD10/CHP1/PIK3IP1/ADCY8/ADCY9/ADCYAP1/KLHDC3/ADD1/TPP1/SOCS4/CCR7/ANKRD54/PPARGC1B/CRKL/MAPK14/CSF1/CSK/CSNK1D/CTF1/CTGF/CTNNB1/ADRA2A/GLIPR2/PAQR3/KLB/DAB2IP/ADRB3/DAG1/SPRED1/BMPER/DLG1/DMD/DRD2/DUSP1/DUSP3/DUSP4/DUSP9/LPAR1/EDN1/EDN3/E…	386
GO:0045664	GO:0045664	regulation of neuron differentiation	174/3493	427/18585	1.71233e-26	6.10435e-25	3.81394e-25	KATNB1/HMG20A/SEMA3A/STK25/PDLIM5/CFL1/STMN2/CIT/LZTS1/ADCY6/MGLL/ADCYAP1/SEZ6/CNR1/WDR36/KCTD11/PAQR3/DAB2IP/DMD/DNMT3B/DPYSL2/DPYSL3/JAG1/DTX1/LPAR1/MARK2/CTTN/EPHA3/EPHA4/EPHB3/ETV5/EYA1/FGF13/FGFR1/CPEB3/NLGN1/FKBP4/ZHX2/RUFY3/RAP1GAP2/MAPK8IP3/KANK1/ACSL6/CUX2/DICER1/NCS1/MMD/NEGR1/GATA2/GDI1/ABL2/INPP5J/GLI2/GOLGA4/DLL1/RAPGEF1/GRIN1/GSK3B/PACSIN1/HDAC2/HGF/APP/ISL1/ITGA3/RHOA/GDF6/ARHGDIA/…	174
GO:0031399	GO:0031399	regulation of protein modification process	400/3493	1313/18585	2.25838e-26	7.97945e-25	4.98549e-25	CTDSP2/HIPK3/RASGRP1/TENM1/PSME3/TOPORS/CTDSPL/GDF11/TRIB1/CDKN1B/DLC1/PIAS3/ZER1/CEBPA/HYOU1/ATG7/CAMKK2/CTCF/MAP3K2/ADCY2/FRS2/PPARGC1A/RBPMS/ADCY5/CHEK1/ADCY6/FZD10/AKAP13/DUSP10/PDCD10/CHP1/ADCY8/ADCY9/ADCYAP1/KLHDC3/ADD1/TPP1/SOCS4/JDP2/CCR7/ANKRD54/CRKL/MAPK14/CSF1/CSK/CSNK1D/CTF1/CTGF/CTNNB1/ADRA2A/PAQR3/DAB2IP/SPRED1/BMPER/DLG1/DMD/DNMT3B/DRD2/DUSP1/DUSP3/DUSP4/DUSP9/DYRK1A/LPAR1/EDN1/EDN…	400
GO:0016477	GO:0016477	cell migration	347/3493	1093/18585	2.26138e-26	7.97945e-25	4.98549e-25	CDH2/HDAC6/HDAC5/PTPRU/GPC6/CDH13/ABI2/WASF2/TRIB1/CITED2/SEMA3A/DLC1/ATP8A1/OLFM1/VAV3/CAP1/PROCR/CXCL13/CFL1/CHL1/GIPC1/VAX1/ABHD2/PDCD10/PADI2/OSBPL8/CCR7/COL1A1/COL1A2/COL3A1/COL5A1/ACVR1C/SIRPA/CSF1/CSK/CTGF/CTNNB1/ADRA2A/GLIPR2/CXADR/DAB2IP/CYP1B1/AMOT/AMOTL1/DAG1/DCX/BMPER/ARX/DIAPH1/DPYSL3/DRD1/DRD2/JAG1/HBEGF/ECM1/LPAR1/EDN1/EDN3/EFNB1/CELSR3/ANO6/TMEM201/FBXO45/MARK2/EMP2/CTTN/DMTN/EPHA…	347
GO:0040007	GO:0040007	growth	293/3493	876/18585	2.63578e-26	9.25334e-25	5.7814e-25	BCL2L11/NME6/GDF11/CDKN1B/KLF2/SEMA3A/BASP1/ARIH2/UBE2E3/SLC9A6/CELF1/CSPG5/EGLN2/MGLL/SLITRK1/RASGRP4/ADD1/C10orf90/SOCS4/DMBX1/DCBLD2/ADM/WDR36/MTPN/CREB1/CCM2L/MAPK14/CSF1/CSNK2A1/KCTD11/CTGF/IGSF11/ADRB1/DAB2IP/ADRB3/RDH10/CYP19A1/CYP27B1/DCX/DDX3X/DDX5/ARX/DRD2/HBEGF/EDN1/EMX1/CTTN/NAIF1/NRK/C3orf58/ERBB4/EREG/ESR1/ESRRB/EZH2/ACSL4/HEPACAM/FGF2/FGF7/FGF9/FGF13/FGFR1/FGFR2/FOXC1/WDTC1/FOXO3/W…	293
GO:0030900	GO:0030900	forebrain development	146/3493	335/18585	6.61929e-26	2.31207e-24	1.44456e-24	CDK6/SEMA3A/DLC1/ZBTB18/ATG7/FRS2/ADCYAP1/CNP/COL3A1/CREB1/CTNNB1/DAB2IP/CEP120/ARX/DPYSL2/DRD1/DRD2/FBXO45/EMX1/EPHA5/EPHB3/ERBB4/ETS1/MECOM/ALDH1A3/FGF13/FGFR1/FGFR2/PHLDA1/BTBD3/RAB3GAP1/MAPK8IP3/SATB2/RPGRIP1L/DICER1/CHD5/CNTNAP2/GATA2/LHX6/KAT2A/MDGA1/BHLHE22/GLI2/GRIN1/GSK3B/HTT/HDAC2/APAF1/NDST1/APP/RBPJ/AQP1/ISL1/LMX1A/LRP2/LRP6/MDK/ASCL1/LHX8/MSX1/MYH10/NEUROD1/NF1/NF2/NFIB/NOTCH1/NTRK2/…	146
GO:0000122	GO:0000122	negative regulation of transcription from RNA polymerase II promoter	240/3493	676/18585	1.10524e-25	3.84112e-24	2.39989e-24	HDAC5/HMG20A/CITED2/ZBTB18/CEBPA/MXD4/CTCF/ZMYND11/ATF7/VAX1/KLF12/FOXP4/AEBP2/JDP2/DMBX1/NACC2/CREBBP/CRY2/E2F7/CTNNB1/DAB2IP/CREBRF/DDX5/GLIS3/ARX/ASXL1/DNMT3A/DNMT3B/TSC22D3/E2F6/EDN1/EGR1/CC2D1B/ELK4/EP300/ERF/ESRRA/ETV6/EZH1/EZH2/BPTF/JAZF1/FGF9/FGFR1/FGFR2/MTF2/CPEB3/ZHX2/SPEN/WDTC1/FOXO1/FOXO3/CIC/RCOR1/WWC1/SIN3B/SATB2/CUX2/NEDD4L/DICER1/CBX6/SUZ12/GABPA/DNAJB5/NIPBL/BRMS1/SIN3A/GATA2/GAT…	240
GO:0048729	GO:0048729	tissue morphogenesis	216/3493	587/18585	1.6618e-25	5.74652e-24	3.59037e-24	TOPORS/IRX5/SEMA3A/DLC1/SEC24B/CFL1/FRS2/RAB10/PDCD10/COL3A1/COL4A1/COL5A1/COL11A1/ADM/CCM2L/CSF1/CSK/CTNNB1/RDH10/DAG1/DLG1/DLG3/JAG1/HBEGF/EDN1/HIPK1/ESR1/ETV5/EYA1/ALDH1A3/FGF2/FGF7/FGFR1/FGFR2/FKBP1A/FOXC1/FOXD1/PLXND1/KDM6B/SULF1/RPGRIP1L/DICER1/TSPAN12/IPMK/NPNT/CLIC4/KLHL3/GATA4/KAT2A/GDNF/B4GALT1/GJA1/FOXP1/BHLHE22/GLI2/DLL1/CRB2/GRB2/HIPK2/NR3C1/GRSF1/HTT/HGF/NRG1/APAF1/HOXA5/HOXA11/HOXB…	216
GO:0060537	GO:0060537	muscle tissue development	143/3493	328/18585	2.0431e-25	7.02989e-24	4.39221e-24	HDAC5/GJC1/SPEG/ZBTB18/NEBL/ATG7/USP19/PPARGC1A/VAX1/BVES/ZNF689/COL3A1/COL11A1/COL19A1/MTPN/CCM2L/MAPK14/CXADR/ADRB1/DDX5/DLG1/TSC22D3/EGR1/EGR2/EP300/C3orf58/ERBB4/EYA1/FGF2/FGF9/FGFR1/FGFR2/FKBP1A/FOXC1/KDM6B/FLNB/SIN3B/DICER1/FOS/TENM4/GATA4/GATA6/GJA1/GSK3A/HDAC2/NRG1/HLF/HMGCR/HOXD9/HOXD10/HSPG2/FOXN2/IGFBP5/RBPJ/IHH/ISL1/LMNA/LRP6/LY6E/SMAD3/SMAD7/MBNL1/MEF2A/MEF2C/MEF2D/MYH10/MYLK/MYOG/NF…	143
GO:0048646	GO:0048646	anatomical structure formation involved in morphogenesis	328/3493	1029/18585	2.86663e-25	9.81465e-24	6.1321e-24	HDAC5/BCL2L11/ACTR2/CDH13/WASF2/TOPORS/CITED2/DLC1/SEC24B/OLFM1/VAV3/NEBL/CXCL13/CFL1/FRS2/PNPLA6/EDAR/KIF3A/LDB3/SEC23IP/PDCD10/EVI5L/NUS1/SSX2IP/ADD1/COL1A1/COL4A1/COL4A2/COL5A1/COL5A2/COL7A1/COL11A1/COL12A1/COL15A1/ADM/PPARGC1B/MTPN/MAPK14/E2F7/CTGF/CTNNB1/DAB2IP/CYLD/CYP1B1/AMOT/RDH10/BMPER/DLX6/DMD/JAG1/DUSP1/DUSP4/E2F4/ECM1/EDA/EDN1/CELSR3/EGR2/ELK3/PIKFYVE/EMP2/EP300/EPHA1/EPHB1/HIPK1/EPHB…	328
GO:0044765	GO:0044765	single-organism transport	908/3493	3640/18585	4.08151e-25	1.39053e-23	8.68789e-24	KCNE3/HDAC6/PDCD6IP/BCL2L11/HCN4/GJC1/ABCC5/HUWE1/ATP9A/COL4A3BP/ACTR2/ARL4C/RASGRP1/TOB1/WASF2/STX6/TIMM17B/CDKN1B/KATNB1/ATP8A1/ARIH2/SEC24B/VAV3/TOMM40/SLC9A6/CAP1/IPO7/ATG7/SLC19A2/ARFGEF2/SORBS1/EXOC5/CFL1/KIF1C/GIPC1/NUP50/AHCYL1/ARPP19/ADCY2/SEC24A/CPLX1/NMU/RAB10/PPARGC1A/EDAR/TMED2/YWHAQ/RBPMS/SLC35D2/WWP1/TMEM115/CACFD1/ADAMTS8/ADCY5/KIF3A/ADCY6/SEC63/SNX18/CHP1/STX1B/VPS26B/SLC46A1/TUS…	908
GO:0031344	GO:0031344	regulation of cell projection organization	161/3493	393/18585	6.87822e-25	2.33185e-23	1.45692e-23	WASF2/TENM1/KATNB1/SEMA3A/CDC42EP2/STK25/CDC42EP3/PDLIM5/CFL1/STMN2/CIT/LZTS1/ADCY6/MGLL/EVI5L/ADCYAP1/CCR7/SEZ6/CNR1/WDR36/PAQR3/DAB2IP/CYLD/DMD/DPYSL2/DPYSL3/LPAR1/MARK2/CTTN/DMTN/EPHA3/EPHA4/EPHB3/FGF13/FGFR1/CPEB3/NLGN1/FKBP4/RUFY3/RAP1GAP2/KANK1/ACSL6/CUX2/TBC1D30/NCS1/MTOR/NEGR1/GAP43/PPP1R16B/GDI1/ABL2/INPP5J/GOLGA4/GPM6A/RAPGEF1/GRIN1/GSK3B/PACSIN1/HDAC2/HGF/AQP1/ITGA2/ITGA3/KIT/RHOA/RHOG…	161
GO:0050790	GO:0050790	regulation of catalytic activity	577/3493	2114/18585	1.46611e-24	4.94615e-23	3.09031e-23	HDAC6/BCL2L11/CTDSP2/HIPK3/RASGRP1/FAM13A/TENM1/PSME3/TOPORS/TRIB1/RCAN2/CDKN1B/DLC1/CDC42EP2/ZER1/VAV3/CAP1/CEBPA/HYOU1/IPO7/CXCL13/ARFGEF2/CAMKK2/MAP3K2/ARPP19/ADCY2/FRS2/MMP24/RALBP1/TMED2/ADCY5/BVES/FICD/ADCY6/FZD10/AKAP13/DUSP10/PDCD10/CHN2/SNX18/CHP1/PIK3IP1/ADCY8/LMTK3/ELFN2/ADCY9/EVI5L/RASGRP4/ADCYAP1/KLHDC3/ACAP3/AGAP2/AGAP1/AGAP3/ADD1/TPP1/FGD4/SOCS4/CCR7/CNR1/ANKRD54/COL7A1/ACVR1C/CPEB…	577
GO:0006935	GO:0006935	chemotaxis	240/3493	688/18585	1.84088e-24	6.15048e-23	3.84276e-23	RANBP9/ACTR2/CDH13/PLXNC1/SEMA3A/VAV3/CAP1/CXCL13/CFL1/CHL1/CCR9/PGRMC1/RALBP1/VAX1/B4GAT1/PADI2/AGAP2/AP2M1/CCR7/COL3A1/COL4A1/COL4A2/COL4A5/COL5A1/COL5A2/CREB1/CRMP1/MAPK14/CSNK2A1/CSNK2A2/CMTM8/CXADR/AMOT/AP2A1/DAG1/DCX/ARX/DLG1/DLG3/DLG4/DPYSL2/DPYSL3/LPAR1/EDN1/EDN3/EFNA5/EFNB1/EFNB3/EGR2/ANO6/EPHA1/EPHA3/EPHA4/EPHA5/EPHA7/EPHA8/EPHB1/EPHB3/EPHB4/ETV1/FGF2/FGF7/FGFR1/FIGF/ABLIM3/FOXD1/USP33/…	240
GO:0042330	GO:0042330	taxis	240/3493	688/18585	1.84088e-24	6.15048e-23	3.84276e-23	RANBP9/ACTR2/CDH13/PLXNC1/SEMA3A/VAV3/CAP1/CXCL13/CFL1/CHL1/CCR9/PGRMC1/RALBP1/VAX1/B4GAT1/PADI2/AGAP2/AP2M1/CCR7/COL3A1/COL4A1/COL4A2/COL4A5/COL5A1/COL5A2/CREB1/CRMP1/MAPK14/CSNK2A1/CSNK2A2/CMTM8/CXADR/AMOT/AP2A1/DAG1/DCX/ARX/DLG1/DLG3/DLG4/DPYSL2/DPYSL3/LPAR1/EDN1/EDN3/EFNA5/EFNB1/EFNB3/EGR2/ANO6/EPHA1/EPHA3/EPHA4/EPHA5/EPHA7/EPHA8/EPHB1/EPHB3/EPHB4/ETV1/FGF2/FGF7/FGFR1/FIGF/ABLIM3/FOXD1/USP33/…	240
GO:0051049	GO:0051049	regulation of transport	456/3493	1584/18585	2.96471e-24	9.85766e-23	6.15898e-23	KCNE3/PDCD6IP/BCL2L11/HCN4/HUWE1/CDH13/TENM1/ATP8A1/ARIH2/SEC24B/ATG7/SORBS1/KHDRBS1/NUP50/AHCYL1/ARPP19/SEC24A/CPLX1/NMU/RAB10/PPARGC1A/EDAR/KDELR1/YWHAQ/KDELR2/RBPMS/PACSIN2/CHP1/STX1B/BTBD9/ADCYAP1/ADD1/CLCN3/CLCN5/CLCNKA/CLCNKB/CLIC1/CCR7/MIEF2/CNR1/UHMK1/ACVR1C/STXBP5/CREB1/RIMS4/CRY2/MAPK14/BEST3/CSK/GSG1L/CTNNB1/ADRA2A/ADRB1/DAB2IP/CREBRF/CYLD/ADRBK1/AP1G1/SLC30A8/DIAPH1/DLG1/DLG4/DMD/DPP6…	456
GO:0050804	GO:0050804	regulation of synaptic transmission	116/3493	248/18585	5.5877e-24	1.84902e-22	1.15525e-22	CSPG5/GIPC1/NMU/STX1B/MGLL/BTBD9/ADCYAP1/CNR1/RIMS4/CTNND2/DLG4/DRD1/DRD2/EDN1/EGR1/EGR2/NLGN4Y/CPEB3/NLGN1/RAB3GAP1/SHANK2/SORCS3/RIMS1/UNC13A/NCDN/SYT11/ARC/PNKD/GDNF/GLUL/GNAI2/GPM6B/GRIA1/GRIK2/GRIK3/GRIK5/GRIN1/GRM1/GRM2/GRM3/GRM5/GRM6/GRM7/GSK3B/HTT/NAT8L/ITPR3/KCNC4/KIF5B/KIT/KRAS/ARRB2/MECP2/MEF2C/NF1/NFATC4/NGF/NOS1/NRAS/ATP2B2/NTRK2/PARK2/PFN2/SERPINE2/NLGN3/PPP3CA/PRKCE/RELN/PTEN/JPH3/…	116
GO:0038179	GO:0038179	neurotrophin signaling pathway	127/3493	286/18585	1.40379e-23	4.62316e-22	2.88851e-22	BCL2L11/CDKN1B/VAV3/SLC9A6/ADCY2/FRS2/ADCY5/PRDM4/ADCY6/AKAP13/ADCY8/ADCY9/ADCYAP1/AP2M1/FGD4/CREB1/CRKL/MAPK14/KLB/ADRBK1/AP2A1/HBEGF/DUSP3/DUSP4/AGO4/ELK1/ERBB4/EREG/FGD1/FGF2/FGF5/FGF7/FGF9/FGFR1/FGFR2/FGFR4/PHLPP2/FOXO1/FOXO3/TNRC6B/ARHGEF9/MCF2L/ARHGEF12/MTOR/RICTOR/GAB1/TIAM2/TNRC6A/GRB2/RAPGEF1/ABR/GSK3A/GSK3B/HDAC1/HDAC2/NRG1/IRS1/ITPR2/ITPR3/KIT/KRAS/RHOA/ARHGDIA/MEF2A/MEF2C/FOXO4/NGF/NR…	127
GO:0048870	GO:0048870	cell motility	358/3493	1176/18585	1.56642e-23	5.11008e-22	3.19273e-22	CDH2/HDAC6/HDAC5/PTPRU/GPC6/CDH13/ABI2/WASF2/CDK6/TRIB1/CITED2/SEMA3A/DLC1/ATP8A1/OLFM1/VAV3/CAP1/PROCR/CXCL13/CFL1/CHL1/GIPC1/VAX1/ABHD2/PDCD10/PADI2/OSBPL8/SSX2IP/CCR7/CCSAP/COL1A1/COL1A2/COL3A1/COL5A1/ACVR1C/JMY/SIRPA/CSF1/CSK/CTGF/CTNNB1/ADRA2A/GLIPR2/CXADR/DAB2IP/CYP1B1/AMOT/AMOTL1/DAG1/DCX/BMPER/ARX/DIAPH1/DPYSL3/DRD1/DRD2/JAG1/HBEGF/ECM1/LPAR1/EDN1/EDN3/EFNB1/CELSR3/ANO6/TMEM201/FBXO45/MAR…	358
GO:0051674	GO:0051674	localization of cell	358/3493	1176/18585	1.56642e-23	5.11008e-22	3.19273e-22	CDH2/HDAC6/HDAC5/PTPRU/GPC6/CDH13/ABI2/WASF2/CDK6/TRIB1/CITED2/SEMA3A/DLC1/ATP8A1/OLFM1/VAV3/CAP1/PROCR/CXCL13/CFL1/CHL1/GIPC1/VAX1/ABHD2/PDCD10/PADI2/OSBPL8/SSX2IP/CCR7/CCSAP/COL1A1/COL1A2/COL3A1/COL5A1/ACVR1C/JMY/SIRPA/CSF1/CSK/CTGF/CTNNB1/ADRA2A/GLIPR2/CXADR/DAB2IP/CYP1B1/AMOT/AMOTL1/DAG1/DCX/BMPER/ARX/DIAPH1/DPYSL3/DRD1/DRD2/JAG1/HBEGF/ECM1/LPAR1/EDN1/EDN3/EFNB1/CELSR3/ANO6/TMEM201/FBXO45/MAR…	358
GO:0051093	GO:0051093	negative regulation of developmental process	269/3493	812/18585	1.69434e-23	5.50144e-22	3.43725e-22	CDH2/HDAC5/TOB1/CDK6/GDF11/LRRC17/CDKN1B/HMG20A/SEMA3A/OLFM1/VAT1/STAG2/TOB2/USP19/MMP24/VAX1/STMN2/CIT/ADCY6/DUSP10/PDCD10/EVI5L/ADCYAP1/FOXP4/JDP2/SEZ6/COL3A1/COL4A2/COL5A1/COL5A2/ACVR1C/CREBBP/ZBTB46/KCTD11/RC3H1/CTNNB1/PAQR3/ADRB1/DAB2IP/CYLD/AMOT/ADRB3/BBS12/ASXL1/DPYSL3/JAG1/TSC22D3/DTX1/ECM1/ABCA1/LPAR1/ELAVL1/DMTN/EPHA1/EPHA4/EREG/ESRRB/EZH2/EFEMP1/FGF2/FGF13/MTF2/VASH1/FKBP4/ZHX2/ARHGEF1…	269
GO:0044093	GO:0044093	positive regulation of molecular function	462/3493	1623/18585	1.82299e-23	5.8915e-22	3.68095e-22	HDAC5/BCL2L11/CTDSP2/RASGRP1/FAM13A/TENM1/PSME3/TRIM13/TOPORS/CDKN1B/DLC1/CDC42EP2/VAV3/CAP1/HYOU1/CXCL13/ARFGEF2/MAP3K2/ADCY2/FRS2/PPARGC1A/MMP24/RALBP1/ADCY5/ADCY6/FZD10/AKAP13/PDCD10/CHN2/SNX18/CHP1/ADCY8/ADCY9/EVI5L/RASGRP4/ADCYAP1/KLHDC3/ACAP3/AGAP2/AGAP1/AGAP3/ADD1/TPP1/FGD4/CCR7/ACVR1C/PPARGC1B/JMY/MTPN/CREB1/CRKL/MAPK14/CSF1/CSK/CTGF/ADRA2A/FGD5/ADRB1/DAB2IP/ADRB3/ADRBK1/ARHGAP36/CYP27B1/…	462
GO:0010648	GO:0010648	negative regulation of cell communication	341/3493	1106/18585	1.86322e-23	5.99351e-22	3.74469e-22	CDH2/RANBP9/HIPK3/TOB1/PSME3/TRIB1/DLC1/HYOU1/OLFM4/STAMBP/ZMYND11/LZTS1/DUSP10/PADI2/CHP1/MGLL/PIK3IP1/AP2M1/SOCS4/ACVR1C/ADM/AMER1/CRY2/MAPK14/CSK/CSNK1E/KCTD11/CTNNB1/ADRA2A/CTNND1/PAQR3/DAB2IP/CREBRF/CYLD/ADRBK1/AP2A1/DAG1/SPRED1/DDX3X/BMPER/ASXL1/DLG1/DRD1/DRD2/DUSP1/DUSP3/DUSP4/DUSP9/DYRK1A/ECM1/EDN1/EGR1/SPRED2/CTTN/ESR1/MECOM/EYA1/EZH2/FBN2/FGA/FGF9/RASA3/ANKRD6/SHANK2/SORCS3/FOXO1/PEG10/…	341
GO:0023057	GO:0023057	negative regulation of signaling	339/3493	1099/18585	2.33566e-23	7.47845e-22	4.67247e-22	CDH2/RANBP9/HIPK3/TOB1/PSME3/TRIB1/DLC1/HYOU1/OLFM4/STAMBP/ZMYND11/DUSP10/PADI2/CHP1/MGLL/PIK3IP1/AP2M1/SOCS4/ACVR1C/ADM/AMER1/CRY2/MAPK14/CSK/CSNK1E/KCTD11/CTNNB1/ADRA2A/CTNND1/PAQR3/DAB2IP/CREBRF/CYLD/ADRBK1/AP2A1/DAG1/SPRED1/DDX3X/BMPER/ASXL1/DLG1/DRD1/DRD2/DUSP1/DUSP3/DUSP4/DUSP9/DYRK1A/ECM1/EDN1/EGR1/SPRED2/CTTN/ESR1/MECOM/EYA1/EZH2/FBN2/FGA/FGF9/RASA3/ANKRD6/SHANK2/SORCS3/FOXO1/PEG10/FOXO3/…	339
GO:0042127	GO:0042127	regulation of cell proliferation	413/3493	1414/18585	3.0457e-23	9.70693e-22	6.0648e-22	PTPRU/CDH13/NAMPT/TOB1/TENM1/CDK6/TOPORS/GDF11/TRIB1/CDKN1B/SPEG/DNAJA2/DLC1/VAV3/CEBPA/CEBPB/CXCL13/MXD4/STAMBP/RBBP9/TOB2/FRS2/PPARGC1A/VAX1/PIM2/TMEM115/ADAMTS8/CHEK1/PDCD10/NACC1/ADCYAP1/CNTFR/ACVR1C/ADM/NACC2/CSF1/E2F7/CSK/CSNK2A1/KCTD11/CTF1/CTGF/RC3H1/CTNNB1/ADRA2A/BTLA/KLB/DAB2IP/CYP1B1/CYP27B1/ARX/DHCR24/DLG1/DLG3/DLX6/DRD2/JAG1/HBEGF/E2F3/E2F4/ECM1/EDN1/EDN3/EFNB1/EGR1/EGR4/EIF5A/EMP2/N…	413
GO:0048011	GO:0048011	neurotrophin TRK receptor signaling pathway	125/3493	282/18585	3.82601e-23	1.20956e-21	7.55719e-22	BCL2L11/CDKN1B/VAV3/SLC9A6/ADCY2/FRS2/ADCY5/PRDM4/ADCY6/AKAP13/ADCY8/ADCY9/ADCYAP1/AP2M1/FGD4/CREB1/CRKL/MAPK14/KLB/ADRBK1/AP2A1/HBEGF/DUSP3/DUSP4/AGO4/ELK1/ERBB4/EREG/FGD1/FGF2/FGF5/FGF7/FGF9/FGFR1/FGFR2/FGFR4/PHLPP2/FOXO1/FOXO3/TNRC6B/ARHGEF9/MCF2L/ARHGEF12/MTOR/RICTOR/GAB1/TIAM2/TNRC6A/GRB2/RAPGEF1/ABR/GSK3A/GSK3B/HDAC1/HDAC2/NRG1/IRS1/ITPR2/ITPR3/KIT/KRAS/RHOA/ARHGDIA/MEF2A/MEF2C/FOXO4/NGF/NR…	125
GO:0045597	GO:0045597	positive regulation of cell differentiation	246/3493	725/18585	3.83014e-23	1.20956e-21	7.55719e-22	CDH2/KATNB1/SEMA3A/OLFM1/STK25/CEBPA/CEBPB/OLFM4/STMN2/ADCYAP1/CLIC1/SP7/SEZ6/CNR1/COL1A1/ANKRD54/ADM/PPARGC1B/CREB1/ZBTB46/MAPK14/CSF1/KCTD11/CTGF/CTNNB1/GLIPR2/ADRB1/DAB2IP/CYP27B1/DMD/DNMT3B/DPYSL3/DRD2/JAG1/LPAR1/EDN1/MARK2/DMTN/EPHA3/EPHA4/ETS1/ETV5/EZH2/FBN2/FGA/FGF2/FGFR1/CPEB3/NLGN1/FOXC1/ACIN1/SPEN/FOXO3/MAPK8IP3/RCOR1/ACSL6/CUX2/DICER1/FOS/MMD/MTOR/FNDC5/NPNT/NEGR1/ZNF385A/TENM4/GATA2/G…	246
GO:0014706	GO:0014706	striated muscle tissue development	134/3493	313/18585	5.31266e-23	1.67011e-21	1.04347e-21	HDAC5/GJC1/SPEG/ZBTB18/NEBL/ATG7/USP19/VAX1/BVES/ZNF689/COL11A1/COL19A1/MTPN/CCM2L/MAPK14/CXADR/ADRB1/DDX5/TSC22D3/EGR1/EGR2/EP300/C3orf58/ERBB4/EYA1/FGF2/FGF9/FGFR1/FGFR2/FKBP1A/FOXC1/KDM6B/FLNB/SIN3B/DICER1/FOS/TENM4/GATA4/GATA6/GJA1/GSK3A/HDAC2/NRG1/HLF/HMGCR/HOXD9/HOXD10/HSPG2/FOXN2/IGFBP5/RBPJ/ISL1/LMNA/LRP6/LY6E/SMAD3/SMAD7/MBNL1/MEF2A/MEF2C/MEF2D/MYH10/MYOG/NF1/NOTCH1/NRAS/PAX7/CDON/LEF1/P…	134
GO:0008104	GO:0008104	protein localization	587/3493	2190/18585	6.16332e-23	1.92876e-21	1.20507e-21	HDAC6/PDCD6IP/BCL2L11/HUWE1/PTPRU/TSPAN5/TOB1/TENM1/TOPORS/STX6/GPHN/TIMM17B/KATNB1/ARIH2/SEC24B/TOMM40/APPBP2/IPO8/IPO7/ATG7/ARFGEF2/SORBS1/TRIM3/EXOC5/RRAGA/CFL1/GIPC1/NUP50/AHCYL1/SEC24A/CPLX1/RAB10/EDAR/KDELR1/TMED2/YWHAQ/FERMT2/KDELR2/RBPMS/TMEM115/SEC23IP/SEC63/PACSIN2/SNX18/CHP1/DDX19B/STX1B/VPS26B/OSBPL8/ADCYAP1/RAB39B/AGAP2/AGAP1/AGAP3/AP2M1/AP1S1/CLTC/FRMD6/CCR7/MIEF2/CNR1/COL1A1/UHMK1/…	587
GO:0033036	GO:0033036	macromolecule localization	660/3493	2526/18585	7.66635e-23	2.38831e-21	1.49219e-21	HDAC6/PDCD6IP/BCL2L11/HUWE1/PTPRU/ATP9A/COL4A3BP/TSPAN5/TOB1/TENM1/TOPORS/STX6/GPHN/TIMM17B/SRRM1/KATNB1/ATP8A1/ARIH2/SEC24B/TOMM40/APPBP2/IPO8/IPO7/ATG7/ARFGEF2/SORBS1/TRIM3/EXOC5/IGF2BP1/IGF2BP2/KHDRBS1/RRAGA/CFL1/GIPC1/NUP50/AHCYL1/SRSF10/SEC24A/CPLX1/RAB10/EDAR/KDELR1/TMED2/YWHAQ/FERMT2/KDELR2/RBPMS/TMEM115/SEC23IP/SEC63/PACSIN2/SNX18/CHP1/DDX19B/STX1B/VPS26B/OSBPL6/OSBPL8/OSBPL9/OSBPL11/ADCY…	660
GO:0043549	GO:0043549	regulation of kinase activity	257/3493	772/18585	8.17316e-23	2.53478e-21	1.58371e-21	CTDSP2/HIPK3/RASGRP1/TENM1/TRIB1/CDKN1B/VAV3/CEBPA/HYOU1/CAMKK2/MAP3K2/ADCY2/FRS2/ADCY5/ADCY6/FZD10/AKAP13/DUSP10/PDCD10/CHP1/PIK3IP1/ADCY8/ADCY9/ADCYAP1/KLHDC3/ADD1/TPP1/SOCS4/CCR7/ANKRD54/CRKL/MAPK14/CSF1/CSK/ADRA2A/PAQR3/DAB2IP/SPRED1/DLG1/DRD2/DUSP1/DUSP3/DUSP4/DUSP9/LPAR1/EDN1/EDN3/SPRED2/MARK2/EMP2/NRK/EPHA1/EPHA4/EPHA8/ERBB4/EREG/EZH2/CCNY/FGF2/FGF13/FGFR1/PPM1E/MAPK8IP3/MMD/PIK3R5/MTOR/GA…	257
GO:0008219	GO:0008219	cell death	516/3493	1873/18585	8.36919e-23	2.58399e-21	1.61445e-21	HDAC6/PDCD6IP/BCL2L11/OCLN/PDCD7/HIPK3/PSME3/NME6/TRIM13/TOPORS/GDF11/CDKN1B/UBE4B/KATNB1/RTN3/CITED2/SEMA3A/DLC1/VAV3/STK25/CEBPB/HYOU1/ATG7/STAMBP/RRAGA/CFL1/CTSC/CHL1/ZMYND11/FRS2/PPARGC1A/BLCAP/EDAR/YWHAQ/PIM2/AKAP13/PDCD10/EGLN2/CHP1/ADCYAP1/AGAP2/ADD1/FGD4/CCR7/CNR1/CNTFR/ACVR1C/ADM/JMY/PACRG/NACC2/MAPK14/CSNK2A1/CSNK2A2/CTGF/CTNNB1/ZNF385B/ADRB1/DAB2IP/CYLD/CYP1B1/DDX3X/DDX5/DHCR24/TSC22D3…	516
GO:0051649	GO:0051649	establishment of localization in cell	628/3493	2384/18585	1.36375e-22	4.19186e-21	2.61904e-21	HDAC6/PDCD6IP/BCL2L11/HUWE1/ATP9A/COL4A3BP/ACTR2/ARL4C/RASGRP1/TOB1/TENM1/STX6/TIMM17B/SRRM1/KATNB1/ARIH2/SEC24B/TOMM40/CAP1/STK25/APPBP2/IPO8/IPO7/ARFGEF2/EXOC5/KHDRBS1/CSPG5/CFL1/KIF1C/GIPC1/NUP50/AHCYL1/SRSF10/SEC24A/CPLX1/NMU/RAB10/EDAR/KDELR1/TMED2/YWHAQ/KIF2C/KDELR2/RBPMS/TMEM115/CACFD1/KIF3A/SEC23IP/AKAP13/SEC63/PDCD10/SNX18/CHP1/DDX19B/STX1B/VPS26B/TEX261/BTBD9/ADCYAP1/NUS1/RAB39B/AGAP3/S…	628
GO:0016265	GO:0016265	death	516/3493	1877/18585	1.38877e-22	4.24989e-21	2.65529e-21	HDAC6/PDCD6IP/BCL2L11/OCLN/PDCD7/HIPK3/PSME3/NME6/TRIM13/TOPORS/GDF11/CDKN1B/UBE4B/KATNB1/RTN3/CITED2/SEMA3A/DLC1/VAV3/STK25/CEBPB/HYOU1/ATG7/STAMBP/RRAGA/CFL1/CTSC/CHL1/ZMYND11/FRS2/PPARGC1A/BLCAP/EDAR/YWHAQ/PIM2/AKAP13/PDCD10/EGLN2/CHP1/ADCYAP1/AGAP2/ADD1/FGD4/CCR7/CNR1/CNTFR/ACVR1C/ADM/JMY/PACRG/NACC2/MAPK14/CSNK2A1/CSNK2A2/CTGF/CTNNB1/ZNF385B/ADRB1/DAB2IP/CYLD/CYP1B1/DDX3X/DDX5/DHCR24/TSC22D3…	516
GO:0007507	GO:0007507	heart development	170/3493	443/18585	1.6146e-22	4.91919e-21	3.07347e-21	HDAC5/GJC1/COL4A3BP/SPEG/CITED2/DLC1/BASP1/SEC24B/OLFM1/NEBL/ATG7/FRS2/BVES/FOXP4/COL3A1/COL5A1/COL11A1/ADM/CRKL/CCM2L/CTNNB1/CXADR/ADRB1/ADRBK1/JAG1/ECE1/EDN1/EP300/EPHB4/C3orf58/ERBB4/MECOM/EYA1/FGF2/FGF9/FGFR1/FGFR2/FKBP1A/FOXC1/PLXND1/KDM6B/SIN3B/RPGRIP1L/DICER1/GAB1/NIPBL/TENM4/TRAF3IP1/GATA4/GATA6/GJA1/GLI2/DLL1/SH3PXD2B/GSK3A/HAS2/HDAC2/NRG1/ACACB/HSPG2/ID1/RBPJ/IHH/INSR/ISL1/ITGA3/LMNA/LR…	170
GO:0018193	GO:0018193	peptidyl-amino acid modification	326/3493	1058/18585	2.17597e-22	6.60044e-21	4.12389e-21	HDAC6/GNE/HIPK3/ABI2/TENM1/TOPORS/PIAS3/ST3GAL6/SEC24B/ATG7/CAMKK2/CTCF/SEC24A/SRCAP/PPARGC1A/METAP2/CHEK1/KAT7/BAZ2A/PDCD10/EGLN2/PADI2/MGAT4A/CLK3/SOCS4/UHMK1/EGFLAM/CREBBP/MAPK14/CSK/CSNK1A1/CSNK1D/CSNK1E/DPY19L3/CTF1/CTNNB1/ADRA2A/PAQR3/ADRBK1/SPRED1/DCX/DMD/DNMT3B/DPH2/DYRK1A/EFNA5/EGR1/EGR2/EIF5A/TET3/SPRED2/MARK2/EP300/DMTN/EPHA1/EPHA3/EPHA4/EPHA5/EPHA7/EPHA8/EPHB1/EPHB3/EPHB4/SENP5/ERBB4/…	326
GO:0048732	GO:0048732	gland development	157/3493	398/18585	2.71668e-22	8.20462e-21	5.12617e-21	BCL2L11/CDKN1B/CITED2/SEMA3A/CEBPA/CEBPB/ATG7/FRS2/EDAR/SEC63/ADCYAP1/CREB1/CRKL/CSF1/E2F7/CTNNB1/CYP19A1/DAG1/DRD2/EDA/EPHB3/AK4/ERBB4/ESR1/ETS1/ETV5/FGF7/FGFR1/FGFR2/FKBP4/FOXC1/PLXND1/SULF1/RPGRIP1L/ICMT/CADM1/UPF2/GATA2/GATA6/B4GALT1/DKK3/GLI2/NR3C1/TFCP2L1/HGF/NRG1/HK2/HOXA3/HOXA5/HOXA9/HOXB9/HOXD9/HOXD13/HPN/IGSF3/ZDHHC21/IGF1R/IGFBP5/RBPJ/INSM1/IRF6/IRS1/AR/ISL1/ITGA2/JAK2/JARID2/ARHGAP5/L…	157
GO:0007610	GO:0007610	behavior	224/3493	649/18585	3.2905e-22	9.89439e-21	6.18192e-21	CDH13/RCAN2/SEMA3A/ATP8A1/ATG7/CXCL13/CHL1/NMU/ADCY5/PADI2/ADCY8/CHRNB1/BTBD9/SLITRK1/ADCYAP1/CCR7/SEZ6/CNP/CNR1/CNTFR/DMBX1/UBR3/CREB1/CTNND2/ADRB1/CREBRF/ADRB3/BBS12/DLG4/DRD1/DRD2/LPAR1/EDN1/EDN3/EFNB3/EGR1/EGR2/EPHA4/ETV1/ETV5/ALDH1A3/FGF2/FGF13/FIGF/NLGN4Y/CPEB3/NLGN1/SHANK2/SORCS3/ARC/CUX2/FOS/SEZ6L/RASD2/GABRG2/NEGR1/ZNF385A/ADGRA2/CNTNAP2/GIGYF2/GDNF/AMFR/GJA1/ABL2/C5AR2/GLP1R/GLS/GRIA1/G…	224
GO:0070727	GO:0070727	cellular macromolecule localization	407/3493	1407/18585	4.85104e-22	1.45237e-20	9.07428e-21	HDAC6/BCL2L11/HUWE1/PTPRU/TSPAN5/TOB1/TENM1/TOPORS/STX6/GPHN/TIMM17B/KATNB1/ARIH2/SEC24B/TOMM40/APPBP2/IPO8/IPO7/SORBS1/RRAGA/CFL1/GIPC1/AHCYL1/SEC24A/RAB10/EDAR/KDELR1/TMED2/YWHAQ/FERMT2/KDELR2/RBPMS/SEC23IP/SEC63/PACSIN2/SNX18/CHP1/STX1B/VPS26B/OSBPL8/RAB39B/AGAP3/AP2M1/AP1S1/CLTC/FRMD6/MIEF2/COL1A1/UHMK1/NACC2/VTI1A/MAPK14/CSK/CSNK1E/CTNNB1/PAQR3/ADRB1/DAB2IP/CYLD/AMOT/AP2A1/DAG1/AP1G1/TIMM8A/…	407
GO:0016568	GO:0016568	chromatin modification	208/3493	592/18585	9.63489e-22	2.87219e-20	1.79452e-20	HDAC6/HDAC5/HUWE1/HMG20A/ATG7/CTCF/KDM5B/ZMYND11/SRCAP/PPARGC1A/SPIN1/CHD2/CHD4/CHEK1/KAT7/BAZ2A/PADI2/CBX3/AEBP2/JDP2/NACC2/CREBBP/PHF13/CTNNB1/ASXL1/DNMT3A/DNMT3B/ARID2/TET3/ELK4/EP300/EYA4/ESR1/EYA1/EYA3/EZH1/EZH2/BPTF/JMJD1C/MTF2/BAHD1/KDM2A/PHF8/KDM6B/RCOR1/SIN3B/SATB2/JADE2/SIRT3/CBX6/SUZ12/KAT6B/CABIN1/WBP2/NIPBL/BRMS1/SIN3A/CHD5/EPC2/PHF19/GATA2/KAT2A/USP21/BRPF3/TOX3/KANSL1/NR3C1/UBN1/HC…	208
GO:0012501	GO:0012501	programmed cell death	491/3493	1784/18585	1.43358e-21	4.2552e-20	2.65861e-20	HDAC6/PDCD6IP/BCL2L11/OCLN/PDCD7/HIPK3/PSME3/NME6/TOPORS/GDF11/CDKN1B/UBE4B/RTN3/CITED2/SEMA3A/DLC1/VAV3/STK25/CEBPB/HYOU1/ATG7/STAMBP/RRAGA/CFL1/CTSC/CHL1/ZMYND11/FRS2/PPARGC1A/BLCAP/EDAR/YWHAQ/PIM2/AKAP13/PDCD10/EGLN2/ADCYAP1/AGAP2/ADD1/FGD4/CCR7/CNR1/CNTFR/ACVR1C/ADM/JMY/NACC2/MAPK14/CSNK2A1/CSNK2A2/CTGF/CTNNB1/ZNF385B/ADRB1/DAB2IP/CYLD/CYP1B1/DDX3X/DDX5/DHCR24/TSC22D3/DUSP1/E2F2/LPAR1/EDN1/EG…	491
GO:0048584	GO:0048584	positive regulation of response to stimulus	488/3493	1771/18585	1.50089e-21	4.43597e-20	2.77155e-20	CDH2/HDAC6/BCL2L11/FRAT1/PDCD7/ACTR2/TSPAN5/CDH13/RASGRP1/TOB1/WASF2/TENM1/PSME3/TRIM13/GDF11/CITED2/VAV3/STK25/ATG7/CXCL13/SORBS1/POLR3F/POLR3G/KHDRBS1/RRAGA/CFL1/MAP3K2/CTSC/GIPC1/FRS2/EDAR/SPIN1/YWHAQ/RBPMS/PIM2/FZD10/PDCD10/CHN2/OSBPL8/RASGRP4/ADCYAP1/CCR7/CNR1/COL1A1/COL3A1/TMEM198/NACC2/CREB1/AMER1/CRKL/MAPK14/CSF1/CSK/CSNK1A1/CSNK1D/CSNK1E/CSNK2A1/WIPF2/CTF1/CTGF/RC3H1/CTNNB1/ADRA2A/GLIPR2…	488
GO:0045596	GO:0045596	negative regulation of cell differentiation	220/3493	641/18585	1.75297e-21	5.15895e-20	3.22327e-20	CDH2/HDAC5/TOB1/CDK6/GDF11/LRRC17/HMG20A/SEMA3A/OLFM1/STAG2/TOB2/MMP24/VAX1/STMN2/CIT/ADCY6/DUSP10/ADCYAP1/FOXP4/JDP2/SEZ6/COL3A1/COL5A1/COL5A2/CREBBP/ZBTB46/KCTD11/RC3H1/CTNNB1/PAQR3/DAB2IP/CYLD/BBS12/ASXL1/DPYSL3/JAG1/DTX1/ABCA1/LPAR1/ELAVL1/DMTN/EPHA1/EPHA4/EREG/ESRRB/EZH2/EFEMP1/FGF2/FGF13/MTF2/FKBP4/ZHX2/RUFY3/FOXC1/FOXO1/FOXO3/RAP1GAP2/KANK1/ZCCHC11/DICER1/SUZ12/GABPA/NIPBL/ANKRD17/GATA2/GD…	220
GO:1902589	GO:1902589	single-organism organelle organization	607/3493	2311/18585	1.82912e-21	5.36026e-20	3.34904e-20	HDAC6/HDAC5/PDCD6IP/BCL2L11/RANBP9/HUWE1/COL4A3BP/ACTR2/ABI2/WASF2/TENM1/NME6/TOPORS/STX6/CDKN1B/STAG1/KATNB1/DLC1/TUBGCP3/SEC24B/CDC42EP2/VAV3/CAP1/VAT1/NEBL/ATG7/SORBS1/CDC42EP3/P3H4/CTCF/CSPG5/POLD3/CFL1/NUDC/PTGES3/STAG2/KDM5B/ARPP19/SEC24A/SRCAP/PPARGC1A/TMED2/YWHAQ/MAPRE2/KIF2C/PAPD7/STMN2/CHD4/CHEK1/CIT/KIF3A/KAT7/LDB3/BAZ2A/SEC23IP/SUPT16H/FZD10/PADI2/PACSIN2/SNX18/CHP1/STX1B/FMNL2/ESCO1/…	607
GO:0051240	GO:0051240	positive regulation of multicellular organismal process	365/3493	1236/18585	1.95415e-21	5.70249e-20	3.56286e-20	HDAC6/KATNB1/CITED2/SEMA3A/BASP1/OLFM1/STK25/CEBPA/CEBPB/ATG7/ARFGEF2/POLR3F/POLR3G/CELF1/TOB2/FRS2/NMU/PPARGC1A/STMN2/TUSC2/ADCYAP1/ADD1/CLIC1/CCR7/SEZ6/CNR1/COL1A1/ANKRD54/ADM/PPARGC1B/MTPN/CREB1/CREBBP/ZBTB46/CCM2L/MAPK14/CSF1/KCTD11/CBLN2/CTGF/CTNNB1/ADRA2A/GLIPR2/ADRB1/DAB2IP/CYP1B1/AMOT/AMOTL1/ADRB3/CYP27B1/DDX3X/ARX/DMD/DNMT3B/DPYSL3/DRD2/JAG1/HBEGF/ECM1/LPAR1/EDN1/EDN3/SCAMP5/EGR1/ANO6/MA…	365
GO:0034613	GO:0034613	cellular protein localization	403/3493	1400/18585	2.1295e-21	6.18808e-20	3.86625e-20	HDAC6/BCL2L11/HUWE1/PTPRU/TSPAN5/TOB1/TENM1/TOPORS/STX6/GPHN/TIMM17B/KATNB1/ARIH2/SEC24B/TOMM40/APPBP2/IPO8/IPO7/SORBS1/RRAGA/CFL1/GIPC1/AHCYL1/SEC24A/RAB10/EDAR/KDELR1/TMED2/YWHAQ/FERMT2/KDELR2/RBPMS/SEC23IP/SEC63/PACSIN2/SNX18/CHP1/STX1B/VPS26B/OSBPL8/RAB39B/AGAP3/AP2M1/AP1S1/CLTC/FRMD6/MIEF2/COL1A1/UHMK1/NACC2/VTI1A/MAPK14/CSK/CSNK1E/CTNNB1/PAQR3/ADRB1/DAB2IP/CYLD/AMOT/AP2A1/DAG1/AP1G1/TIMM8A/…	403
GO:0009968	GO:0009968	negative regulation of signal transduction	310/3493	1005/18585	2.16984e-21	6.27892e-20	3.92301e-20	CDH2/RANBP9/HIPK3/TOB1/PSME3/TRIB1/DLC1/HYOU1/OLFM4/STAMBP/ZMYND11/DUSP10/PADI2/CHP1/PIK3IP1/AP2M1/SOCS4/ADM/AMER1/CRY2/MAPK14/CSK/CSNK1E/KCTD11/CTNNB1/ADRA2A/CTNND1/PAQR3/DAB2IP/CREBRF/CYLD/ADRBK1/AP2A1/DAG1/SPRED1/DDX3X/BMPER/ASXL1/DLG1/DRD2/DUSP1/DUSP3/DUSP4/DUSP9/DYRK1A/ECM1/EGR1/SPRED2/CTTN/ESR1/MECOM/EYA1/EZH2/FBN2/FGA/FGF9/RASA3/ANKRD6/FOXO1/PEG10/FOXO3/KANK1/SULF1/WWC1/FBXW11/MGRN1/RPGRIP…	310
GO:0051270	GO:0051270	regulation of cellular component movement	225/3493	663/18585	3.00691e-21	8.66492e-20	5.41376e-20	HDAC6/HDAC5/GJC1/PTPRU/CDH13/CDK6/TRIB1/CDKN1B/CITED2/SEMA3A/DLC1/ATP8A1/OLFM1/CXCL13/ABHD2/PDCD10/PADI2/OSBPL8/SSX2IP/CCR7/CCSAP/COL1A1/COL3A1/ACVR1C/CSF1/ADRA2A/GLIPR2/ADRB1/DAB2IP/CYP1B1/AMOT/AMOTL1/DAG1/BMPER/DIAPH1/DPYSL3/DRD1/DRD2/JAG1/HBEGF/ECM1/LPAR1/EDN1/EDN3/EMP2/DMTN/EPHA1/ERBB4/ETS1/FGF2/FGF7/FIGF/VASH1/PLXND1/KANK1/SULF1/NEDD4L/SGK3/GAB1/GCSAM/CLIC4/ADGRA2/GATA4/B4GALT1/GJA1/ABL2/FOX…	225
GO:0002009	GO:0002009	morphogenesis of an epithelium	172/3493	461/18585	3.02431e-21	8.67888e-20	5.42249e-20	SEMA3A/DLC1/SEC24B/CFL1/FRS2/RAB10/PDCD10/COL4A1/COL5A1/ADM/CSF1/CSK/CTNNB1/RDH10/DAG1/DLG1/DLG3/JAG1/HBEGF/EDN1/ESR1/ETV5/EYA1/ALDH1A3/FGF2/FGF7/FGFR1/FGFR2/FOXD1/PLXND1/SULF1/RPGRIP1L/DICER1/IPMK/NPNT/CLIC4/KLHL3/GATA4/KAT2A/GDNF/B4GALT1/GJA1/FOXP1/GLI2/DLL1/GRB2/NR3C1/GRSF1/HTT/HGF/APAF1/HOXA5/HOXA11/HOXB7/HOXD13/RSPO2/IGF1R/IGFBP5/RBPJ/IHH/IL10/ITGA5/KDR/KRAS/RHOA/RHOC/LIF/LRP6/SMAD3/SMAD4/ME…	172
GO:0022607	GO:0022607	cellular component assembly	554/3493	2074/18585	3.17915e-21	9.08554e-20	5.67656e-20	CDH2/HDAC6/PDCD6IP/BCL2L11/RANBP9/OCLN/GJC1/ACTR2/CDH12/CDH13/WASF2/TENM1/INADL/GPHN/CDKN1B/DLC1/TUBGCP3/SEC24B/CDC42EP2/OLFM1/VAV3/STK25/NEBL/OLFM4/CXCL13/SORBS1/CDC42EP3/P3H4/PDLIM5/CELF1/CTCF/SRSF10/SEC24A/PPARGC1A/SF3A3/TMED2/CLP1/FERMT2/NUDT21/STMN2/CHD4/KIF3A/LDB3/BAZ2A/SEC23IP/PDCD10/PACSIN2/CHP1/STX1B/NACC1/EVI5L/SSX2IP/ADD1/FGD4/CCR7/MIEF2/COL1A1/COL1A2/JMY/UBXN2B/NACC2/CREBBP/NEK7/CSNK1…	554
GO:0048568	GO:0048568	embryonic organ development	161/3493	421/18585	3.29453e-21	9.37652e-20	5.85836e-20	SH2B3/IRX5/CITED2/SEC24B/CEBPA/CEBPB/FRS2/LRIG3/COL11A1/ADM/E2F7/CTNNB1/RDH10/DLG1/DLX6/EDN1/NRK/HIPK1/ERF/EYA1/BPTF/ALDH1A3/FGF9/FGFR1/FGFR2/EPN2/FOXC1/SATB2/GAB1/NIPBL/TRAF3IP1/GATA2/GATA4/GJA1/FOXD3/GLI2/DLL1/CRB2/GRB2/FLVCR1/HIPK2/ABR/HOXA3/HOXA5/HOXA7/HOXA11/HOXB5/HOXB6/HOXB7/HOXB8/HOXC9/HOXC11/HOXD9/HOXD10/HPN/HSPG2/NDST1/RBPJ/IHH/IL10/INSIG1/JUNB/KDR/KIT/LIF/LRP6/ARNT/SMAD3/MDFI/MEF2C/KMT2…	161
GO:0001501	GO:0001501	skeletal system development	178/3493	484/18585	3.6724e-21	1.04092e-19	6.50355e-20	WASF2/GDF11/LRRC17/IRX5/COL1A1/COL1A2/COL3A1/COL5A2/COL10A1/COL11A1/COL12A1/COL19A1/PPARGC1B/AMER1/HAPLN1/MAPK14/CTGF/CTNNB1/RDH10/ASXL1/DLG1/DLX6/EDN1/ANO6/ESRRA/EYA1/FBN2/EFEMP1/FGF2/FGF9/FGFR1/FGFR2/CHSY1/FOXC1/FLI1/SLC35D1/SULF1/NBEAL2/SATB2/DICER1/CADM1/NIPBL/ZNF385A/FOXP1/GLI2/SH3PXD2B/FLVCR1/ANKRD11/HAS2/HOXA3/HOXA5/HOXA7/HOXA9/HOXA11/HOXB5/HOXB6/HOXB7/HOXB8/HOXB9/HOXC6/HOXC8/HOXC9/HOXC10/…	178
GO:0048589	GO:0048589	developmental growth	157/3493	407/18585	3.80026e-21	1.07276e-19	6.70251e-20	BCL2L11/SEMA3A/BASP1/ARIH2/SLC9A6/CELF1/MGLL/DMBX1/ADM/WDR36/MTPN/CREB1/MAPK14/CSF1/ADRB1/ADRB3/RDH10/CYP19A1/DCX/ARX/DRD2/EMX1/CTTN/NRK/ERBB4/EREG/ESR1/ESRRB/EZH2/FGF2/FGF9/FGF13/FGFR1/FGFR2/FOXC1/FOXO3/WWC1/DICER1/CADM1/NIPBL/GAP43/GATA4/GATA6/GATM/LATS2/GHR/GJA1/GLI2/GOLGA4/FLVCR1/GSK3A/GSK3B/HDAC2/NRG1/ACACB/HOXA11/HOXD13/IGFBP5/APP/RBPJ/INSR/LRP4/LRP6/SMAD3/SMAD4/MEF2C/NGF/NOTCH1/NPY1R/OMG/P…	157
GO:0042221	GO:0042221	response to chemical	927/3493	3833/18585	4.72563e-21	1.32855e-19	8.30069e-20	HDAC6/HDAC5/BCL2L11/HCN4/RANBP9/PTPRU/PDCD7/ACTR2/CTDSP2/CDH13/NAMPT/PLXNC1/TRIB1/CDKN1B/KLF2/CITED2/SEMA3A/PIAS3/ST3GAL6/PGRMC2/VAV3/SLC9A6/CAP1/SYNCRIP/STK25/CEBPA/CEBPB/HYOU1/ATG7/CXCL13/SORBS1/RRAGA/CFL1/CTSC/CHL1/GIPC1/NUP50/ADCY2/CCR9/FRS3/FRS2/PGRMC1/CYP46A1/USP19/RAB10/PPARGC1A/RALBP1/FERMT2/VAX1/B4GAT1/PAPD7/STMN2/ADCY5/PRDM4/CHEK1/ADCY6/FZD10/AKAP13/DUSP10/PDCD10/EGLN2/PADI2/SLC46A1/MGL…	927
GO:0023014	GO:0023014	signal transduction by phosphorylation	231/3493	689/18585	5.00741e-21	1.40207e-19	8.76003e-20	CDH2/RANBP9/HIPK3/RASGRP1/TENM1/GDF11/TRIB1/STK25/CAMKK2/MAP3K2/ZMYND11/FRS2/FZD10/DUSP10/PDCD10/ADCYAP1/CCR7/ACVR1C/CREB1/CRKL/MAPK14/CSK/CTGF/CTNNB1/ADRA2A/GLIPR2/PAQR3/KLB/DAB2IP/ADRB3/DAG1/SPRED1/BMPER/DRD2/DUSP1/DUSP3/DUSP4/DUSP9/LPAR1/EDN1/EDN3/ELK1/SPRED2/NRK/EPHA4/EPHA7/EPHA8/EPHB1/ERBB4/EREG/MECOM/EZH2/FGA/FGF2/FGF9/FGF13/FGFR1/FGFR2/FGFR4/ANKRD6/FOXO1/MAPK8IP3/WWC1/FOS/PIK3R5/GAB1/NPNT/…	231
GO:0007423	GO:0007423	sensory organ development	181/3493	497/18585	5.79118e-21	1.61499e-19	1.00903e-19	BCL2L11/TOPORS/GDF11/IRX5/CDKN1B/SEC24B/CEBPA/FRS2/VAX1/OLFM3/LRIG3/COL4A1/COL5A1/COL5A2/COL11A1/CTNNB1/CYP1B1/RDH10/BMPER/ADAMTS18/DLG1/DLX6/JAG1/ECE1/EDN1/EPHB1/HIPK1/EYA1/ALDH1A3/FGF9/FGFR1/FGFR2/ARHGEF15/RAB3GAP1/FOXC1/RPGRIP1L/DICER1/TSPAN12/GABRB2/GABRB3/NIPBL/DFNB31/CLIC4/TRAF3IP1/GATA2/GJA1/BHLHE22/GLI2/GNB1/GPM6A/DLL1/SH3PXD2B/HIPK2/ABR/GRM6/HDAC1/HDAC2/HOXC13/HPN/RBPJ/IHH/FASLG/AQP1/INS…	181
GO:0007264	GO:0007264	small GTPase mediated signal transduction	182/3493	502/18585	7.91556e-21	2.19856e-19	1.37364e-19	CDH13/ARL4C/ARL4A/RASGRP1/FAM13A/ABI2/WASF2/DLC1/VAV3/CDC42EP3/STAMBP/CFL1/RAB10/RALBP1/YWHAQ/AKAP13/CHN2/CHP1/RASGRP4/RAB39B/AGAP2/AGAP1/AGAP3/SSX2IP/FGD4/COL1A2/ARL8A/COL3A1/CRKL/MAPK14/CSF1/DIRAS1/ADRA2A/ADRB1/DAB2IP/ARHGAP36/RHOV/DHCR24/DOCK3/ABCA1/LPAR1/RASGEF1A/FGD1/FGF2/MRAS/RASA3/ARHGAP26/RGL1/KANK1/ARHGEF9/MCF2L/ARHGEF12/ICMT/RASD2/ARFIP2/KCTD13/RAB26/TIAM2/GDI1/ABL2/GNB1/NKIRAS2/RABL3/S…	182
GO:0006915	GO:0006915	apoptotic process	483/3493	1766/18585	1.30341e-20	3.60576e-19	2.25285e-19	PDCD6IP/BCL2L11/OCLN/PDCD7/HIPK3/PSME3/NME6/TOPORS/GDF11/CDKN1B/UBE4B/RTN3/CITED2/SEMA3A/DLC1/VAV3/STK25/CEBPB/HYOU1/ATG7/STAMBP/RRAGA/CFL1/CTSC/CHL1/ZMYND11/FRS2/PPARGC1A/BLCAP/EDAR/YWHAQ/PIM2/AKAP13/PDCD10/EGLN2/ADCYAP1/AGAP2/ADD1/FGD4/CCR7/CNR1/CNTFR/ACVR1C/ADM/JMY/NACC2/MAPK14/CSNK2A1/CSNK2A2/CTGF/CTNNB1/ZNF385B/ADRB1/DAB2IP/CYLD/CYP1B1/DDX3X/DDX5/DHCR24/TSC22D3/DUSP1/E2F2/LPAR1/EDN1/EGR1/EGR…	483
GO:0016192	GO:0016192	vesicle-mediated transport	369/3493	1268/18585	1.79616e-20	4.9491e-19	3.09215e-19	PDCD6IP/ATP9A/ACTR2/CDH13/ACTR1A/ARL4C/RASGRP1/WASF2/STX6/RTN3/SEC24B/VAV3/CAP1/HYOU1/ARFGEF2/EXOC5/CFL1/KIF1C/SEC24A/CPLX1/RAB10/KDELR1/TMED2/KDELR2/TMEM115/CACFD1/BVES/PACSIN2/SNX18/CHP1/STX1B/VPS26B/TUSC2/TEX261/BTBD9/RAB39B/AP2M1/AP1S1/ADD1/CLCN5/CLTC/TRAPPC6B/COL1A1/COL1A2/COL3A1/COL4A1/COL4A2/ADM/STXBP5/SSC4D/RIMS4/VTI1A/LDLRAD3/CSK/CSNK1A1/CSNK1D/CSNK1E/WIPF2/CTNNB1/ADRA2A/ADRBK1/SBSPON/ZD…	369
GO:0007389	GO:0007389	pattern specification process	165/3493	442/18585	1.8672e-20	5.12441e-19	3.20169e-19	FRAT1/GDF11/CITED2/SEMA3A/BASP1/FRS2/COL4A1/CRKL/CTNNB1/MDGA2/EDN1/EFNB1/EGR2/EMX1/EP300/HIPK1/ERBB4/EYA1/BPTF/FGFR1/FGFR2/FGFR4/MTF2/CHSY1/FOXC1/FOXD1/PLXND1/ARC/SATB2/RPGRIP1L/DAAM2/SSBP3/TRAF3IP1/GATA4/KAT2A/GDNF/GJA1/BHLHE22/GLI2/DLL1/CRB2/HIPK2/GRSF1/HTT/MNX1/HOXA3/HOXA5/HOXA7/HOXA9/HOXA11/HOXB5/HOXB6/HOXB7/HOXB8/HOXB9/HOXC6/HOXC8/HOXC9/HOXC10/HOXC11/HOXC13/HOXD9/HOXD10/HOXD13/RBPJ/IHH/ISL1/…	165
GO:0007517	GO:0007517	muscle organ development	135/3493	335/18585	2.64512e-20	7.2307e-19	4.51767e-19	HDAC5/SPEG/BASP1/ZBTB18/USP19/VAX1/CHD2/BVES/ZNF689/CNTFR/COL3A1/COL11A1/COL19A1/MTPN/CHODL/CCM2L/MAPK14/CTF1/ADRB1/DDX5/DMD/TSC22D3/HBEGF/EGR1/EGR2/EP300/ERBB4/ETV1/FGF2/FGF9/FGFR1/FGFR2/FKBP1A/MRAS/FOXC1/FLNB/SIN3B/FOS/GATA4/GATA6/GJA1/GSK3A/HDAC2/NRG1/MNX1/HLF/HMGCR/HOXD9/HOXD10/FOXN2/MURC/IGFBP5/RBPJ/ISL1/LIF/LMNA/LRP6/LY6E/SMAD3/SMAD7/MBNL1/MEF2A/MEF2C/MEF2D/FOXO4/MSX1/ZFHX3/MYLK/MYOG/NF1/NO…	135
GO:0043085	GO:0043085	positive regulation of catalytic activity	394/3493	1379/18585	2.70623e-20	7.36863e-19	4.60385e-19	BCL2L11/CTDSP2/RASGRP1/FAM13A/TENM1/PSME3/TOPORS/CDKN1B/DLC1/CDC42EP2/VAV3/CAP1/HYOU1/CXCL13/ARFGEF2/MAP3K2/ADCY2/FRS2/MMP24/RALBP1/ADCY5/ADCY6/FZD10/AKAP13/PDCD10/CHN2/SNX18/ADCY8/ADCY9/EVI5L/RASGRP4/ADCYAP1/KLHDC3/ACAP3/AGAP2/AGAP1/AGAP3/ADD1/TPP1/FGD4/CCR7/ACVR1C/PPARGC1B/CREB1/CRKL/MAPK14/CSF1/CSK/CTGF/ADRA2A/FGD5/ADRB1/DAB2IP/ADRB3/ADRBK1/ARHGAP36/CYP27B1/DENND5B/DENND1B/DDX3X/DLG1/DOCK3/DRD…	394
GO:0035239	GO:0035239	tube morphogenesis	143/3493	364/18585	3.21865e-20	8.72948e-19	5.4541e-19	BCL2L11/DLC1/SEC24B/CFL1/EDAR/FOXP4/COL4A1/ADM/CSF1/CTNNB1/DAB2IP/RDH10/DAG1/DLG1/EDA/EDN1/EPHB3/ESR1/ETV5/EYA1/FGF2/FGFR2/FOXD1/PLXND1/DICER1/IPMK/NPNT/NIPBL/CLIC4/KLHL3/GATA4/GATA6/KAT2A/GDNF/B4GALT1/GJA1/FOXP1/GLI2/DLL1/NR3C1/APAF1/HOXA5/HOXA11/HOXB7/HOXD13/RSPO2/RBPJ/IHH/KDR/KRAS/LRP6/SMAD3/SMAD4/MEF2C/MMP14/MYCN/NFATC3/NFATC4/NOTCH1/NRAS/OPA1/PAK1/PBX1/LEF1/DACT1/PDGFRA/SUFU/SIX4/PFN1/PITX2/…	143
GO:0001932	GO:0001932	regulation of protein phosphorylation	312/3493	1033/18585	5.60963e-20	1.51548e-18	9.46855e-19	CTDSP2/HIPK3/RASGRP1/TENM1/CTDSPL/GDF11/TRIB1/CDKN1B/CEBPA/HYOU1/CAMKK2/MAP3K2/ADCY2/FRS2/RBPMS/ADCY5/ADCY6/FZD10/AKAP13/DUSP10/PDCD10/CHP1/ADCY8/ADCY9/ADCYAP1/KLHDC3/ADD1/TPP1/SOCS4/CCR7/ANKRD54/CRKL/MAPK14/CSF1/CSK/CSNK1D/CTF1/CTGF/ADRA2A/PAQR3/DAB2IP/SPRED1/BMPER/DLG1/DMD/DRD2/DUSP1/DUSP3/DUSP4/DUSP9/LPAR1/EDN1/EDN3/EFNA5/SPRED2/MARK2/EMP2/NRK/DMTN/EPHA1/EPHA4/EPHA7/ERBB4/EREG/EZH2/CCNY/FECH/F…	312
GO:0010243	GO:0010243	response to organonitrogen compound	245/3493	758/18585	6.87978e-20	1.85138e-18	1.15673e-18	HDAC5/HCN4/CDKN1B/KLF2/CEBPA/CEBPB/SORBS1/RRAGA/CFL1/ADCY2/FRS2/RAB10/PPARGC1A/ADCY5/CHEK1/ADCY6/ADCY8/CHRNB1/OSBPL8/ADCY9/CNR1/COL1A1/COL1A2/COL3A1/COL4A1/COL5A2/ACVR1C/CPEB2/ADM/PPARGC1B/CREB1/MAPK14/CSK/CTGF/CTNNB1/KLB/SLC38A9/DAG1/DIAPH1/DNMT3A/DNMT3B/DPYSL2/DRD1/DRD2/JAG1/DUSP1/EDN1/EGR1/EGR2/EGR4/EIF4B/EIF4G1/DMTN/EREG/FGF2/FGF5/FGF7/FGF9/FGFR1/FGFR2/FGFR4/FKBP1A/CPEB3/WDTC1/FOXO1/KANK1/ACS…	245
GO:0033554	GO:0033554	cellular response to stress	429/3493	1540/18585	7.52392e-20	2.01688e-18	1.26013e-18	HDAC6/BCL2L11/HUWE1/COL4A3BP/CTDSP2/HIPK3/PSME3/TRIM13/CDK6/TOPORS/TRIB1/CDKN1B/KLF2/CITED2/VAV3/STK25/CEBPB/HYOU1/ATG7/IGF2BP1/RRAGA/CSPG5/POLD3/PTGES3/MAP3K2/CHL1/ZMYND11/ARPP21/USP19/PPARGC1A/PAPD7/CHD2/CHEK1/FOXN3/LZTS1/SUPT16H/FZD10/DUSP10/PDCD10/EGLN2/KLHDC3/AGAP3/ADD1/C10orf90/TPP1/CCR7/CPEB2/ADM/PPARGC1B/JMY/PACRG/UBXN2B/NACC2/CREB1/CREBBP/CRKL/MAPK14/E2F7/RAD9B/CSNK1D/CSNK1E/CTGF/DAB2IP/…	429
GO:0001944	GO:0001944	vasculature development	197/3493	569/18585	8.03241e-20	2.14487e-18	1.34009e-18	CDH2/HDAC5/GJC1/CDH13/WASF2/SEC24B/VAV3/CXCL13/PNPLA6/PDCD10/NUS1/ADD1/COL1A1/COL1A2/COL3A1/COL4A1/COL4A2/COL5A1/COL15A1/ADM/CRKL/MAPK14/E2F7/CTGF/CTNNB1/DAB2IP/CYP1B1/AMOT/BMPER/DLX3/JAG1/ECM1/EDN1/EGR1/ELK3/EMP2/EPHA1/EPHB1/HIPK1/EPHB3/EPHB4/EREG/ETS1/EYA1/THSD7A/FGF2/FGF9/FGFR1/FGFR2/FIGF/VASH1/ARHGEF15/FOXC1/FOXO1/PLXND1/SULF1/DICER1/TSPAN12/DDAH1/CLIC4/ADGRA2/PPP1R16B/ANKRD17/GATA2/GATA4/GAT…	197
GO:0007010	GO:0007010	cytoskeleton organization	300/3493	985/18585	8.15262e-20	2.1686e-18	1.35492e-18	HDAC6/PDCD6IP/RANBP9/ACTR2/ABI2/WASF2/TENM1/CDKN1B/KATNB1/DLC1/TUBGCP3/CDC42EP2/CAP1/NEBL/SORBS1/CDC42EP3/CFL1/KIF2C/STMN2/CHD4/CHEK1/CIT/LDB3/FZD10/PACSIN2/CHP1/LARP4/FMNL2/SSX2IP/ADD1/FGD4/CCR7/CNN1/CNN3/CNP/PLEKHH2/PPARGC1B/JMY/NEK7/CSNK1D/CTGF/CTNNB1/ADRA2A/FGD5/CXADR/CEP120/CYLD/AMOT/CAMSAP1/DAG1/SASS6/DIAPH1/DLG1/DYNC1LI2/DPYSL2/DPYSL3/EDN1/EFNA5/MARK2/EMP2/CTTN/TUBB/EPB41/EPB41L1/DMTN/EPHA…	300
GO:0051338	GO:0051338	regulation of transferase activity	278/3493	895/18585	1.03759e-19	2.74941e-18	1.7178e-18	CTDSP2/HIPK3/RASGRP1/TENM1/PSME3/TOPORS/TRIB1/CDKN1B/ZER1/VAV3/CEBPA/HYOU1/CAMKK2/MAP3K2/ADCY2/FRS2/ADCY5/ADCY6/FZD10/AKAP13/DUSP10/PDCD10/CHP1/PIK3IP1/ADCY8/ADCY9/ADCYAP1/KLHDC3/ADD1/TPP1/SOCS4/CCR7/ANKRD54/CRKL/MAPK14/CSF1/CSK/ADRA2A/PAQR3/DAB2IP/SPRED1/DLG1/DRD2/DUSP1/DUSP3/DUSP4/DUSP9/LPAR1/EDN1/EDN3/SPRED2/MARK2/EMP2/NRK/EPHA1/EPHA4/EPHA8/ERBB4/EREG/EZH2/CCNY/FGF2/FGF13/FGFR1/PPM1E/MAPK8IP3/…	278
GO:0051247	GO:0051247	positive regulation of protein metabolic process	364/3493	1259/18585	1.10249e-19	2.91023e-18	1.81829e-18	BCL2L11/CTDSP2/RASGRP1/TENM1/PSME3/TOPORS/GDF11/TRIB1/CDKN1B/KLF2/DLC1/PIAS3/CEBPA/HYOU1/ATG7/KHDRBS1/MAP3K2/CTSC/ADCY2/FRS2/PPARGC1A/RBPMS/ADCY5/ADCY6/FZD10/PDCD10/EGLN2/CHP1/ADCY8/ADCY9/ADCYAP1/KLHDC3/ADD1/TPP1/SOCS4/JDP2/CCR7/UHMK1/ACVR1C/MTPN/CRKL/MAPK14/CSF1/CSK/CSNK1D/CSNK1E/CSNK2A1/CTF1/CTGF/CTNNB1/ADRA2A/DAB2IP/CREBRF/DAZL/DDX3X/DLG1/DNMT3B/DRD2/DYRK1A/LPAR1/EDN1/EDN3/EFNA5/EIF5A/ELAVL1/M…	364
GO:0010720	GO:0010720	positive regulation of cell development	148/3493	387/18585	1.35653e-19	3.5672e-18	2.22875e-18	KATNB1/SEMA3A/OLFM1/STK25/OLFM4/STMN2/ADCYAP1/SEZ6/CNR1/COL1A1/KCTD11/CTNNB1/GLIPR2/ADRB1/DAB2IP/DMD/DNMT3B/DPYSL3/DRD2/LPAR1/EDN1/MARK2/DMTN/EPHA3/EPHA4/ETV5/EZH2/FGA/FGFR1/CPEB3/NLGN1/SPEN/MAPK8IP3/ACSL6/CUX2/DICER1/MMD/NEGR1/TENM4/GDNF/B4GALT1/ABL2/GLI2/GOLGA4/CRB2/RAPGEF1/GRM5/GSK3B/PACSIN1/HDAC2/HGF/HOXA11/ITGA3/KIT/RHOA/GDF6/ARHGDIA/LIF/CAPRIN1/SMAD3/SMAD4/MEF2C/ASCL1/TRIM67/MYOG/NBL1/NEURO…	148
GO:0001568	GO:0001568	blood vessel development	191/3493	549/18585	1.63828e-19	4.29179e-18	2.68147e-18	CDH2/HDAC5/GJC1/CDH13/WASF2/SEC24B/VAV3/CXCL13/PNPLA6/PDCD10/NUS1/ADD1/COL1A1/COL1A2/COL3A1/COL4A1/COL4A2/COL5A1/COL15A1/ADM/CRKL/MAPK14/E2F7/CTGF/CTNNB1/DAB2IP/CYP1B1/AMOT/BMPER/DLX3/JAG1/ECM1/EDN1/EGR1/ELK3/EMP2/EPHA1/EPHB1/HIPK1/EPHB3/EPHB4/EREG/ETS1/EYA1/THSD7A/FGF2/FGF9/FGFR1/FGFR2/FIGF/VASH1/FOXC1/FOXO1/PLXND1/SULF1/DICER1/TSPAN12/DDAH1/CLIC4/ADGRA2/PPP1R16B/ANKRD17/GATA2/GATA4/GATA6/B4GALT…	191
GO:0010975	GO:0010975	regulation of neuron projection development	121/3493	292/18585	1.71437e-19	4.47417e-18	2.79542e-18	KATNB1/SEMA3A/STK25/PDLIM5/CFL1/STMN2/CIT/LZTS1/ADCY6/MGLL/ADCYAP1/SEZ6/CNR1/WDR36/PAQR3/DAB2IP/DMD/DPYSL2/DPYSL3/LPAR1/MARK2/CTTN/EPHA3/EPHA4/EPHB3/FGF13/FGFR1/CPEB3/NLGN1/FKBP4/RUFY3/RAP1GAP2/KANK1/ACSL6/CUX2/NCS1/NEGR1/GDI1/ABL2/INPP5J/GOLGA4/RAPGEF1/GRIN1/GSK3B/PACSIN1/HDAC2/HGF/ITGA3/RHOA/ARHGDIA/LRP4/CAPRIN1/MEF2C/TRIM67/NEDD4/NEFM/NGF/NTRK2/OMG/PAFAH1B1/PALM/PAX6/PLXNB1/PMP22/NLGN3/SSH1/PO…	121
GO:0001701	GO:0001701	in utero embryonic development	140/3493	359/18585	1.75072e-19	4.55187e-18	2.84396e-18	BCL2L11/HCN4/COL4A3BP/SPEG/KLF2/ZBTB18/CEBPA/CEBPB/ADD1/UBR3/ADM/E2F7/CTNNB1/AMOT/RDH10/DDX5/DUSP3/EDN1/EMX1/NRK/ERF/ESRRB/MECOM/BPTF/FGFR1/FGFR2/EPN2/FOXC1/WDTC1/MAPK8IP3/RPGRIP1L/ICMT/PITPNB/FUT8/GAB1/GABPA/SIN3A/TANC2/GATA2/GATA4/GATA6/KAT2A/GJA1/FOXD3/GLI2/GRB2/FLVCR1/ANKRD11/APBA1/APBA2/RBPJ/IHH/IL10/JUNB/LIF/LMX1B/ARNT/LY6E/SMAD3/SMAD4/MAFG/MBNL1/MDFI/MSX1/MYB/MYH10/CNOT3/NOTCH1/YBX1/OCRL/S…	140
GO:0045859	GO:0045859	regulation of protein kinase activity	236/3493	727/18585	1.8769e-19	4.86166e-18	3.03752e-18	CTDSP2/HIPK3/RASGRP1/TENM1/TRIB1/CDKN1B/CEBPA/HYOU1/CAMKK2/MAP3K2/ADCY2/FRS2/ADCY5/ADCY6/FZD10/AKAP13/DUSP10/PDCD10/CHP1/ADCY8/ADCY9/ADCYAP1/KLHDC3/ADD1/TPP1/SOCS4/CCR7/ANKRD54/CRKL/MAPK14/CSF1/CSK/ADRA2A/PAQR3/DAB2IP/SPRED1/DLG1/DRD2/DUSP1/DUSP3/DUSP4/DUSP9/LPAR1/EDN1/EDN3/SPRED2/MARK2/EMP2/NRK/EPHA1/EPHA4/EREG/EZH2/CCNY/FGF2/FGF13/FGFR1/PPM1E/MAPK8IP3/MMD/PIK3R5/MTOR/GAB1/MAGI3/GBA/LATS2/GHR/PD…	236
GO:0010941	GO:0010941	regulation of cell death	401/3493	1425/18585	2.2059e-19	5.69254e-18	3.55665e-18	HDAC6/BCL2L11/PDCD7/HIPK3/PSME3/TRIM13/TOPORS/GDF11/CDKN1B/KATNB1/CITED2/DLC1/VAV3/CEBPB/HYOU1/ATG7/STAMBP/RRAGA/CFL1/CTSC/CHL1/ZMYND11/FRS2/PPARGC1A/YWHAQ/PIM2/AKAP13/PDCD10/EGLN2/CHP1/ADCYAP1/AGAP2/FGD4/CCR7/CNR1/CNTFR/ACVR1C/ADM/JMY/PACRG/NACC2/CSNK2A1/CTGF/CTNNB1/ADRB1/DAB2IP/CYLD/CYP1B1/DDX3X/DHCR24/TSC22D3/DUSP1/LPAR1/EDN1/EGR1/EGR2/EGR4/ANO6/ELK1/CTTN/EPHA7/EPHB1/ERBB4/ESR1/ETS1/MECOM/EYA1…	401
GO:0007049	GO:0007049	cell cycle	445/3493	1620/18585	2.37963e-19	6.11804e-18	3.82249e-18	PDCD6IP/BCL2L11/ACTR2/CTDSP2/ACTR1A/PSME3/NME6/CDK6/CTDSPL/CDKN1B/STAG1/KATNB1/CITED2/TUBGCP3/CEBPA/P3H4/STAMBP/KHDRBS1/CTCF/POLD3/CFL1/NUDC/STAG2/GIPC1/NUP50/ZMYND11/ARPP19/USP19/BLCAP/SPIN1/MAPRE2/KIF2C/PIM2/PAPD7/CNTRL/CHD4/PRDM4/CHEK1/CIT/FOXN3/LZTS1/SNX18/TUSC2/ESCO1/UHRF2/ADCYAP1/KLHDC3/PARD3B/C10orf90/CLIC1/ANAPC16/CLTC/ARL8A/UHMK1/LIN54/JMY/LSM11/NACC2/NEK7/MAPK14/E2F7/RAD9B/CSNK1A1/CSNK1…	445
GO:0048585	GO:0048585	negative regulation of response to stimulus	358/3493	1242/18585	3.92439e-19	1.00523e-17	6.28055e-18	CDH2/RANBP9/HIPK3/TOB1/PSME3/CDK6/TRIB1/SEMA3A/DLC1/HYOU1/OLFM4/CXCL13/STAMBP/ZMYND11/LZTS1/DUSP10/PADI2/CHP1/PIK3IP1/ADCYAP1/GRIN3A/AP2M1/SOCS4/COL3A1/ADM/AMER1/CRY2/MAPK14/CSK/CSNK1E/KCTD11/RC3H1/CTNNB1/ADRA2A/CTNND1/PAQR3/DAB2IP/CREBRF/CYLD/ADRBK1/AP2A1/DAG1/SPRED1/DDX3X/BMPER/ADAMTS18/ASXL1/DLG1/DRD1/DRD2/DUSP1/DUSP3/DUSP4/DUSP9/DYRK1A/ECM1/EDN1/EGR1/SPRED2/CTTN/EPHA4/ESR1/MECOM/EYA1/EZH2/FBN…	358
GO:0032270	GO:0032270	positive regulation of cellular protein metabolic process	337/3493	1155/18585	6.39413e-19	1.6318e-17	1.01953e-17	BCL2L11/CTDSP2/RASGRP1/TENM1/PSME3/TOPORS/GDF11/TRIB1/CDKN1B/DLC1/PIAS3/CEBPA/HYOU1/ATG7/KHDRBS1/MAP3K2/CTSC/ADCY2/FRS2/PPARGC1A/RBPMS/ADCY5/ADCY6/FZD10/PDCD10/CHP1/ADCY8/ADCY9/ADCYAP1/KLHDC3/ADD1/TPP1/SOCS4/JDP2/CCR7/UHMK1/ACVR1C/CRKL/MAPK14/CSF1/CSK/CSNK1D/CSNK1E/CTF1/CTGF/CTNNB1/ADRA2A/DAB2IP/DAZL/DDX3X/DLG1/DNMT3B/DRD2/DYRK1A/LPAR1/EDN1/EDN3/EFNA5/EIF5A/ELAVL1/MARK2/EMP2/NRK/EPHA4/ERBB4/EREG/…	337
GO:0009605	GO:0009605	response to external stimulus	547/3493	2092/18585	8.33103e-19	2.11829e-17	1.32349e-17	HDAC6/BCL2L11/RANBP9/GPC6/ACTR2/CDH13/PLXNC1/TRIM13/CDK6/TRIB1/SEMA3A/VAV3/CAP1/CEBPA/CEBPB/ATG7/CXCL13/POLR3F/POLR3G/RRAGA/CFL1/MAP3K2/CHL1/CCR9/PGRMC1/PPARGC1A/MMP24/RALBP1/METAP2/VAX1/PIM2/B4GAT1/ADAMTS5/HNRNPUL1/CHEK1/LZTS1/DUSP10/PADI2/TUSC2/MGLL/RASGRP4/ADCYAP1/GRIN3A/AGAP2/AP2M1/AP1S1/CCR7/CNP/CNR1/COL1A1/COL3A1/COL4A1/COL4A2/COL4A5/COL5A1/COL5A2/COL11A1/ACVR1C/ADM/STXBP5/UBXN2B/CREB1/CRMP…	547
GO:0042692	GO:0042692	muscle cell differentiation	131/3493	333/18585	1.0934e-18	2.76996e-17	1.73064e-17	CDH2/HDAC5/SPEG/NEBL/ATG7/BVES/LDB3/CHRNB1/ADM/MTPN/MAPK14/CTNNB1/CXADR/ADRB1/DMD/JAG1/EDN1/EREG/EZH2/FGFR2/KDM6B/DICER1/MTOR/NPNT/ANKRD17/GATA4/GATA6/MAMSTR/GSK3A/GSK3B/TMOD2/HDAC2/NRG1/EHD2/HMGCR/IGF2/IGFBP5/RBPJ/ISL1/KRAS/LMNA/MBNL1/MEF2A/MEF2C/FOXO4/MSX1/MYH10/ZFHX3/MYOG/NEO1/NFATC3/NFATC4/NOS1/NOTCH1/NRAS/YBX1/CDON/LEF1/PDGFRA/FBXO40/SIX4/PITX1/PITX2/SEMA4C/PPP3CA/RBM38/SOX6/PRKAR1A/MBNL3/CY…	131
GO:1901701	GO:1901701	cellular response to oxygen-containing compound	258/3493	827/18585	1.27704e-18	3.22337e-17	2.01393e-17	HDAC6/HDAC5/HCN4/TRIB1/KLF2/STK25/CEBPB/SORBS1/RRAGA/ADCY2/FRS2/RAB10/PPARGC1A/ADCY5/ADCY6/FZD10/PDCD10/ADCY8/OSBPL8/FBXO32/ADCY9/AGAP3/ADD1/COL1A1/COL1A2/COL3A1/COL4A1/COL5A2/CPEB2/PPARGC1B/MAPK14/CSK/CTNNB1/ADRA2A/KLB/DAB2IP/SLC38A9/CYP1B1/CYP27B1/DNMT3A/DNMT3B/DRD1/ABCA1/EDN1/EFNA5/EGR1/EGR2/EGR4/EIF4B/EIF4G1/ELK1/DMTN/EPHA3/EPHA5/ESR1/ETS1/EZH2/FECH/FGF2/FGF5/FGF7/FGF9/FGFR1/FGFR2/FGFR4/RAB11…	258
GO:0000165	GO:0000165	MAPK cascade	216/3493	657/18585	1.34571e-18	3.38433e-17	2.1145e-17	CDH2/RANBP9/HIPK3/RASGRP1/TENM1/GDF11/TRIB1/STK25/CAMKK2/MAP3K2/ZMYND11/FRS2/FZD10/DUSP10/PDCD10/ADCYAP1/CCR7/CREB1/CRKL/MAPK14/CSK/CTGF/CTNNB1/ADRA2A/GLIPR2/PAQR3/KLB/DAB2IP/ADRB3/DAG1/SPRED1/BMPER/DRD2/DUSP1/DUSP3/DUSP4/DUSP9/LPAR1/EDN1/EDN3/ELK1/SPRED2/NRK/EPHA4/EPHA7/EPHA8/EPHB1/ERBB4/EREG/MECOM/EZH2/FGA/FGF2/FGF9/FGF13/FGFR1/FGFR2/FGFR4/ANKRD6/FOXO1/MAPK8IP3/WWC1/FOS/PIK3R5/GAB1/NPNT/DSTYK/M…	216
GO:1901700	GO:1901700	response to oxygen-containing compound	370/3493	1303/18585	1.35673e-18	3.39969e-17	2.12409e-17	HDAC6/HDAC5/HCN4/TRIB1/CDKN1B/KLF2/STK25/CEBPB/CXCL13/SORBS1/RRAGA/CFL1/ADCY2/FRS2/RAB10/PPARGC1A/ADCY5/ADCY6/FZD10/DUSP10/PDCD10/MGLL/ADCY8/OSBPL8/FBXO32/ADCY9/ADCYAP1/GRIN3A/AGAP3/ADD1/CCR7/CNP/CNR1/COL1A1/COL1A2/COL3A1/COL4A1/COL5A2/ACVR1C/CPEB2/ADM/PPARGC1B/CREB1/MAPK14/CSK/CTGF/CTNNB1/ADRA2A/KLB/DAB2IP/SLC38A9/CYP1B1/CYP27B1/DAG1/SLC30A8/ASXL1/DNMT3A/DNMT3B/DPYSL2/DRD1/DRD2/JAG1/DUSP1/ABCA1/…	370
GO:0043408	GO:0043408	regulation of MAPK cascade	198/3493	586/18585	1.39864e-18	3.49206e-17	2.18181e-17	CDH2/RANBP9/HIPK3/RASGRP1/TENM1/GDF11/TRIB1/STK25/MAP3K2/ZMYND11/FRS2/FZD10/DUSP10/PDCD10/ADCYAP1/CCR7/CRKL/MAPK14/CSK/CTGF/CTNNB1/ADRA2A/GLIPR2/PAQR3/KLB/DAB2IP/ADRB3/DAG1/SPRED1/BMPER/DRD2/DUSP1/DUSP3/DUSP4/DUSP9/LPAR1/EDN1/EDN3/SPRED2/NRK/EPHA4/EPHA7/EPHA8/EPHB1/ERBB4/EREG/MECOM/EZH2/FGA/FGF2/FGF9/FGFR1/FGFR2/FGFR4/ANKRD6/FOXO1/MAPK8IP3/WWC1/PIK3R5/GAB1/NPNT/DSTYK/MAGI3/GBA/GHR/ABL2/C5AR2/PDCD…	198
GO:0071417	GO:0071417	cellular response to organonitrogen compound	170/3493	479/18585	1.83651e-18	4.5688e-17	2.85455e-17	HDAC5/HCN4/KLF2/CEBPB/SORBS1/RRAGA/ADCY2/FRS2/RAB10/ADCY5/CHEK1/ADCY6/ADCY8/OSBPL8/ADCY9/COL1A1/COL1A2/COL3A1/COL4A1/COL5A2/CPEB2/CSK/CTNNB1/KLB/SLC38A9/DIAPH1/DNMT3A/DNMT3B/DRD1/EDN1/EGR1/EGR2/EGR4/EIF4B/EIF4G1/DMTN/FGF2/FGF5/FGF7/FGF9/FGFR1/FGFR2/FGFR4/CPEB3/WDTC1/FOXO1/KANK1/ACSL6/ATP6V1C2/MTOR/GAB1/GABRB2/GABRB3/GABRG2/GHR/GLP1R/GNB1/GNB2/GNG5/GOT1/GPD1/GRB2/GRB10/RAPGEF1/GSK3A/EEF2K/IDE/IGF1…	170
GO:0048863	GO:0048863	stem cell differentiation	132/3493	339/18585	2.23109e-18	5.53054e-17	3.45543e-17	CDH2/CDK6/SEMA3A/OLFM1/CFL1/STAG2/MMP24/CHD2/SOX21/SP7/COL1A1/CREBBP/AMER1/CTNNB1/GLIPR2/DAB2IP/RDH10/JAG1/EDN1/EDN3/EFNB1/ELAVL1/EPHA1/EPHA3/ERBB4/ESRRB/EZH2/FGF2/FGFR1/FGFR2/MTF2/ZHX2/FOXC1/FOXO1/FOXO3/ZCCHC11/DICER1/NIPBL/GATA2/GATA4/GATA6/GDNF/FOXD3/GPM6A/DLL1/CRB2/GSK3B/HAS2/HGF/NRG1/HOXA7/HPN/RBPJ/FAM101B/ISL1/JARID2/KIT/LIF/LRP6/SMAD3/SMAD4/SMAD7/MEF2C/ASCL1/FOXO4/MSX1/NFATC1/CNOT3/NOTCH1/…	132
GO:0044708	GO:0044708	single-organism behavior	142/3493	376/18585	2.74799e-18	6.78753e-17	4.24079e-17	RCAN2/ATP8A1/ATG7/CHL1/ADCY8/CHRNB1/BTBD9/SLITRK1/ADCYAP1/SEZ6/CNP/CNR1/DMBX1/UBR3/CREB1/CTNND2/ADRB1/DLG4/DRD1/DRD2/EFNB3/EGR1/EGR2/EPHA4/ETV1/FGF13/NLGN4Y/CPEB3/SHANK2/SORCS3/ARC/CUX2/FOS/SEZ6L/GABRG2/ZNF385A/CNTNAP2/GIGYF2/GDNF/AMFR/GJA1/ABL2/GLP1R/GRIA1/GRIK2/HIPK2/GRIN1/GRM5/GRM7/TMOD2/HTT/KCNIP3/HMGCR/HOXB8/HOXD9/HOXD10/IGF2/APP/ITGA3/ITGA5/ITPR3/KIT/KRAS/ARRB2/MAFG/MDK/MECP2/MEF2C/LHX8/NF1…	142
GO:0040012	GO:0040012	regulation of locomotion	213/3493	649/18585	2.94998e-18	7.26053e-17	4.53631e-17	HDAC6/HDAC5/PTPRU/CDH13/CDK6/TRIB1/CITED2/SEMA3A/DLC1/ATP8A1/OLFM1/CXCL13/ABHD2/BVES/PDCD10/PADI2/OSBPL8/SSX2IP/CCR7/CCSAP/COL1A1/COL3A1/ACVR1C/CSF1/ADRA2A/GLIPR2/DAB2IP/CYP1B1/AMOT/AMOTL1/DAG1/BMPER/DIAPH1/DPYSL3/DRD1/DRD2/JAG1/HBEGF/ECM1/LPAR1/EDN1/EDN3/EMP2/DMTN/EPHA1/ERBB4/ETS1/FGF2/FGF7/FIGF/VASH1/PLXND1/KANK1/SULF1/SGK3/GAB1/GCSAM/CLIC4/ADGRA2/ABL2/FOXP1/C5AR2/SCAI/GRB7/ABR/GRM5/HAS2/HGF/HM…	213
GO:1901698	GO:1901698	response to nitrogen compound	258/3493	832/18585	3.03123e-18	7.43403e-17	4.64472e-17	HDAC5/HCN4/CDKN1B/KLF2/CEBPA/CEBPB/SORBS1/RRAGA/CFL1/ADCY2/FRS2/RAB10/PPARGC1A/ADCY5/CHEK1/ADCY6/ADCY8/CHRNB1/OSBPL8/ADCY9/CCR7/CNR1/COL1A1/COL1A2/COL3A1/COL4A1/COL5A2/ACVR1C/CPEB2/ADM/PPARGC1B/CREB1/MAPK14/CSK/CTGF/CTNNB1/KLB/SLC38A9/DAG1/DIAPH1/DNMT3A/DNMT3B/DPYSL2/DRD1/DRD2/JAG1/DUSP1/EDN1/AGO4/EGR1/EGR2/EGR4/EIF4B/EIF4G1/DMTN/EREG/FGF2/FGF5/FGF7/FGF9/FGFR1/FGFR2/FGFR4/FKBP1A/CPEB3/WDTC1/FOXO1…	258
GO:1901699	GO:1901699	cellular response to nitrogen compound	181/3493	524/18585	3.49311e-18	8.53653e-17	5.33354e-17	HDAC5/HCN4/KLF2/CEBPB/SORBS1/RRAGA/ADCY2/FRS2/RAB10/PPARGC1A/ADCY5/CHEK1/ADCY6/ADCY8/OSBPL8/ADCY9/COL1A1/COL1A2/COL3A1/COL4A1/COL5A2/CPEB2/CSK/CTNNB1/KLB/SLC38A9/DIAPH1/DNMT3A/DNMT3B/DRD1/EDN1/AGO4/EGR1/EGR2/EGR4/EIF4B/EIF4G1/DMTN/FGF2/FGF5/FGF7/FGF9/FGFR1/FGFR2/FGFR4/CPEB3/WDTC1/FOXO1/KANK1/ACSL6/ZCCHC11/DICER1/ATP6V1C2/MTOR/GAB1/GABRB2/GABRB3/GABRG2/GHR/GLP1R/GNB1/GNB2/GNG5/GOT1/GPD1/GRB2/GRB10…	181
GO:0022604	GO:0022604	regulation of cell morphogenesis	153/3493	418/18585	3.90599e-18	9.51191e-17	5.94295e-17	SEMA3A/DLC1/CDC42EP2/OLFM1/STK25/OLFM4/CDC42EP3/PDLIM5/CFL1/FERMT2/CIT/BVES/LZTS1/LARP4/MGLL/FMNL2/EVI5L/FGD4/COL1A1/WDR36/CSNK1A1/CSNK1D/CSNK1E/CTNNB1/GLIPR2/FGD5/DAB2IP/CYLD/CAMSAP1/DIAPH1/MARK2/CTTN/DMTN/EPHA3/EPHA4/EPHB3/EZH2/FGA/FGD1/FGF13/RUFY3/KANK1/ARC/CUX2/TBC1D30/BRWD3/GAS2/GDI1/GDNF/GOLGA4/CRB2/GRIN1/GSK3B/HPN/KDR/KIT/RHOA/ARHGDIA/LIF/LRP4/CAPRIN1/SMAD3/SMAD4/SMAD7/MYH10/MYO10/NEDD4/NE…	153
GO:0070647	GO:0070647	protein modification by small protein conjugation or removal	251/3493	806/18585	4.97288e-18	1.20675e-16	7.53968e-17	HDAC6/HUWE1/PSME3/TRIM13/TOPORS/DCAF7/UBE4B/MARCH6/PIAS3/ARIH2/ZER1/UBE2E3/ATG7/TRIM3/STAMBP/USP19/WWP1/CHP1/KLHL2/MED8/DTX2/FBXO32/UHRF2/ANAPC16/SOCS4/UBR3/ASB7/ASB8/UBE2F/FAM76B/KCTD11/RC3H1/CTNNB1/RNF38/SH3RF2/CYLD/RNF217/ASXL1/DTX1/EGR1/EGR2/FBXO45/SENP5/EYA1/USP12/OTUD1/MARCH8/ZNRF2/FKBP1A/FBXO21/USP33/WDTC1/MYCBP2/FBXL7/DTX4/OTUD3/FBXW11/MGRN1/TRIM2/NEDD4L/USP24/SUZ12/RASD2/RUSC1/PELI3/KCTD…	251
GO:0003002	GO:0003002	regionalization	133/3493	346/18585	5.91676e-18	1.43078e-16	8.93939e-17	GDF11/CITED2/SEMA3A/BASP1/FRS2/CRKL/CTNNB1/EDN1/EGR2/EMX1/EP300/HIPK1/BPTF/FGFR1/FGFR2/FGFR4/MTF2/CHSY1/FOXC1/FOXD1/ARC/RPGRIP1L/SSBP3/TRAF3IP1/GATA4/KAT2A/GDNF/BHLHE22/GLI2/DLL1/CRB2/HIPK2/GRSF1/HTT/MNX1/HOXA3/HOXA5/HOXA7/HOXA9/HOXA11/HOXB5/HOXB6/HOXB7/HOXB8/HOXB9/HOXC6/HOXC8/HOXC9/HOXC10/HOXC11/HOXC13/HOXD9/HOXD10/HOXD13/RBPJ/ISL1/LFNG/LMX1B/LRP4/LRP6/SMAD3/SMAD4/MDFI/MEF2C/ASCL1/KMT2A/MLLT3/MS…	133
GO:0043067	GO:0043067	regulation of programmed cell death	379/3493	1355/18585	7.26023e-18	1.74954e-16	1.0931e-16	HDAC6/BCL2L11/PDCD7/HIPK3/PSME3/TOPORS/GDF11/CDKN1B/CITED2/DLC1/VAV3/CEBPB/HYOU1/ATG7/STAMBP/CFL1/CTSC/CHL1/ZMYND11/FRS2/PPARGC1A/YWHAQ/PIM2/AKAP13/PDCD10/EGLN2/ADCYAP1/AGAP2/FGD4/CCR7/CNR1/CNTFR/ACVR1C/ADM/JMY/NACC2/CSNK2A1/CTGF/CTNNB1/ADRB1/DAB2IP/CYLD/CYP1B1/DDX3X/DHCR24/TSC22D3/DUSP1/LPAR1/EDN1/EGR1/EGR2/EGR4/ANO6/CTTN/EPHA7/ERBB4/ESR1/ETS1/MECOM/EYA1/ALDH1A3/FGA/FGD1/FGFR1/FGFR2/PHLDA1/FOXC1…	379
GO:0051056	GO:0051056	regulation of small GTPase mediated signal transduction	191/3493	569/18585	1.26683e-17	3.04216e-16	1.90071e-16	RASGRP1/FAM13A/DLC1/CDC42EP2/VAV3/CXCL13/ARFGEF2/STAMBP/RALBP1/TMED2/BVES/FICD/FZD10/AKAP13/CHN2/SNX18/EVI5L/RASGRP4/ADCYAP1/ACAP3/AGAP2/AGAP1/AGAP3/SSX2IP/FGD4/CCR7/COL3A1/CPEB2/CSF1/FGD5/ADRB1/DAB2IP/AMOT/ARHGAP36/DENND5B/DENND1B/RHOV/DOCK3/ABCA1/LPAR1/EFNA5/DENND6A/EPHA1/EPHA3/EPHA4/EPHA5/EPHB3/EZH2/RASGEF1A/FGD1/RASA3/ARHGEF15/RAB3GAP1/ARHGAP26/IQSEC2/RAP1GAP2/RGL1/KANK1/TBC1D1/ARHGEF9/TBC1D1…	191
GO:0010769	GO:0010769	regulation of cell morphogenesis involved in differentiation	110/3493	267/18585	1.27649e-17	3.05475e-16	1.90858e-16	SEMA3A/OLFM1/STK25/OLFM4/PDLIM5/CFL1/CIT/LZTS1/MGLL/COL1A1/WDR36/CTNNB1/GLIPR2/DAB2IP/MARK2/CTTN/DMTN/EPHA3/EPHA4/EPHB3/EZH2/FGA/FGF13/RUFY3/KANK1/CUX2/GDI1/GDNF/GOLGA4/CRB2/GRIN1/GSK3B/HPN/RHOA/ARHGDIA/LIF/LRP4/CAPRIN1/SMAD3/SMAD4/SMAD7/NEDD4/NEFM/NGF/NOTCH1/NTRK2/OMG/PAFAH1B1/LEF1/PLXNB1/NLGN3/SSH1/POU3F2/AP1AR/RCC2/MAPK9/RELN/RTN4/PTEN/PTK2/ISLR2/PTPRD/PTPRO/RAC1/RET/ROBO1/ROBO2/RREB1/BDNF/CXC…	110
GO:0043933	GO:0043933	macromolecular complex subunit organization	591/3493	2322/18585	1.28725e-17	3.06988e-16	1.91803e-16	HDAC6/HDAC5/BCL2L11/RANBP9/OCLN/HUWE1/ACTR2/ABI2/WASF2/TENM1/CDKN1B/KATNB1/HMG20A/DLC1/TUBGCP3/SEC24B/CDC42EP2/OLFM1/NEBL/ATG7/OLFM4/CXCL13/SORBS1/CDC42EP3/CELF1/CTCF/CFL1/KDM5B/ZMYND11/SRSF10/SEC24A/SRCAP/PPARGC1A/SPIN1/SF3A3/TMED2/CLP1/FERMT2/KIF2C/NUDT21/CHD2/STMN2/CHD4/CHEK1/CIT/KAT7/BAZ2A/SUPT16H/PADI2/CHP1/STX1B/NACC1/CBX3/ADD1/AEBP2/JDP2/CCR7/MIEF2/COL1A1/COL1A2/COL3A1/COL5A1/COL5A2/COL11A…	591
GO:2000145	GO:2000145	regulation of cell motility	197/3493	593/18585	1.35202e-17	3.21324e-16	2.00761e-16	HDAC6/HDAC5/PTPRU/CDH13/CDK6/TRIB1/CITED2/SEMA3A/DLC1/ATP8A1/OLFM1/CXCL13/ABHD2/PDCD10/PADI2/OSBPL8/SSX2IP/CCR7/CCSAP/COL1A1/COL3A1/ACVR1C/CSF1/ADRA2A/GLIPR2/DAB2IP/CYP1B1/AMOT/AMOTL1/DAG1/BMPER/DIAPH1/DPYSL3/DRD1/DRD2/JAG1/HBEGF/ECM1/LPAR1/EDN1/EDN3/EMP2/DMTN/EPHA1/ERBB4/ETS1/FGF2/FGF7/FIGF/VASH1/PLXND1/KANK1/SULF1/SGK3/GAB1/GCSAM/CLIC4/ADGRA2/ABL2/FOXP1/C5AR2/SCAI/GRB7/ABR/HAS2/HGF/HMGB1/HOXA7/…	197
GO:0021953	GO:0021953	central nervous system neuron differentiation	81/3493	171/18585	1.44877e-17	3.4314e-16	2.14391e-16	SEMA3A/ATG7/MTPN/MDGA2/DCX/ARX/DRD1/DRD2/FBXO45/EMX1/EPHA4/EPHB1/EPHB3/ERBB4/FGFR2/PHLDA1/MYCBP2/SATB2/DICER1/CHD5/GIGYF2/GATA2/LHX6/MDGA1/BHLHE22/GLI2/MNX1/HOXC10/HOXD10/ISL1/LMX1A/LMX1B/MAP2/ASCL1/LHX8/NFIB/NFIX/ATP2B2/NTRK2/NR4A2/PAFAH1B1/PAX6/PAX7/LEF1/SUFU/DLL4/POU4F1/PTCH1/PTEN/PTK2/SPTBN4/RAC1/ROBO1/ROBO2/RORA/SALL1/ATXN2/SCN1B/ZNF335/NEUROG2/BCL11B/SOX2/SOX4/SPOCK1/TFAP2A/NR2E1/WNT5A/CACN…	81
GO:0030334	GO:0030334	regulation of cell migration	189/3493	562/18585	1.51735e-17	3.58156e-16	2.23773e-16	HDAC6/HDAC5/PTPRU/CDH13/TRIB1/CITED2/SEMA3A/DLC1/ATP8A1/OLFM1/CXCL13/ABHD2/PDCD10/PADI2/OSBPL8/CCR7/COL1A1/COL3A1/ACVR1C/CSF1/ADRA2A/GLIPR2/DAB2IP/CYP1B1/AMOT/AMOTL1/DAG1/BMPER/DIAPH1/DPYSL3/DRD1/DRD2/JAG1/HBEGF/ECM1/LPAR1/EDN1/EDN3/EMP2/DMTN/EPHA1/ERBB4/ETS1/FGF2/FGF7/FIGF/VASH1/PLXND1/KANK1/SULF1/SGK3/GAB1/GCSAM/CLIC4/ADGRA2/FOXP1/C5AR2/SCAI/GRB7/ABR/HAS2/HGF/HMGB1/HOXA7/IGF1R/IGFBP5/IL6R/AQP1/…	189
GO:0050808	GO:0050808	synapse organization	80/3493	168/18585	1.55031e-17	3.64692e-16	2.27856e-16	GPHN/SLC9A6/PDLIM5/RAB39B/SEZ6/COL4A1/COL4A5/CBLN2/CTNNB1/DAB2IP/DLG4/DRD1/DRD2/FBXO45/EPHB1/EPHB3/ETV5/FGFR2/NLGN4Y/ADGRL1/NLGN1/ARHGEF15/SHANK2/UNC13A/NFASC/PLXND1/CUX2/SEZ6L/CADM1/DNM3/GPM6A/ANK3/GRIN1/NRG1/APP/C1QL3/ELFN1/LRP4/MECP2/MEF2C/NEDD4/ATP2B2/NTRK2/PAK1/PALM/DACT1/SIX4/NLGN3/POU4F1/RELN/PTEN/PTK2/NLGN4X/NLGN2/PTPRD/PVRL1/ROBO2/BDNF/LRRC4/SLIT1/SNCA/SNCG/SPTBN2/TSC1/WNT5A/WNT7B/CACNA1…	80
GO:0031401	GO:0031401	positive regulation of protein modification process	278/3493	927/18585	2.02195e-17	4.74026e-16	2.96167e-16	CTDSP2/RASGRP1/TENM1/PSME3/TOPORS/GDF11/DLC1/PIAS3/HYOU1/ATG7/MAP3K2/ADCY2/FRS2/PPARGC1A/RBPMS/ADCY5/ADCY6/FZD10/PDCD10/CHP1/ADCY8/ADCY9/ADCYAP1/KLHDC3/ADD1/TPP1/JDP2/CCR7/CRKL/MAPK14/CSF1/CSK/CSNK1D/CTF1/CTGF/CTNNB1/ADRA2A/DAB2IP/DLG1/DNMT3B/DRD2/DYRK1A/LPAR1/EDN1/EDN3/EFNA5/MARK2/EMP2/NRK/EPHA4/ERBB4/EREG/EZH2/CCNY/FGF2/FGF7/FGF13/FGFR1/FKBP1A/MTF2/ATG14/MAPK8IP3/FNTA/MMD/PIK3R5/RASD2/WBP2/MTOR…	278
GO:0051962	GO:0051962	positive regulation of nervous system development	129/3493	336/18585	2.10168e-17	4.91056e-16	3.06807e-16	KATNB1/SEMA3A/STK25/STMN2/ADCYAP1/SEZ6/CNR1/KCTD11/CBLN2/CTNNB1/DAB2IP/DMD/DNMT3B/DPYSL3/DRD2/LPAR1/MARK2/EPHA3/EPHA4/EPHB1/EPHB3/ETV5/FGFR1/CPEB3/ADGRL1/NLGN1/SPEN/MAPK8IP3/ACSL6/CUX2/DICER1/MMD/NEGR1/TENM4/ABL2/GLI2/GOLGA4/RAPGEF1/GRM5/GSK3B/PACSIN1/HDAC2/HGF/ITGA3/KIT/RHOA/GDF6/ARHGDIA/LIF/CAPRIN1/MECP2/MEF2C/ASCL1/TRIM67/NBL1/NEUROD1/NGF/NOTCH1/NTRK2/PAFAH1B1/PALM/PAX6/CDON/SERPINE2/PLAG1/PLX…	129
GO:0044087	GO:0044087	regulation of cellular component biogenesis	189/3493	565/18585	2.8297e-17	6.58931e-16	4.11694e-16	HDAC6/PDCD6IP/BCL2L11/ACTR2/ABI2/WASF2/TENM1/CDKN1B/DLC1/SEC24B/CDC42EP2/CXCL13/CDC42EP3/PDLIM5/STMN2/STX1B/EVI5L/ADD1/CCR7/MIEF2/JMY/MTPN/SAMD8/CBLN2/CTGF/CTNNB1/DAB2IP/CYLD/AMOT/DDX3X/DLG1/DPYSL3/EDN1/EFNA5/CTTN/DMTN/EPHA1/EPHA3/EPHB1/EPHB3/PPM1E/NLGN1/FKBP4/ARHGEF15/MAPRE1/KANK1/CUX2/NEDD4L/TBC1D30/ICE1/ARFIP2/CNOT6L/MTOR/RICTOR/PAN3/GAP43/CLIP3/PPP1R16B/SENP6/TRAF3IP1/GJA1/BBC3/INPP5J/GPM6A/G…	189
GO:0042981	GO:0042981	regulation of apoptotic process	374/3493	1346/18585	3.86885e-17	8.97885e-16	5.6099e-16	BCL2L11/PDCD7/HIPK3/PSME3/TOPORS/GDF11/CDKN1B/CITED2/DLC1/VAV3/CEBPB/HYOU1/ATG7/STAMBP/CFL1/CTSC/CHL1/ZMYND11/FRS2/PPARGC1A/YWHAQ/PIM2/AKAP13/PDCD10/EGLN2/ADCYAP1/AGAP2/FGD4/CCR7/CNR1/CNTFR/ACVR1C/ADM/JMY/NACC2/CSNK2A1/CTGF/CTNNB1/ADRB1/DAB2IP/CYLD/CYP1B1/DDX3X/DHCR24/TSC22D3/DUSP1/LPAR1/EDN1/EGR1/EGR2/EGR4/ANO6/CTTN/EPHA7/ERBB4/ESR1/ETS1/EYA1/ALDH1A3/FGA/FGD1/FGFR1/FGFR2/PHLDA1/FOXC1/ACIN1/FOXO1…	374
GO:0046578	GO:0046578	regulation of Ras protein signal transduction	183/3493	543/18585	3.94771e-17	9.13124e-16	5.70511e-16	RASGRP1/FAM13A/DLC1/CDC42EP2/VAV3/CXCL13/ARFGEF2/STAMBP/RALBP1/TMED2/BVES/FICD/FZD10/AKAP13/CHN2/SNX18/EVI5L/RASGRP4/ADCYAP1/ACAP3/AGAP2/AGAP1/AGAP3/SSX2IP/FGD4/CCR7/COL3A1/CPEB2/CSF1/FGD5/ADRB1/DAB2IP/AMOT/ARHGAP36/DENND5B/DENND1B/DOCK3/ABCA1/LPAR1/EFNA5/DENND6A/EPHA1/EPHA3/EPHA4/EPHA5/EPHB3/EZH2/RASGEF1A/FGD1/RASA3/ARHGEF15/RAB3GAP1/ARHGAP26/IQSEC2/RAP1GAP2/RGL1/KANK1/TBC1D1/ARHGEF9/TBC1D12/DEN…	183
GO:0006950	GO:0006950	response to stress	840/3493	3522/18585	4.67408e-17	1.07753e-15	6.73232e-16	HDAC6/HDAC5/BCL2L11/SH2B3/HUWE1/COL4A3BP/ACTR2/CTDSP2/HIPK3/RASGRP1/WASF2/PSME3/TRIM13/CDK6/TOPORS/TRIB1/RCAN2/CDKN1B/DNAJA2/MRVI1/KLF2/CITED2/VAV3/CAP1/SYNCRIP/STK25/CEBPA/CEBPB/HYOU1/IPO7/ATG7/PROCR/CXCL13/POLR3F/POLR3G/IGF2BP1/RRAGA/CSPG5/POLD3/CFL1/PTGES3/MAP3K2/CHL1/ZMYND11/ARPP21/ADCY2/CCR9/FRS2/USP19/PPARGC1A/KIF2C/PAPD7/ABHD2/CHD2/ADAMTS5/ADCY5/CHEK1/FOXN3/KIF3A/LZTS1/SUPT16H/ADCY6/FZD10/…	840
GO:0048514	GO:0048514	blood vessel morphogenesis	167/3493	482/18585	5.19814e-17	1.19436e-15	7.46227e-16	CDH2/HDAC5/GJC1/CDH13/WASF2/SEC24B/VAV3/CXCL13/PNPLA6/PDCD10/NUS1/ADD1/COL3A1/COL4A1/COL4A2/COL15A1/ADM/MAPK14/E2F7/CTGF/CTNNB1/DAB2IP/CYP1B1/AMOT/BMPER/JAG1/ECM1/EDN1/ELK3/EMP2/EPHA1/EPHB1/HIPK1/EPHB3/EPHB4/EREG/ETS1/EYA1/THSD7A/FGF2/FGF9/FGFR1/FGFR2/FIGF/VASH1/FOXC1/PLXND1/SULF1/DICER1/TSPAN12/DDAH1/CLIC4/ADGRA2/PPP1R16B/GATA2/GATA4/GATA6/B4GALT1/GJA1/HIPK2/HAS2/HGF/HOXA3/HOXA5/HOXA7/HSPG2/ID1/…	167
GO:0021537	GO:0021537	telencephalon development	89/3493	200/18585	5.33398e-17	1.22152e-15	7.63192e-16	CDK6/SEMA3A/ZBTB18/ATG7/COL3A1/CTNNB1/DAB2IP/CEP120/ARX/DPYSL2/DRD1/DRD2/FBXO45/EMX1/EPHA5/EPHB3/ERBB4/ALDH1A3/FGF13/BTBD3/RPGRIP1L/DICER1/CNTNAP2/LHX6/KAT2A/MDGA1/BHLHE22/GRIN1/GSK3B/HTT/HDAC2/AQP1/LMX1A/LRP6/MDK/ASCL1/MYH10/NEUROD1/NF1/NF2/NFIB/NTRK2/PAFAH1B1/PAX6/CDON/LEF1/PEX13/POU3F2/CHD7/GNG12/RELN/RTN4/PTEN/RAC1/RARB/ROBO1/ROBO2/SALL1/SCN5A/BCAN/CXCL12/DMRTA2/BCL11B/SIX3/SKI/BMP2/SLC1A2/SO…	89
GO:0006325	GO:0006325	chromatin organization	224/3493	709/18585	5.55737e-17	1.26847e-15	7.92531e-16	HDAC6/HDAC5/HUWE1/HMG20A/ATG7/CTCF/KDM5B/ZMYND11/SRCAP/PPARGC1A/SPIN1/CHD2/CHD4/CHEK1/KAT7/BAZ2A/SUPT16H/PADI2/CBX3/AEBP2/JDP2/NACC2/CREBBP/PHF13/CTNNB1/ASXL1/DNMT3A/DNMT3B/ARID2/TET3/ELK4/EP300/EYA4/ESR1/EYA1/EYA3/EZH1/EZH2/BPTF/JMJD1C/MTF2/BAHD1/KDM2A/PHF8/KDM6B/RCOR1/SIN3B/SATB2/JADE2/SIRT3/CBX6/SUZ12/KAT6B/CABIN1/WBP2/NIPBL/BRMS1/SIN3A/ZZZ3/CHD5/EPC2/PHF19/GATA2/KAT2A/NAP1L5/USP21/BRPF3/TOX3/…	224
GO:0042327	GO:0042327	positive regulation of phosphorylation	258/3493	850/18585	6.08653e-17	1.38468e-15	8.65138e-16	CDH2/CTDSP2/RASGRP1/TENM1/GDF11/VAV3/STK25/HYOU1/MAP3K2/ADCY2/FRS2/RBPMS/ADCY5/ADCY6/FZD10/PDCD10/ADCY8/ADCY9/ADCYAP1/KLHDC3/ADD1/TPP1/CCR7/PPARGC1B/CRKL/MAPK14/CSF1/CSK/CSNK1D/CTF1/CTGF/CTNNB1/ADRA2A/GLIPR2/KLB/DAB2IP/ADRB3/BMPER/DLG1/DRD2/LPAR1/EDN1/EDN3/EFNA5/MARK2/EMP2/NRK/EPHA4/EPHA8/ERBB4/EREG/EZH2/CCNY/KCTD20/FGA/FGF2/FGF7/FGF9/FGF13/FGFR1/FGFR2/FGFR4/ATG14/ANKRD6/MAPK8IP3/WWC1/MMD/PIK3R5/…	258
GO:0051241	GO:0051241	negative regulation of multicellular organismal process	266/3493	884/18585	6.56929e-17	1.48961e-15	9.30697e-16	HDAC5/TOB1/CDK6/LRRC17/CDKN1B/MRVI1/HMG20A/KLF2/SEMA3A/OLFM1/PROCR/CXCL13/TOB2/USP19/VAX1/STMN2/CIT/ADCY6/DUSP10/PDCD10/TUSC2/ADCYAP1/FOXP4/SEZ6/COL3A1/COL4A2/COL5A1/COL5A2/ACVR1C/ADM/ZBTB46/CSK/KCTD11/RC3H1/CTNNB1/ADRA2A/PAQR3/ADRB1/DAB2IP/CYLD/AMOT/ADRB3/ADRBK1/ADAMTS18/DPYSL3/DRD2/JAG1/TSC22D3/DTX1/ECM1/LPAR1/EDN1/EPHA4/EZH2/EFEMP1/FGA/FGF2/FGF13/VASH1/CHSY1/FKBP4/ZHX2/ARHGEF15/RUFY3/FOXC1/RAP…	266
GO:0016055	GO:0016055	Wnt signaling pathway	145/3493	401/18585	1.00647e-16	2.27475e-15	1.42124e-15	CDH2/ZBTB33/FRAT1/PTPRU/PSME3/SPIN1/FERMT2/FZD10/COL1A1/TMEM198/AMER1/MAPK14/CSNK1A1/CSNK1D/CSNK1E/CSNK2A1/CSNK2A2/CTNNB1/CTNND1/DAB2IP/CYLD/AMOTL1/DRD2/EDA/EGR1/MARK2/CCNY/FGF9/FGFR2/ANKRD6/FOXO1/FOXO3/MESDC2/KANK1/SULF1/FBXW11/CTDNEP1/ATP6V1C2/GATA4/LATS2/ABL2/DKK3/GRB10/RAPGEF1/GSK3A/GSK3B/MDFIC/HDAC2/TAX1BP3/HOXB9/XIAP/RSPO2/RBPJ/ISL1/ITGA3/JUP/LRP4/LRP6/SMAD3/MARK1/MDFI/MITF/MLLT3/NOTCH1/LEF…	145
GO:0010562	GO:0010562	positive regulation of phosphorus metabolic process	284/3493	963/18585	1.0297e-16	2.31214e-15	1.44461e-15	CDH2/CTDSP2/RASGRP1/TENM1/GDF11/DLC1/VAV3/CAP1/STK25/HYOU1/MAP3K2/ADCY2/FRS2/PPARGC1A/RBPMS/ADCY5/ADCY6/FZD10/PDCD10/ADCY8/ADCY9/ADCYAP1/KLHDC3/ADD1/TPP1/CCR7/ADM/PPARGC1B/CRKL/MAPK14/CSF1/CSK/CSNK1D/CTF1/CTGF/CTNNB1/ADRA2A/GLIPR2/KLB/ADRB1/DAB2IP/ADRB3/BMPER/DLG1/DRD1/DRD2/ABCA1/LPAR1/EDN1/EDN3/EFNA5/MARK2/EMP2/NRK/EPHA4/EPHA8/ERBB4/EREG/EZH2/CCNY/KCTD20/FGA/FGF2/FGF7/FGF9/FGF13/FGFR1/FGFR2/FGFR…	284
GO:0045937	GO:0045937	positive regulation of phosphate metabolic process	284/3493	963/18585	1.0297e-16	2.31214e-15	1.44461e-15	CDH2/CTDSP2/RASGRP1/TENM1/GDF11/DLC1/VAV3/CAP1/STK25/HYOU1/MAP3K2/ADCY2/FRS2/PPARGC1A/RBPMS/ADCY5/ADCY6/FZD10/PDCD10/ADCY8/ADCY9/ADCYAP1/KLHDC3/ADD1/TPP1/CCR7/ADM/PPARGC1B/CRKL/MAPK14/CSF1/CSK/CSNK1D/CTF1/CTGF/CTNNB1/ADRA2A/GLIPR2/KLB/ADRB1/DAB2IP/ADRB3/BMPER/DLG1/DRD1/DRD2/ABCA1/LPAR1/EDN1/EDN3/EFNA5/MARK2/EMP2/NRK/EPHA4/EPHA8/ERBB4/EREG/EZH2/CCNY/KCTD20/FGA/FGF2/FGF7/FGF9/FGF13/FGFR1/FGFR2/FGFR…	284
GO:0051129	GO:0051129	negative regulation of cellular component organization	177/3493	525/18585	1.26369e-16	2.82838e-15	1.76715e-15	HDAC6/WASF2/NME6/KATNB1/SEMA3A/DLC1/VAT1/ATG7/STMN2/CHEK1/CIT/ADCY6/PACSIN2/EVI5L/AP2M1/ADD1/CLTC/SEZ6/PLEKHH2/MTPN/CSK/CSNK2A1/CSNK2A2/PAQR3/DAB2IP/DDX3X/DLG4/DNMT3B/DPYSL3/DUSP1/LPAR1/SCAMP5/DMTN/EPHA4/ERCC4/FGF13/FGFR2/MTF2/FKBP4/ARHGEF15/RUFY3/MAPRE1/WAPAL/RAP1GAP2/CLASP2/PHF8/KANK1/TBC1D30/CLASP1/MTOR/SIN3A/CLIP3/TRAF3IP1/CKAP2/GDI1/INPP5J/EML4/GSK3B/TMOD2/PACSIN1/HDAC2/HGF/HMGB1/HMGA1/HPN/I…	177
GO:0060562	GO:0060562	epithelial tube morphogenesis	124/3493	325/18585	1.55623e-16	3.4719e-15	2.16921e-15	DLC1/SEC24B/CFL1/COL4A1/ADM/CSF1/CTNNB1/RDH10/DAG1/DLG1/EDN1/ESR1/ETV5/EYA1/FGF2/FGFR2/FOXD1/PLXND1/DICER1/IPMK/NPNT/CLIC4/KLHL3/GATA4/KAT2A/GDNF/B4GALT1/GJA1/FOXP1/GLI2/DLL1/NR3C1/APAF1/HOXA5/HOXA11/HOXB7/RSPO2/RBPJ/IHH/KDR/KRAS/LRP6/SMAD3/SMAD4/MEF2C/MMP14/MYCN/NFATC3/NFATC4/NOTCH1/NRAS/OPA1/PAK1/PBX1/LEF1/SUFU/SIX4/PFN1/PITX2/DLL4/GATAD2A/SEMA4C/LGR4/ENAH/CTNNBIP1/SALL4/VANGL2/PTCH1/MIB1/RARA/…	124
GO:0030029	GO:0030029	actin filament-based process	186/3493	565/18585	3.13148e-16	6.96377e-15	4.3509e-15	ACTR2/ABI2/WASF2/TENM1/DLC1/CDC42EP2/CAP1/NEBL/SORBS1/CDC42EP3/CFL1/CIT/LDB3/FZD10/PACSIN2/FMNL2/ADD1/FGD4/FRMD6/CCR7/CNN1/CNN3/PLEKHH2/PPARGC1B/JMY/CTGF/ADRA2A/FGD5/CXADR/ADRB1/AMOT/DIAPH1/DLG1/DMD/DPYSL3/EDN1/EFNA5/EMP2/CTTN/EPB41/EPB41L1/DMTN/EPHA1/EPHA3/EPHA5/PHACTR1/FGD1/FGF7/MRAS/PPM1E/ABLIM3/ARHGEF15/LIMCH1/DAAM1/ARHGAP26/IQSEC2/FLNB/KANK1/PIP5K1C/DAAM2/CORO1C/CD2AP/ARFIP2/MTOR/RICTOR/KCTD…	186
GO:0030036	GO:0030036	actin cytoskeleton organization	173/3493	514/18585	3.3809e-16	7.49433e-15	4.68239e-15	ACTR2/ABI2/WASF2/TENM1/DLC1/CDC42EP2/CAP1/NEBL/SORBS1/CDC42EP3/CFL1/CIT/LDB3/FZD10/PACSIN2/FMNL2/ADD1/FGD4/CCR7/CNN1/CNN3/PLEKHH2/PPARGC1B/JMY/CTGF/ADRA2A/FGD5/CXADR/AMOT/DIAPH1/DLG1/DPYSL3/EDN1/EFNA5/EMP2/CTTN/EPB41/EPB41L1/DMTN/EPHA1/EPHA3/EPHA5/PHACTR1/FGD1/FGF7/MRAS/PPM1E/ABLIM3/ARHGEF15/LIMCH1/DAAM1/ARHGAP26/IQSEC2/FLNB/KANK1/PIP5K1C/DAAM2/CORO1C/CD2AP/ARFIP2/MTOR/RICTOR/KCTD13/ABL2/GPM6B/GR…	173
GO:0071407	GO:0071407	cellular response to organic cyclic compound	124/3493	328/18585	3.55784e-16	7.86134e-15	4.91169e-15	HCN4/CDKN1B/KLF2/PGRMC2/CEBPA/CHEK1/ADCY6/AKAP13/FBXO32/ADCYAP1/COL1A1/CTNNB1/CREBRF/CYP1B1/CYP27B1/DIAPH1/DRD1/ABCA1/EDN1/AGO4/EGR1/EGR2/EGR4/ELK1/DMTN/ESR1/ESRRA/ESRRB/ESRRG/FECH/ZCCHC11/DICER1/WBP2/NR5A2/GABRB2/GABRB3/GABRG2/GLI2/GNB1/GPD1/RAPGEF1/NR3C1/GSK3A/H2AFZ/HNF4G/IGFBP5/AQP1/IL10/IL15/AQP4/AR/ISL1/ITPR2/JUP/KCNJ11/KCNQ1/LIN28B/LRP6/SMAD3/SMAD5/SMAD9/MEF2C/NR3C2/MSX1/MYOG/ATP1A3/NR4A2/A…	124
GO:0001763	GO:0001763	morphogenesis of a branching structure	91/3493	212/18585	3.86634e-16	8.5158e-15	5.32059e-15	SEMA3A/FRS2/COL4A1/ADM/CSF1/CTNNB1/CTNND2/RDH10/DAG1/DLG1/DRD2/EDN1/EPHA7/ESR1/ETV5/EYA1/FGF2/FGF7/FGFR1/FGFR2/FOXD1/PLXND1/SULF1/DICER1/NPNT/CLIC4/GDNF/B4GALT1/GLI2/GRB2/HGF/HOXA5/HOXA11/HOXB7/HOXD13/RSPO2/IHH/IL10/KDR/KRAS/LRP6/SMAD4/MMP14/MYCN/NFATC3/NFATC4/NOTCH1/NRAS/PAK1/PBX1/LEF1/PDGFB/SIX4/PITX2/PLXNA1/DLL4/LGR4/BTBD7/CTNNBIP1/RTN4/VANGL2/PTCH1/SALL1/CXCL12/SFRP1/SHOX2/BMP2/SLC12A2/SOX2/S…	91
GO:0050769	GO:0050769	positive regulation of neurogenesis	117/3493	303/18585	3.99758e-16	8.7769e-15	5.48373e-15	KATNB1/SEMA3A/STK25/STMN2/ADCYAP1/SEZ6/CNR1/KCTD11/CTNNB1/DAB2IP/DMD/DNMT3B/DPYSL3/DRD2/LPAR1/MARK2/EPHA3/EPHA4/ETV5/FGFR1/CPEB3/NLGN1/SPEN/MAPK8IP3/ACSL6/CUX2/DICER1/MMD/NEGR1/TENM4/ABL2/GLI2/GOLGA4/RAPGEF1/GRM5/GSK3B/PACSIN1/HDAC2/HGF/ITGA3/KIT/RHOA/GDF6/ARHGDIA/LIF/CAPRIN1/MEF2C/ASCL1/TRIM67/NBL1/NEUROD1/NGF/NOTCH1/NTRK2/PAFAH1B1/PALM/PAX6/CDON/SERPINE2/PLAG1/PLXNB1/TENM3/PRKCH/PRKCI/RELN/ISLR…	117
GO:0045666	GO:0045666	positive regulation of neuron differentiation	98/3493	236/18585	4.05757e-16	8.88042e-15	5.54841e-15	KATNB1/STK25/STMN2/ADCYAP1/SEZ6/CNR1/KCTD11/DAB2IP/DMD/DNMT3B/DPYSL3/LPAR1/MARK2/EPHA3/EPHA4/ETV5/FGFR1/CPEB3/NLGN1/MAPK8IP3/ACSL6/CUX2/MMD/NEGR1/ABL2/GLI2/GOLGA4/RAPGEF1/GSK3B/PACSIN1/HGF/ITGA3/RHOA/GDF6/ARHGDIA/CAPRIN1/MEF2C/ASCL1/TRIM67/NBL1/NEUROD1/NGF/NTRK2/PAFAH1B1/PALM/CDON/PLXNB1/TENM3/PRKCI/RELN/ISLR2/BRINP2/PTPRD/RAP1A/RARA/RARB/RET/BCL6/TGIF2/ROBO1/ROBO2/BDNF/SALL1/SCN1B/CXCL12/NEUROG2…	98
GO:1902580	GO:1902580	single-organism cellular localization	315/3493	1107/18585	4.7867e-16	1.04432e-14	6.52479e-15	BCL2L11/HUWE1/ACTR2/TSPAN5/RASGRP1/TOB1/GPHN/TIMM17B/KATNB1/ARIH2/SEC24B/TOMM40/IPO7/SORBS1/CFL1/SEC24A/CPLX1/RAB10/EDAR/TMED2/YWHAQ/FERMT2/KIF2C/RBPMS/CACFD1/KIF3A/SEC63/CHP1/STX1B/BTBD9/OSBPL8/AGAP3/AP2M1/CLTC/MIEF2/RIMS4/VTI1A/MAPK14/CSK/CTNNB1/DAB2IP/CYLD/ZDHHC15/DAG1/TIMM8A/DLG1/DLG2/DLG3/DLG4/DYNC1I1/DPP6/DPYSL2/DRD1/EDA/UNC13D/EMP2/DMTN/ERBB4/ETV5/EYA1/FGF9/FGF13/FGFR2/NLGN1/TRAPPC8/ABLIM3…	315
GO:0044085	GO:0044085	cellular component biogenesis	566/3493	2243/18585	4.81266e-16	1.04668e-14	6.53955e-15	CDH2/HDAC6/PDCD6IP/BCL2L11/RANBP9/OCLN/GJC1/ACTR2/CDH12/CDH13/WASF2/TENM1/INADL/GPHN/CDKN1B/DLC1/TUBGCP3/SEC24B/CDC42EP2/OLFM1/VAV3/STK25/NEBL/OLFM4/CXCL13/SORBS1/CDC42EP3/P3H4/PDLIM5/CELF1/CTCF/SRSF10/SEC24A/PPARGC1A/SF3A3/TMED2/CLP1/FERMT2/NUDT21/STMN2/CHD4/KIF3A/LDB3/BAZ2A/SEC23IP/PDCD10/PACSIN2/CHP1/STX1B/NACC1/EVI5L/SSX2IP/ADD1/FGD4/CCR7/MIEF2/COL1A1/COL1A2/JMY/WDR36/UBXN2B/NACC2/CREBBP/NEK7…	566
GO:0035023	GO:0035023	regulation of Rho protein signal transduction	171/3493	508/18585	4.97797e-16	1.07924e-14	6.74297e-15	RASGRP1/FAM13A/DLC1/CDC42EP2/VAV3/CXCL13/ARFGEF2/RALBP1/TMED2/BVES/FICD/FZD10/AKAP13/CHN2/SNX18/EVI5L/RASGRP4/ADCYAP1/ACAP3/AGAP2/AGAP1/AGAP3/FGD4/CCR7/COL3A1/CPEB2/FGD5/ADRB1/DAB2IP/AMOT/ARHGAP36/DENND5B/DENND1B/DOCK3/ABCA1/LPAR1/EFNA5/DENND6A/EPHA1/EPHA3/EPHA4/EPHA5/EPHB3/EZH2/RASGEF1A/FGD1/RASA3/ARHGEF15/RAB3GAP1/ARHGAP26/IQSEC2/RAP1GAP2/RGL1/KANK1/TBC1D1/ARHGEF9/TBC1D12/DENND5A/MCF2L/TBC1D30/…	171
GO:0051961	GO:0051961	negative regulation of nervous system development	91/3493	213/18585	5.51958e-16	1.19292e-14	7.45325e-15	HMG20A/SEMA3A/OLFM1/VAX1/STMN2/CIT/ADCY6/DUSP10/ADCYAP1/SEZ6/COL3A1/KCTD11/CTNNB1/PAQR3/DPYSL3/JAG1/DTX1/LPAR1/EPHA4/FGF13/FKBP4/ZHX2/ARHGEF15/RUFY3/RAP1GAP2/KANK1/DICER1/TRAF3IP1/GDI1/INPP5J/DLL1/GSK3B/HDAC2/APP/ISL1/RHOA/ARHGDIA/LMX1A/LRP4/LRP6/MEIS1/ASCL1/MYCN/NF1/NOTCH1/OMG/PAFAH1B1/PAX6/PBX1/SUFU/PMP22/GPR173/RTN4/PTEN/PTK2/MIB1/PTPRG/PTPRO/ROBO2/BDNF/SEMA3F/SIX3/SKI/SLC6A4/SLIT1/SOX2/SOX9/S…	91
GO:0001654	GO:0001654	eye development	123/3493	326/18585	5.58563e-16	1.20343e-14	7.51895e-15	TOPORS/GDF11/IRX5/FRS2/VAX1/OLFM3/COL4A1/COL5A1/COL5A2/CTNNB1/CYP1B1/RDH10/ADAMTS18/DLG1/JAG1/EPHB1/HIPK1/ALDH1A3/FGFR2/ARHGEF15/RAB3GAP1/FOXC1/RPGRIP1L/TSPAN12/NIPBL/CLIC4/TRAF3IP1/GJA1/BHLHE22/GNB1/GPM6A/SH3PXD2B/HIPK2/GRM6/HDAC1/HDAC2/IHH/FASLG/AQP1/LMX1B/LRP6/SMAD3/MAF/MAX/MEIS1/MEIS2/MAP3K1/MITF/MYH10/NEUROD1/NF1/NF2/NHS/NTRK2/PAX6/CDON/PDGFRA/PITX2/PKNOX1/POU2F1/DLL4/PPP2R3A/CHD7/TENM3/PRKC…	123
GO:0007265	GO:0007265	Ras protein signal transduction	115/3493	297/18585	5.64985e-16	1.21349e-14	7.58178e-15	CDH13/RASGRP1/ABI2/WASF2/DLC1/CDC42EP3/STAMBP/CFL1/RAB10/RASGRP4/RAB39B/SSX2IP/COL1A2/COL3A1/CRKL/MAPK14/CSF1/ADRA2A/ADRB1/DAB2IP/DHCR24/ABCA1/LPAR1/RASGEF1A/FGF2/MRAS/RASA3/KANK1/MCF2L/ICMT/KCTD13/RAB26/GDI1/ABL2/GNB1/RABL3/SCAI/GRB2/RAPGEF1/NRG1/TAX1BP3/ITGA3/RAB15/KRAS/RHOA/RHOG/ARHGAP1/ARHGAP5/ARHGDIA/TRIM67/NF1/NGF/NRAS/ARHGEF3/DNAJC27/HACD3/RAB14/RAB6B/RAPGEF6/RAB8B/RAB4B/RAB24/PPP2CB/MAPK1…	115
GO:0060341	GO:0060341	regulation of cellular localization	304/3493	1065/18585	1.03971e-15	2.2262e-14	1.39091e-14	PDCD6IP/BCL2L11/HUWE1/TENM1/ARIH2/SEC24B/SORBS1/KHDRBS1/SEC24A/CPLX1/NMU/RAB10/EDAR/YWHAQ/RBPMS/CHP1/STX1B/BTBD9/ADCYAP1/AP2M1/CLTC/CCR7/MIEF2/CNR1/UHMK1/ACVR1C/STXBP5/CREB1/RIMS4/MAPK14/CSK/CTNNB1/ADRA2A/ADRB1/DAB2IP/CREBRF/CYLD/ADRBK1/AP1G1/SLC30A8/DIAPH1/DLG1/DMD/DPYSL2/DRD1/DRD2/EDA/EDN1/EDN3/SCAMP5/EFNA5/UNC13D/DMTN/EPHA5/ERBB4/RFX6/FGA/NLGN1/ABLIM3/RAB3GAP1/RIMS1/UNC13A/WAPAL/ZC3H3/KANK1/SY…	304
GO:0008284	GO:0008284	positive regulation of cell proliferation	237/3493	780/18585	1.06801e-15	2.27974e-14	1.42436e-14	CDH13/NAMPT/CDK6/CDKN1B/DNAJA2/VAV3/STAMBP/PPARGC1A/PDCD10/NACC1/ADCYAP1/CNTFR/ADM/NACC2/CSF1/CSNK2A1/CTF1/CTGF/CTNNB1/ADRA2A/KLB/DLG1/DLX6/DRD2/HBEGF/E2F3/ECM1/EDN1/EDN3/EFNB1/EGR1/EGR4/EIF5A/EMP2/EPHA1/HIPK1/ERBB4/EREG/ESR1/ETS1/ETV5/EYA1/FGF2/FGF5/FGF7/FGF9/FGFR1/FGFR2/FGFR4/FIGF/WAPAL/ICMT/SUZ12/FOSL2/SSBP3/CNOT6L/MTOR/RICTOR/PPP1R16B/GATA4/GATA6/GDNF/B4GALT1/FOXP1/C5AR2/GLI2/GLUL/GNAI2/HIPK2…	237
GO:0033043	GO:0033043	regulation of organelle organization	293/3493	1018/18585	1.11831e-15	2.37975e-14	1.48685e-14	HDAC6/PDCD6IP/BCL2L11/HUWE1/ACTR2/ABI2/WASF2/TENM1/NME6/CDKN1B/KATNB1/DLC1/ARIH2/SEC24B/CDC42EP2/VAT1/ATG7/CDC42EP3/CTCF/CSPG5/CFL1/PPARGC1A/YWHAQ/STMN2/CHEK1/CIT/FZD10/PADI2/EVI5L/ADD1/JDP2/CCR7/MIEF2/PLEKHH2/JMY/MTPN/HAPLN1/CSNK2A1/CSNK2A2/CTGF/CTNNB1/CYLD/AMOT/DAZL/DLG1/DNMT3B/DUSP1/EDN1/EDN3/EFNA5/TXLNA/MARK2/CTTN/DMTN/EPHA1/EPHA3/EPHA5/EREG/ERCC4/FGF13/FGFR2/MTF2/PPM1E/ATG14/FKBP4/ABLIM3/ARH…	293
GO:0009725	GO:0009725	response to hormone	254/3493	852/18585	1.18421e-15	2.51227e-14	1.56964e-14	HDAC5/PTPRU/PDCD7/CDKN1B/CITED2/PIAS3/PGRMC2/CEBPA/SORBS1/ADCY2/FRS2/RAB10/PPARGC1A/ADCY5/ADCY6/AKAP13/ADCY8/OSBPL8/FBXO32/ADCY9/ADCYAP1/CCR7/COL1A1/ACVR1C/CPEB2/ADM/PPARGC1B/CREB1/CSK/CTGF/CTNNB1/ADRA2A/KLB/CREBRF/CYP27B1/DAG1/DHCR24/DUSP1/EDN1/EGR1/EGR2/EGR4/EIF4B/EIF4G1/ELK1/EP300/EREG/ESR1/ESRRA/ESRRB/ESRRG/ETS1/FECH/FGF2/FGF5/FGF7/FGF9/FGFR1/FGFR2/FGFR4/WDTC1/FOXO1/KANK1/ACSL6/FOS/FOSL2/WBP2…	254
GO:0007270	GO:0007270	neuron-neuron synaptic transmission	65/3493	131/18585	1.28651e-15	2.72096e-14	1.70003e-14	ADCYAP1/GRIN3A/CNR1/DRD1/DRD2/NLGN1/RAB3GAP1/UNC13A/KIF1B/RASD2/CNIH2/GABRB2/GABRG2/PNKD/GDNF/GLUL/GRIA1/GRIA2/GRIA3/GRIA4/GRID1/GRIK2/GRIK3/GRIK5/GRIN1/GRIN2C/GRM1/GRM2/GRM3/GRM5/GRM6/GRM7/TMOD2/NAT8L/KIF5B/KRAS/ARRB2/MEF2C/NF1/NRAS/NTRK2/PARK2/SERPINE2/NLGN3/PRKCE/RELN/SLC17A7/PTEN/PTGS2/NLGN2/RAB3B/BDNF/USP46/SLC6A1/SLC6A4/SNCA/SYT1/CA7/CACNA1A/CACNB4/SYN3/ATAD1/HAP1/DLGAP2/NRXN1	65
GO:0048864	GO:0048864	stem cell development	108/3493	275/18585	1.39224e-15	2.93558e-14	1.83412e-14	CDH2/SEMA3A/OLFM1/CFL1/STAG2/MMP24/COL1A1/CREBBP/CTNNB1/GLIPR2/DAB2IP/RDH10/JAG1/EDN1/EDN3/EFNB1/ELAVL1/EPHA1/EPHA3/ERBB4/ESRRB/EZH2/FGF2/FGFR2/MTF2/ZHX2/FOXC1/FOXO1/FOXO3/ZCCHC11/DICER1/NIPBL/GATA2/GDNF/FOXD3/DLL1/CRB2/GSK3B/HAS2/HGF/NRG1/HPN/RBPJ/FAM101B/ISL1/KIT/LIF/LRP6/SMAD3/SMAD4/SMAD7/MSX1/NFATC1/CNOT3/NOTCH1/PAX6/PBX1/LEF1/PITX2/POLR2A/POLR2F/RIF1/RTN4/SALL4/VANGL2/RAF1/RET/BCL9/PRDM16/SE…	108
GO:0016570	GO:0016570	histone modification	141/3493	397/18585	1.48204e-15	3.11543e-14	1.94649e-14	HDAC6/HDAC5/HUWE1/ATG7/CTCF/KDM5B/SRCAP/PPARGC1A/CHEK1/KAT7/BAZ2A/PADI2/JDP2/NACC2/CREBBP/CTNNB1/ASXL1/DNMT3B/TET3/ELK4/EP300/EYA1/EYA3/EZH1/EZH2/MTF2/KDM2A/PHF8/KDM6B/RCOR1/SIN3B/JADE2/SIRT3/SUZ12/KAT6B/WBP2/NIPBL/BRMS1/SIN3A/CHD5/PHF19/GATA2/KAT2A/USP21/BRPF3/KANSL1/HCFC1/HDAC1/HDAC2/HLCS/MSL1/JAK2/JARID2/SETD8/LIF/MECP2/KMT2A/MYB/NOS1/PAX7/SUV420H1/LEF1/CPA4/PHF20/UBR5/ARID4B/PHF2/ING3/TET2/BC…	141
GO:0033674	GO:0033674	positive regulation of kinase activity	170/3493	510/18585	1.6977e-15	3.55796e-14	2.22298e-14	CTDSP2/RASGRP1/TENM1/VAV3/HYOU1/MAP3K2/ADCY2/FRS2/ADCY5/ADCY6/FZD10/PDCD10/ADCY8/ADCY9/ADCYAP1/KLHDC3/ADD1/TPP1/CCR7/CRKL/MAPK14/CSF1/CSK/ADRA2A/DAB2IP/DLG1/DRD2/LPAR1/EDN1/EDN3/MARK2/EMP2/NRK/EPHA4/EPHA8/ERBB4/EREG/EZH2/CCNY/FGF2/FGF13/FGFR1/MAPK8IP3/MMD/PIK3R5/GAB1/DSTYK/MAGI3/GHR/GNAI2/RAPGEF1/GRM1/GRM5/GSK3A/CARD10/MDFIC/HDGF/HGF/NRG1/IGF2/IL6R/INSR/IRS1/ITGB3/JAK2/KIT/KRAS/LMNA/MDFI/DNAJB9/M…	170
GO:0035020	GO:0035020	regulation of Rac protein signal transduction	164/3493	487/18585	1.92448e-15	4.02107e-14	2.51232e-14	RASGRP1/FAM13A/DLC1/CDC42EP2/VAV3/CXCL13/ARFGEF2/RALBP1/TMED2/BVES/FICD/FZD10/AKAP13/CHN2/SNX18/EVI5L/RASGRP4/ADCYAP1/ACAP3/AGAP2/AGAP1/AGAP3/SSX2IP/FGD4/CCR7/CPEB2/FGD5/ADRB1/DAB2IP/AMOT/ARHGAP36/DENND5B/DENND1B/DOCK3/EFNA5/DENND6A/EPHA1/EPHA3/EPHA4/EPHA5/EPHB3/EZH2/RASGEF1A/FGD1/RASA3/ARHGEF15/RAB3GAP1/ARHGAP26/IQSEC2/RAP1GAP2/RGL1/TBC1D1/ARHGEF9/TBC1D12/DENND5A/MCF2L/TBC1D30/PSD3/ARHGEF12/RABG…	164
GO:0021543	GO:0021543	pallium development	64/3493	129/18585	2.1423e-15	4.4627e-14	2.78826e-14	CDK6/SEMA3A/ZBTB18/ATG7/COL3A1/CTNNB1/DAB2IP/CEP120/ARX/DRD1/FBXO45/EMX1/EPHA5/FGF13/BTBD3/DICER1/CNTNAP2/LHX6/MDGA1/BHLHE22/GRIN1/GSK3B/HDAC2/LMX1A/LRP6/MDK/ASCL1/NEUROD1/NF1/NF2/NTRK2/PAFAH1B1/PAX6/CDON/LEF1/PEX13/POU3F2/GNG12/RELN/RTN4/PTEN/RAC1/ROBO1/BCAN/DMRTA2/SOX2/SRF/TACC1/NR2E1/TSC1/LRP8/BTG2/FAT4/NR4A3/NDEL1/USP9X/EOMES/NCOA1/NRP1/CDK5R1/WNT3A/LHX2/FOXP2/ZEB2	64
GO:0007173	GO:0007173	epidermal growth factor receptor signaling pathway	97/3493	238/18585	2.42629e-15	5.03911e-14	3.14839e-14	CDH13/CDKN1B/ADCY2/FRS2/ADCY5/ADCY6/ADCY8/ADCY9/AP2M1/SOCS4/CREB1/CSK/ADRA2A/KLB/DAB2IP/ADRBK1/AP2A1/HBEGF/AGO4/ERBB4/EREG/EFEMP1/FGF2/FGF5/FGF7/FGF9/FGFR1/FGFR2/FGFR4/PHLPP2/FOXO1/FOXO3/TNRC6B/MTOR/RICTOR/GAB1/ABL2/TNRC6A/GRB2/GRB7/GSK3A/GSK3B/NRG1/APP/FASLG/IRS1/ITPR2/ITPR3/ARF4/KIT/KRAS/FOXO4/NRAS/PDE1B/PDGFB/PDGFRA/PDPK1/PIK3C2A/PIK3R1/FBXW7/PRKAR1A/PRKAR2A/PRKCA/PRKCD/PRKCE/PAG1/ERBB2IP/MAPK…	97
GO:0016569	GO:0016569	covalent chromatin modification	142/3493	403/18585	2.48085e-15	5.13699e-14	3.20954e-14	HDAC6/HDAC5/HUWE1/ATG7/CTCF/KDM5B/SRCAP/PPARGC1A/CHEK1/KAT7/BAZ2A/PADI2/JDP2/NACC2/CREBBP/CTNNB1/ASXL1/DNMT3A/DNMT3B/TET3/ELK4/EP300/EYA1/EYA3/EZH1/EZH2/MTF2/KDM2A/PHF8/KDM6B/RCOR1/SIN3B/JADE2/SIRT3/SUZ12/KAT6B/WBP2/NIPBL/BRMS1/SIN3A/CHD5/PHF19/GATA2/KAT2A/USP21/BRPF3/KANSL1/HCFC1/HDAC1/HDAC2/HLCS/MSL1/JAK2/JARID2/SETD8/LIF/MECP2/KMT2A/MYB/NOS1/PAX7/SUV420H1/LEF1/CPA4/PHF20/UBR5/ARID4B/PHF2/ING3/…	142
GO:0051726	GO:0051726	regulation of cell cycle	257/3493	870/18585	2.65272e-15	5.47647e-14	3.42165e-14	PDCD6IP/BCL2L11/CTDSP2/PSME3/NME6/CDK6/CTDSPL/CDKN1B/CITED2/CEBPA/KHDRBS1/CTCF/STAG2/GIPC1/USP19/PIM2/PRDM4/CHEK1/CIT/FOXN3/UHRF2/ADCYAP1/C10orf90/CLIC1/UHMK1/LIN54/JMY/LSM11/NACC2/NEK7/E2F7/CSNK2A1/CSNK2A2/CTGF/CTNNB1/DAB2IP/CYLD/DAZL/DDX3X/DHCR24/DLG1/DRD2/DUSP1/DUSP3/E2F2/E2F5/EDN1/EDN3/EIF4G2/AK1/EP300/EREG/ETS1/MECOM/EZH2/CCNY/HEPACAM/C6orf89/FGFR1/FGFR2/VASH1/ICK/FOXC1/MYO16/WAPAL/CDK19/TTC…	257
GO:0050768	GO:0050768	negative regulation of neurogenesis	84/3493	194/18585	2.84875e-15	5.86368e-14	3.66357e-14	HMG20A/SEMA3A/OLFM1/VAX1/STMN2/CIT/ADCY6/DUSP10/ADCYAP1/SEZ6/COL3A1/KCTD11/CTNNB1/PAQR3/DPYSL3/JAG1/DTX1/LPAR1/EPHA4/FGF13/FKBP4/ZHX2/RUFY3/RAP1GAP2/KANK1/DICER1/GDI1/INPP5J/DLL1/GSK3B/HDAC2/APP/ISL1/RHOA/ARHGDIA/LMX1A/LRP4/MEIS1/ASCL1/MYCN/NF1/NOTCH1/OMG/PAFAH1B1/PAX6/PBX1/PMP22/GPR173/RTN4/PTEN/PTK2/MIB1/PTPRG/PTPRO/BDNF/SEMA3F/SIX3/SKI/SLC6A4/SLIT1/SOX2/SOX9/SOX11/SPOCK1/STAT3/TBX6/NR2E1/WNT5A…	84
GO:0061138	GO:0061138	morphogenesis of a branching epithelium	86/3493	201/18585	3.13885e-15	6.44162e-14	4.02466e-14	SEMA3A/FRS2/COL4A1/ADM/CSF1/CTNNB1/RDH10/DAG1/DLG1/EDN1/ESR1/ETV5/EYA1/FGF2/FGF7/FGFR1/FGFR2/FOXD1/PLXND1/SULF1/DICER1/NPNT/CLIC4/GDNF/B4GALT1/GLI2/GRB2/HGF/HOXA5/HOXA11/HOXB7/HOXD13/RSPO2/IHH/IL10/KDR/KRAS/LRP6/SMAD4/MMP14/MYCN/NFATC3/NFATC4/NOTCH1/NRAS/PAK1/PBX1/LEF1/PDGFB/SIX4/PITX2/PLXNA1/DLL4/LGR4/BTBD7/CTNNBIP1/VANGL2/PTCH1/SALL1/CXCL12/SFRP1/BMP2/SLC12A2/SOX2/SOX9/SRC/SRF/STK4/TGFBR2/WNT5A…	86
GO:0048738	GO:0048738	cardiac muscle tissue development	76/3493	168/18585	3.3765e-15	6.90884e-14	4.31658e-14	GJC1/SPEG/NEBL/ATG7/BVES/COL11A1/CCM2L/CXADR/ADRB1/C3orf58/ERBB4/FGF2/FGF9/FGFR1/FGFR2/FKBP1A/FOXC1/KDM6B/SIN3B/DICER1/TENM4/GATA4/GATA6/GJA1/GSK3A/HDAC2/NRG1/HSPG2/RBPJ/ISL1/LMNA/LRP6/LY6E/SMAD7/MEF2A/MEF2C/MYH10/NOTCH1/PDGFRA/PITX2/DLL4/POU4F1/EGLN1/SOX6/PRKAR1A/PTEN/HEG1/MKL2/RARA/RARB/RXRB/MAP2K4/SGCD/BMP2/NDRG4/SRF/TBX2/TBX5/TGFB2/TGFBR2/TGFBR3/TNNI1/TSC1/COL14A1/WNT5A/WT1/CALR/CAMK2D/CAV3/W…	76
GO:0010608	GO:0010608	posttranscriptional regulation of gene expression	163/3493	486/18585	3.53977e-15	7.22154e-14	4.51195e-14	TOB1/SYNCRIP/IGF2BP1/IGF2BP2/KHDRBS1/CELF1/GIPC1/USP19/PPARGC1A/CLP1/GCN1L1/PIM2/PDCD10/CHP1/C10orf90/UHMK1/CPEB2/MTPN/NACC2/CREB1/MAPK14/RC3H1/DAZL/DDX3X/DIO2/AGO4/EIF4B/EIF4G1/EIF4G2/EIF5/EIF5A/ELAVL1/EP300/ETF1/FECH/CASC3/CPEB3/ATG14/USP33/SAMD4A/FOXO3/TNRC6B/METAP1/LARP4B/FLOT2/FBXW11/ZCCHC11/FMR1/LARP1/PUM2/DICER1/STX12/CNOT6L/MTOR/ZNF385A/GIGYF2/LSM14A/SERBP1/FBXL3/KAT2A/GDNF/PABPC1/RBMS3/T…	163
GO:0038127	GO:0038127	ERBB signaling pathway	98/3493	244/18585	5.34142e-15	1.08651e-13	6.78841e-14	CDH13/CDKN1B/ADCY2/FRS2/ADCY5/ADCY6/ADCY8/ADCY9/AP2M1/SOCS4/CREB1/CSK/ADRA2A/KLB/DAB2IP/ADRBK1/AP2A1/HBEGF/AGO4/ERBB4/EREG/EFEMP1/FGF2/FGF5/FGF7/FGF9/FGFR1/FGFR2/FGFR4/PHLPP2/FOXO1/FOXO3/TNRC6B/MTOR/RICTOR/GAB1/ABL2/TNRC6A/GRB2/GRB7/GSK3A/GSK3B/NRG1/APP/RBPJ/FASLG/IRS1/ITPR2/ITPR3/ARF4/KIT/KRAS/FOXO4/NRAS/PDE1B/PDGFB/PDGFRA/PDPK1/PIK3C2A/PIK3R1/FBXW7/PRKAR1A/PRKAR2A/PRKCA/PRKCD/PRKCE/PAG1/ERBB2IP…	98
GO:0035265	GO:0035265	organ growth	64/3493	131/18585	5.51892e-15	1.11932e-13	6.99341e-14	BCL2L11/BASP1/CCM2L/ADRB1/CYP19A1/ARX/C3orf58/ERBB4/ESR1/FGF2/FGF7/FGF9/FGFR1/FGFR2/FOXC1/WWC1/TENM4/GATA4/GATA6/LATS2/GJA1/FLVCR1/GSK3A/HDAC2/NRG1/ACACB/RSPO2/RBPJ/LMX1B/LY6E/MEF2C/NOTCH1/PLAG1/BNC2/PRKAR1A/WWC3/PRLR/PTEN/PTK2/HEG1/NLGN4X/RARA/RARB/RARG/RXRB/MAP2K4/NDRG4/SLC6A4/SOX9/STC1/STK4/TBX2/TBX5/TCF7L2/TGFB2/TGFBR2/TGFBR3/COL14A1/WT1/CAMK2D/CAV3/NOG/CACNA2D2/ACVR2B	64
GO:0071705	GO:0071705	nitrogen compound transport	223/3493	732/18585	5.73638e-15	1.16002e-13	7.24773e-14	COL4A3BP/SRRM1/SLC19A2/IGF2BP1/IGF2BP2/KHDRBS1/GIPC1/NUP50/SRSF10/CPLX1/EDAR/SLC35D2/DDX19B/SLC46A1/ADCYAP1/SLC43A2/CNR1/ACVR1C/CPT1B/SLC32A1/SLC35F3/ADRA2A/SLC38A9/CYLD/ADRBK1/SLC30A8/DPYSL2/DRD1/DRD2/EDA/ABCA1/EDN1/EDN3/EFNA5/EIF5A/EPHA5/SLC36A1/RFX6/FGA/CASC3/RAB11FIP2/RAB3GAP1/RIMS1/XPO7/SMG1/ZC3H3/SLC35D1/FBXW11/SMG6/FMR1/SIRT4/SLC7A8/ABCB9/SEC11A/NUP188/AHCTF1/MYRIP/UPF2/SLC17A5/GDNF/GJA1/G…	223
GO:0035107	GO:0035107	appendage morphogenesis	70/3493	150/18585	5.87644e-15	1.18144e-13	7.38152e-14	BCL2L11/CREBBP/CTNNB1/RDH10/DLX6/ECE1/MECOM/FBN2/FGF9/FGFR1/FGFR2/RPGRIP1L/DICER1/NIPBL/TRAF3IP1/GJA1/GLI2/FLVCR1/HDAC1/HDAC2/HOXA9/HOXA11/HOXC10/HOXC11/HOXD9/HOXD10/HOXD13/RSPO2/IHH/AFF3/LMX1B/LRP4/LRP6/MBNL1/MSX1/MYCN/NOTCH1/PBX1/PBX2/LEF1/PITX1/PITX2/PLXNA2/PRRX1/IMPAD1/CHD7/CYP26B1/SALL4/PTCH1/RARB/RARG/ALX4/SALL1/SHOX2/SKI/BMPR1B/SMARCA4/SOX4/SOX9/SOX11/TBX2/TBX5/TFAP2A/WNT5A/GRHL2/FRAS1/KIA…	70
GO:0035108	GO:0035108	limb morphogenesis	70/3493	150/18585	5.87644e-15	1.18144e-13	7.38152e-14	BCL2L11/CREBBP/CTNNB1/RDH10/DLX6/ECE1/MECOM/FBN2/FGF9/FGFR1/FGFR2/RPGRIP1L/DICER1/NIPBL/TRAF3IP1/GJA1/GLI2/FLVCR1/HDAC1/HDAC2/HOXA9/HOXA11/HOXC10/HOXC11/HOXD9/HOXD10/HOXD13/RSPO2/IHH/AFF3/LMX1B/LRP4/LRP6/MBNL1/MSX1/MYCN/NOTCH1/PBX1/PBX2/LEF1/PITX1/PITX2/PLXNA2/PRRX1/IMPAD1/CHD7/CYP26B1/SALL4/PTCH1/RARB/RARG/ALX4/SALL1/SHOX2/SKI/BMPR1B/SMARCA4/SOX4/SOX9/SOX11/TBX2/TBX5/TFAP2A/WNT5A/GRHL2/FRAS1/KIA…	70
GO:0080135	GO:0080135	regulation of cellular response to stress	158/3493	469/18585	6.1193e-15	1.2267e-13	7.66429e-14	HDAC6/BCL2L11/HIPK3/TRIM13/CDK6/STK25/HYOU1/ATG7/PTGES3/MAP3K2/ZMYND11/USP19/CHEK1/LZTS1/FZD10/DUSP10/PDCD10/CCR7/NACC2/CREBBP/CTGF/DAB2IP/CREBRF/SPRED1/DDX5/DUSP3/DYRK1A/EDN1/SPRED2/EP300/NRK/EPHA4/EPHB1/MECOM/EYA1/EYA3/FECH/VASH1/FKBP4/ANKRD6/WDFY3/FOXO1/MAPK8IP3/LARP1/MTOR/RNF169/GAB1/ZNF385A/MAGI3/BBC3/PDCD4/PGAP2/GRIK2/HIPK2/GRINA/GSK3B/MDFIC/UBQLN1/H2AFX/HGF/HMGCR/HMGA1/IGF1R/SETD8/MCL1/MDF…	158
GO:1902533	GO:1902533	positive regulation of intracellular signal transduction	235/3493	784/18585	7.63153e-15	1.52542e-13	9.53071e-14	CDH2/BCL2L11/CDH13/RASGRP1/TENM1/TRIM13/STK25/RRAGA/MAP3K2/FRS2/EDAR/PIM2/FZD10/PDCD10/OSBPL8/RASGRP4/ADCYAP1/CCR7/COL3A1/NACC2/CRKL/MAPK14/CSF1/CSK/CTF1/CTGF/RC3H1/CTNNB1/ADRA2A/GLIPR2/KLB/ADRB1/DAB2IP/SLC38A9/CYP1B1/ADRB3/SPRED1/DDX5/BMPER/DRD2/HBEGF/ECM1/EDA/LPAR1/EDN1/EDN3/SPRED2/NRK/EPHA4/EPHA8/ERBB4/EREG/EZH2/RASGEF1A/FGA/FGF2/FGF9/FGFR1/FGFR2/FGFR4/FKBP1A/NLGN1/ANKRD6/MAPK8IP3/WWC1/ZDHHC17…	235
GO:0031346	GO:0031346	positive regulation of cell projection organization	89/3493	214/18585	8.16284e-15	1.62692e-13	1.01649e-13	WASF2/TENM1/KATNB1/CDC42EP2/STK25/CDC42EP3/STMN2/ADCYAP1/CCR7/SEZ6/CNR1/DAB2IP/DMD/DPYSL3/LPAR1/MARK2/EPHA3/EPHA4/FGFR1/CPEB3/NLGN1/ACSL6/CUX2/MTOR/NEGR1/ABL2/GOLGA4/GPM6A/RAPGEF1/GSK3B/PACSIN1/HGF/AQP1/ITGA2/ITGA3/KIT/RHOA/ARHGDIA/CAPRIN1/TRIM67/NGF/NTRK2/PAFAH1B1/PALM/RAB8B/PFN1/PLXNB1/FNBP1L/TENM3/PRKCI/RELN/TENM2/ISLR2/PTPRD/RAC1/RALA/RAP1A/RET/ROBO1/ROBO2/RREB1/SCN1B/CXCL12/SHOX2/NDRG4/BMPR2…	89
GO:0048562	GO:0048562	embryonic organ morphogenesis	109/3493	285/18585	8.79495e-15	1.74787e-13	1.09205e-13	IRX5/SEC24B/FRS2/LRIG3/COL11A1/CTNNB1/RDH10/DLG1/DLX6/EDN1/HIPK1/EYA1/ALDH1A3/FGF9/FGFR1/FGFR2/SATB2/NIPBL/GATA2/GATA4/GJA1/GLI2/DLL1/CRB2/FLVCR1/HIPK2/ABR/HOXA3/HOXA5/HOXA7/HOXA11/HOXB5/HOXB6/HOXB7/HOXB8/HOXC9/HOXC11/HOXD9/HOXD10/HPN/HSPG2/NDST1/IHH/INSIG1/LRP6/SMAD3/MDFI/MEF2C/MMP14/MSX1/MYCN/NEUROD1/NOTCH1/ATP2B2/OTX1/PAX6/PDGFRA/SUFU/SIX4/PITX2/CLIC5/PRRX1/CHD7/VANGL2/MIB1/RAC1/RARB/RARG/ALX4…	109
GO:0071702	GO:0071702	organic substance transport	592/3493	2398/18585	9.51644e-15	1.88584e-13	1.17825e-13	HDAC6/PDCD6IP/ABCC5/HUWE1/ATP9A/COL4A3BP/TOB1/TENM1/STX6/TIMM17B/SRRM1/KATNB1/ATP8A1/ARIH2/SEC24B/TOMM40/APPBP2/IPO8/IPO7/ATG7/SLC19A2/ARFGEF2/SORBS1/TRIM3/EXOC5/IGF2BP1/IGF2BP2/KHDRBS1/CFL1/GIPC1/NUP50/AHCYL1/SRSF10/ARPP19/SEC24A/CPLX1/RAB10/EDAR/KDELR1/TMED2/YWHAQ/KDELR2/RBPMS/SLC35D2/TMEM115/SEC23IP/SEC63/SNX18/CHP1/DDX19B/STX1B/VPS26B/SLC46A1/OSBPL6/OSBPL8/OSBPL9/OSBPL11/ADCYAP1/NUS1/RAB39B/A…	592
GO:0010942	GO:0010942	positive regulation of cell death	185/3493	579/18585	9.77291e-15	1.93113e-13	1.20655e-13	HDAC6/BCL2L11/PDCD7/TRIM13/CDKN1B/KATNB1/DLC1/VAV3/ATG7/RRAGA/CTSC/YWHAQ/AKAP13/FGD4/CNR1/ACVR1C/ADM/JMY/NACC2/CTGF/CTNNB1/ADRB1/DAB2IP/CYLD/CYP1B1/DDX3X/DUSP1/LPAR1/EGR1/ANO6/ELK1/EPHA7/ALDH1A3/FGD1/PHLDA1/ACIN1/FOXO1/FOXO3/ARHGEF9/MCF2L/ARHGEF12/BRMS1/CLIP3/TIAM2/B4GALT1/BBC3/SFN/GRIK2/ABR/GRIK5/GRIN1/NR3C1/SAP30BP/PDIA3/GSK3A/GSK3B/SENP1/HMGB1/HMGCR/APAF1/HOXA5/APBB2/FASLG/IL10/INHBB/IRF5/JAK2…	185
GO:0010721	GO:0010721	negative regulation of cell development	97/3493	243/18585	1.16468e-14	2.29486e-13	1.43381e-13	HMG20A/SEMA3A/OLFM1/VAX1/STMN2/CIT/ADCY6/DUSP10/ADCYAP1/SEZ6/COL3A1/KCTD11/CTNNB1/PAQR3/DAB2IP/DPYSL3/JAG1/DTX1/LPAR1/DMTN/EPHA4/FGF13/FKBP4/ZHX2/RUFY3/FOXC1/RAP1GAP2/KANK1/DICER1/GDI1/INPP5J/DLL1/GSK3A/GSK3B/HDAC2/HPN/APP/ISL1/RHOA/ARHGDIA/LMX1A/LRP4/SMAD7/MEIS1/ASCL1/MYCN/NF1/NOTCH1/OMG/PAFAH1B1/PAX6/PBX1/PMP22/GPR173/AP1AR/RCC2/RTN4/PTEN/PTK2/MIB1/PTPRG/PTPRO/BDNF/SEMA3F/SFRP1/SIX3/SKI/SLC6A4/…	97
GO:0046907	GO:0046907	intracellular transport	433/3493	1662/18585	1.34329e-14	2.63927e-13	1.64899e-13	HDAC6/BCL2L11/HUWE1/ATP9A/COL4A3BP/ACTR2/ARL4C/RASGRP1/TOB1/TENM1/STX6/TIMM17B/SRRM1/KATNB1/ARIH2/SEC24B/TOMM40/APPBP2/IPO8/IPO7/ARFGEF2/EXOC5/KHDRBS1/CSPG5/CFL1/KIF1C/GIPC1/NUP50/AHCYL1/SRSF10/SEC24A/RAB10/EDAR/KDELR1/TMED2/YWHAQ/KDELR2/RBPMS/TMEM115/KIF3A/SEC23IP/AKAP13/SEC63/SNX18/CHP1/DDX19B/STX1B/VPS26B/TEX261/NUS1/RAB39B/AGAP3/SSX2IP/AP2M1/AP1S1/CLTC/CCR7/MIEF2/CNP/UHMK1/ANKRD54/VPS37A/CPT1…	433
GO:0030326	GO:0030326	embryonic limb morphogenesis	63/3493	130/18585	1.45766e-14	2.84779e-13	1.77927e-13	BCL2L11/CREBBP/CTNNB1/RDH10/DLX6/ECE1/MECOM/FBN2/FGF9/FGFR1/RPGRIP1L/DICER1/NIPBL/TRAF3IP1/GJA1/GLI2/FLVCR1/HDAC1/HDAC2/HOXA9/HOXA11/HOXC10/HOXC11/HOXD9/HOXD10/HOXD13/RSPO2/IHH/AFF3/LRP4/LRP6/MBNL1/MSX1/MYCN/NOTCH1/PBX1/PBX2/LEF1/PITX1/PITX2/PRRX1/IMPAD1/CHD7/CYP26B1/SALL4/PTCH1/RARB/RARG/ALX4/SALL1/SHOX2/SKI/SMARCA4/TBX2/TBX5/TFAP2A/WNT5A/GRHL2/FRAS1/KIAA1715/FZD6/TP63/NOG	63
GO:0035113	GO:0035113	embryonic appendage morphogenesis	63/3493	130/18585	1.45766e-14	2.84779e-13	1.77927e-13	BCL2L11/CREBBP/CTNNB1/RDH10/DLX6/ECE1/MECOM/FBN2/FGF9/FGFR1/RPGRIP1L/DICER1/NIPBL/TRAF3IP1/GJA1/GLI2/FLVCR1/HDAC1/HDAC2/HOXA9/HOXA11/HOXC10/HOXC11/HOXD9/HOXD10/HOXD13/RSPO2/IHH/AFF3/LRP4/LRP6/MBNL1/MSX1/MYCN/NOTCH1/PBX1/PBX2/LEF1/PITX1/PITX2/PRRX1/IMPAD1/CHD7/CYP26B1/SALL4/PTCH1/RARB/RARG/ALX4/SALL1/SHOX2/SKI/SMARCA4/TBX2/TBX5/TFAP2A/WNT5A/GRHL2/FRAS1/KIAA1715/FZD6/TP63/NOG	63
GO:0001503	GO:0001503	ossification	128/3493	358/18585	1.71461e-14	3.34035e-13	2.08702e-13	HDAC5/TOB1/CDK6/SYNCRIP/CEBPA/CEBPB/TOB2/CLIC1/CLTC/SP7/COL1A1/COL5A2/COL10A1/COL11A1/PPARGC1B/CSF1/CTGF/CTNNB1/CYP27B1/DDX5/DMP1/JAG1/SLC26A2/ECM1/EGR2/ANO6/ESRRA/FBN2/FGF9/FGFR2/CHSY1/FOXC1/SATB2/DNAJC13/NPNT/NIPBL/GJA1/GLI2/GPM6B/HGF/HNRNPU/HSPG2/ID1/RSPO2/IGF2/IGFBP5/RBPJ/IHH/IL6R/JUNB/MIA3/RHOA/LRP4/LRP6/SMAD3/SMAD5/MEF2C/MEF2D/MMP14/MN1/MYOG/NAB2/NF1/NOTCH1/PBX1/SBDS/LEF1/SUCO/SUFU/PLXNB1/A…	128
GO:0007178	GO:0007178	transmembrane receptor protein serine/threonine kinase signaling pathway	118/3493	321/18585	1.93535e-14	3.75979e-13	2.34908e-13	TOB1/GDF11/CITED2/GIPC1/SUB1/FERMT2/RBPMS/COL1A2/COL3A1/ACVR1C/MAPK14/BMPER/E2F4/E2F5/EGR1/FBN2/FGF9/FKBP1A/FOXD1/PEG10/ZNF423/SULF1/NEDD4L/JADE2/FNTA/FOS/FUT8/NPNT/GATA4/RGMB/CRB2/HIPK2/HDAC1/XIAP/ID1/RBPJ/INHBB/ITGA3/JUNB/RHOA/GDF6/SMAD3/SMAD4/ARRB2/SMAD5/SMAD7/SMAD9/MAP3K1/MSX1/NBL1/NOTCH1/FURIN/LEF1/PDGFB/TRIM33/PDPK1/NLK/RNF111/ASPN/PPM1A/PPP1CB/PPP1CC/SYNJ2BP/PMEPA1/RGMA/SMURF1/PTK2/PTPRK/S…	118
GO:0018210	GO:0018210	peptidyl-threonine modification	44/3493	75/18585	2.07436e-14	4.01857e-13	2.51076e-13	HIPK3/CHEK1/ADRBK1/SPRED1/DYRK1A/SPRED2/MARK2/DMTN/LMTK2/MTOR/GALNT1/GALNT2/STK39/HIPK2/GSK3A/GSK3B/SMAD7/MAP3K10/PRKAG2/PDPK1/NLK/CAB39/INPP5K/DDIT4/PHIP/PRKCA/PRKCD/MAPK1/CEMIP/WNK1/WNK3/TGFBR1/TGFBR2/WNT5A/MAP3K12/CALM1/CALM2/CALM3/CAMK2D/AXIN1/CDK5R1/ACVR1/ACVR1B/OXSR1	44
GO:0051347	GO:0051347	positive regulation of transferase activity	191/3493	608/18585	2.23611e-14	4.31981e-13	2.69898e-13	CTDSP2/RASGRP1/TENM1/PSME3/TOPORS/VAV3/HYOU1/MAP3K2/ADCY2/FRS2/ADCY5/ADCY6/FZD10/PDCD10/ADCY8/ADCY9/ADCYAP1/KLHDC3/ADD1/TPP1/CCR7/CRKL/MAPK14/CSF1/CSK/ADRA2A/DAB2IP/DLG1/DRD2/LPAR1/EDN1/EDN3/MARK2/EMP2/NRK/EPHA4/EPHA8/ERBB4/EREG/EZH2/CCNY/FGF2/FGF13/FGFR1/MAPK8IP3/MMD/PIK3R5/GAB1/DSTYK/MAGI3/GHR/GNAI2/RAPGEF1/GRM1/GRM5/GSK3A/CARD10/MDFIC/HDGF/HGF/NRG1/IGF2/IL6R/INSR/IRS1/ITGB3/JAK2/KIT/KRAS/LMNA/…	191
GO:0032446	GO:0032446	protein modification by small protein conjugation	214/3493	703/18585	2.27379e-14	4.38037e-13	2.73681e-13	HDAC6/HUWE1/PSME3/TRIM13/TOPORS/DCAF7/UBE4B/MARCH6/PIAS3/ARIH2/ZER1/UBE2E3/ATG7/TRIM3/WWP1/CHP1/KLHL2/MED8/DTX2/FBXO32/UHRF2/ANAPC16/SOCS4/UBR3/ASB7/ASB8/UBE2F/KCTD11/RC3H1/CTNNB1/RNF38/SH3RF2/RNF217/DTX1/EGR1/EGR2/FBXO45/SENP5/EYA1/MARCH8/ZNRF2/FKBP1A/FBXO21/WDTC1/MYCBP2/FBXL7/DTX4/FBXW11/MGRN1/TRIM2/NEDD4L/SUZ12/RASD2/RUSC1/PELI3/KCTD13/RNF169/RNF144B/DCAF12/RCHY1/LTN1/SENP6/TRPC4AP/FBXL3/FBXL5…	214
GO:0007611	GO:0007611	learning or memory	84/3493	200/18585	2.36513e-14	4.54367e-13	2.83884e-13	RCAN2/ATP8A1/ADCY8/BTBD9/CNR1/CREB1/CTNND2/ADRB1/DLG4/DRD1/DRD2/EGR1/EGR2/FGF13/NLGN4Y/CPEB3/SHANK2/SORCS3/ARC/CUX2/FOS/ZNF385A/CNTNAP2/AMFR/ABL2/GLP1R/GRIA1/GRIN1/GRM5/GRM7/TMOD2/HTT/HMGCR/IGF2/APP/ITGA3/ITGA5/ITPR3/KIT/KRAS/MDK/MECP2/MEF2C/LHX8/NF1/ATP1A3/NGF/SLC11A2/NRAS/NTRK2/PAFAH1B1/PARK2/PDE4D/PDE1B/NLGN3/RELN/SLC17A7/PAK7/PTEN/JPH3/PTGS2/SLC12A5/NLGN4X/RPS6KB1/BDNF/ATXN1/SGK1/SLC6A1/SLC6A…	84
GO:0048638	GO:0048638	regulation of developmental growth	94/3493	235/18585	2.57835e-14	4.93957e-13	3.0862e-13	BCL2L11/SEMA3A/BASP1/CELF1/MGLL/WDR36/CREB1/CSF1/ADRB1/ADRB3/ARX/DRD2/CTTN/NRK/ERBB4/FGF2/FGF9/FGF13/FGFR1/FGFR2/FOXC1/WWC1/NIPBL/GATA4/GATA6/LATS2/GHR/GJA1/GOLGA4/FLVCR1/GSK3A/GSK3B/HDAC2/NRG1/ACACB/APP/RBPJ/INSR/MEF2C/NGF/NOTCH1/NPY1R/OMG/PAFAH1B1/SIX4/POU3F2/PPP2R3A/CHD7/WWC3/RTN4/PTCH1/PTEN/PTK2/ISLR2/GPAM/SPTBN4/RPS6KB1/BDNF/ATXN2/CXCL12/SEMA3F/SFRP1/SFRP5/SLC6A4/SLIT1/BMPR2/SRF/STAT3/STK4/T…	94
GO:0021954	GO:0021954	central nervous system neuron development	42/3493	70/18585	2.70399e-14	5.16596e-13	3.22764e-13	SEMA3A/ATG7/DCX/ARX/DRD1/DRD2/FBXO45/EPHA4/EPHB1/EPHB3/FGFR2/MYCBP2/GATA2/LHX6/BHLHE22/GLI2/LMX1B/MAP2/ASCL1/LHX8/NFIB/NTRK2/NR4A2/PAFAH1B1/PTEN/PTK2/SPTBN4/RAC1/ROBO1/ROBO2/SCN1B/NEUROG2/TFAP2A/NR2E1/WNT5A/BTG2/NDEL1/LINGO1/NRP1/PLXNA4/DCLK1/RAPGEF2	42
GO:0032012	GO:0032012	regulation of ARF protein signal transduction	159/3493	481/18585	3.18105e-14	5.99459e-13	3.74536e-13	RASGRP1/FAM13A/DLC1/CDC42EP2/VAV3/CXCL13/ARFGEF2/RALBP1/TMED2/BVES/FICD/FZD10/AKAP13/CHN2/SNX18/EVI5L/RASGRP4/ADCYAP1/ACAP3/AGAP2/AGAP1/AGAP3/FGD4/CCR7/CPEB2/FGD5/ADRB1/DAB2IP/AMOT/ARHGAP36/DENND5B/DENND1B/DOCK3/EFNA5/DENND6A/EPHA1/EPHA3/EPHA4/EPHA5/EPHB3/EZH2/RASGEF1A/FGD1/RASA3/ARHGEF15/RAB3GAP1/ARHGAP26/IQSEC2/RAP1GAP2/RGL1/TBC1D1/ARHGEF9/TBC1D12/DENND5A/MCF2L/TBC1D30/PSD3/ARHGEF12/RABGAP1/RAB…	159
GO:0032015	GO:0032015	regulation of Ran protein signal transduction	159/3493	481/18585	3.18105e-14	5.99459e-13	3.74536e-13	RASGRP1/FAM13A/DLC1/CDC42EP2/VAV3/CXCL13/ARFGEF2/RALBP1/TMED2/BVES/FICD/FZD10/AKAP13/CHN2/SNX18/EVI5L/RASGRP4/ADCYAP1/ACAP3/AGAP2/AGAP1/AGAP3/FGD4/CCR7/CPEB2/FGD5/ADRB1/DAB2IP/AMOT/ARHGAP36/DENND5B/DENND1B/DOCK3/EFNA5/DENND6A/EPHA1/EPHA3/EPHA4/EPHA5/EPHB3/EZH2/RASGEF1A/FGD1/RASA3/ARHGEF15/RAB3GAP1/ARHGAP26/IQSEC2/RAP1GAP2/RGL1/TBC1D1/ARHGEF9/TBC1D12/DENND5A/MCF2L/TBC1D30/PSD3/ARHGEF12/RABGAP1/RAB…	159
GO:0032483	GO:0032483	regulation of Rab protein signal transduction	159/3493	481/18585	3.18105e-14	5.99459e-13	3.74536e-13	RASGRP1/FAM13A/DLC1/CDC42EP2/VAV3/CXCL13/ARFGEF2/RALBP1/TMED2/BVES/FICD/FZD10/AKAP13/CHN2/SNX18/EVI5L/RASGRP4/ADCYAP1/ACAP3/AGAP2/AGAP1/AGAP3/FGD4/CCR7/CPEB2/FGD5/ADRB1/DAB2IP/AMOT/ARHGAP36/DENND5B/DENND1B/DOCK3/EFNA5/DENND6A/EPHA1/EPHA3/EPHA4/EPHA5/EPHB3/EZH2/RASGEF1A/FGD1/RASA3/ARHGEF15/RAB3GAP1/ARHGAP26/IQSEC2/RAP1GAP2/RGL1/TBC1D1/ARHGEF9/TBC1D12/DENND5A/MCF2L/TBC1D30/PSD3/ARHGEF12/RABGAP1/RAB…	159
GO:0032485	GO:0032485	regulation of Ral protein signal transduction	159/3493	481/18585	3.18105e-14	5.99459e-13	3.74536e-13	RASGRP1/FAM13A/DLC1/CDC42EP2/VAV3/CXCL13/ARFGEF2/RALBP1/TMED2/BVES/FICD/FZD10/AKAP13/CHN2/SNX18/EVI5L/RASGRP4/ADCYAP1/ACAP3/AGAP2/AGAP1/AGAP3/FGD4/CCR7/CPEB2/FGD5/ADRB1/DAB2IP/AMOT/ARHGAP36/DENND5B/DENND1B/DOCK3/EFNA5/DENND6A/EPHA1/EPHA3/EPHA4/EPHA5/EPHB3/EZH2/RASGEF1A/FGD1/RASA3/ARHGEF15/RAB3GAP1/ARHGAP26/IQSEC2/RAP1GAP2/RGL1/TBC1D1/ARHGEF9/TBC1D12/DENND5A/MCF2L/TBC1D30/PSD3/ARHGEF12/RABGAP1/RAB…	159
GO:0043087	GO:0043087	regulation of GTPase activity	159/3493	481/18585	3.18105e-14	5.99459e-13	3.74536e-13	RASGRP1/FAM13A/DLC1/CDC42EP2/VAV3/CXCL13/ARFGEF2/RALBP1/TMED2/BVES/FICD/FZD10/AKAP13/CHN2/SNX18/EVI5L/RASGRP4/ADCYAP1/ACAP3/AGAP2/AGAP1/AGAP3/FGD4/CCR7/CPEB2/FGD5/ADRB1/DAB2IP/AMOT/ARHGAP36/DENND5B/DENND1B/DOCK3/EFNA5/DENND6A/EPHA1/EPHA3/EPHA4/EPHA5/EPHB3/EZH2/RASGEF1A/FGD1/RASA3/ARHGEF15/RAB3GAP1/ARHGAP26/IQSEC2/RAP1GAP2/RGL1/TBC1D1/ARHGEF9/TBC1D12/DENND5A/MCF2L/TBC1D30/PSD3/ARHGEF12/RABGAP1/RAB…	159
GO:0032489	GO:0032489	regulation of Cdc42 protein signal transduction	160/3493	485/18585	3.20275e-14	6.01907e-13	3.76066e-13	RASGRP1/FAM13A/DLC1/CDC42EP2/VAV3/CXCL13/ARFGEF2/RALBP1/TMED2/BVES/FICD/FZD10/AKAP13/CHN2/SNX18/EVI5L/RASGRP4/ADCYAP1/ACAP3/AGAP2/AGAP1/AGAP3/FGD4/CCR7/CPEB2/FGD5/ADRB1/DAB2IP/AMOT/ARHGAP36/DENND5B/DENND1B/DOCK3/ABCA1/EFNA5/DENND6A/EPHA1/EPHA3/EPHA4/EPHA5/EPHB3/EZH2/RASGEF1A/FGD1/RASA3/ARHGEF15/RAB3GAP1/ARHGAP26/IQSEC2/RAP1GAP2/RGL1/TBC1D1/ARHGEF9/TBC1D12/DENND5A/MCF2L/TBC1D30/PSD3/ARHGEF12/RABGA…	160
GO:0051271	GO:0051271	negative regulation of cellular component movement	84/3493	201/18585	3.32249e-14	6.22719e-13	3.89069e-13	HDAC5/PTPRU/TRIB1/CDKN1B/CITED2/SEMA3A/DLC1/OLFM1/CXCL13/ABHD2/PDCD10/PADI2/OSBPL8/COL3A1/ACVR1C/DAB2IP/CYP1B1/DAG1/DPYSL3/DRD2/EPHA1/FGF2/VASH1/KANK1/SULF1/GCSAM/CLIC4/C5AR2/SCAI/ABR/HMGB1/HOXA7/IGFBP5/MIA3/ARHGDIA/SMAD7/NBL1/NF1/NF2/NOTCH1/PDGFB/PFN2/GPR173/DLL4/AP1AR/RNF20/PTEN/SRGAP1/RAP2C/PTPRG/PTPRK/PTPRM/PTPRO/FAM60A/BCR/CXCL12/SEMA3F/SFRP1/NDRG4/SLIT1/SRF/STAT3/STC1/TBX5/NR2F2/TGFBR3/WNT5…	84
GO:0051403	GO:0051403	stress-activated MAPK cascade	94/3493	236/18585	3.50388e-14	6.54942e-13	4.09202e-13	HIPK3/TRIB1/STK25/MAP3K2/ZMYND11/FZD10/DUSP10/PDCD10/CCR7/CREB1/CRKL/MAPK14/CTGF/DAB2IP/DUSP3/DUSP4/DUSP9/EDN1/ELK1/NRK/EPHA4/EPHB1/MECOM/ANKRD6/FOXO1/MAPK8IP3/FOS/GAB1/MAGI3/PDCD4/GRIK2/HIPK2/MDFIC/HMGCR/IGF1R/MDFI/MEF2A/MEF2C/MAP3K1/MAP3K3/MAP3K4/MID1/MAP3K10/MAP3K11/PAFAH1B1/MINK1/PAK1/PARK2/DACT1/TAOK3/HACD3/ZAK/SERPINF2/SEMA4C/STRADB/MAPK1/MAPK9/MAPK10/MAP2K3/MAP2K7/VANGL2/TAOK1/SH3RF1/RPS6K…	94
GO:0007166	GO:0007166	cell surface receptor signaling pathway	802/3493	3425/18585	3.74135e-14	6.97445e-13	4.35757e-13	CDH2/ZBTB33/HDAC5/BCL2L11/FRAT1/PTPRU/ACTR2/TSPAN5/CDH13/RASGRP1/TOB1/ADGRG2/WASF2/TENM1/PSME3/CDK6/GDF11/TRIB1/CDKN1B/CITED2/SEMA3A/VAV3/SLC9A6/CEBPA/CXCL13/SORBS1/KHDRBS1/CFL1/GIPC1/NUP50/ZMYND11/ADCY2/CCR9/FRS3/FRS2/NMU/PPARGC1A/SUB1/SPIN1/FERMT2/METAP2/RBPMS/ADCY5/PRDM4/PTPRT/ADCY6/FZD10/AKAP13/PDCD10/PADI2/MGLL/DTX2/ADCY8/OSBPL8/ADCY9/RASGRP4/ADCYAP1/GRIN3A/AP2M1/FGD4/SOCS4/CCR7/CNR1/CNTFR/C…	802
GO:0032487	GO:0032487	regulation of Rap protein signal transduction	159/3493	483/18585	4.73441e-14	8.80193e-13	5.49936e-13	RASGRP1/FAM13A/DLC1/CDC42EP2/VAV3/CXCL13/ARFGEF2/RALBP1/TMED2/BVES/FICD/FZD10/AKAP13/CHN2/SNX18/EVI5L/RASGRP4/ADCYAP1/ACAP3/AGAP2/AGAP1/AGAP3/FGD4/CCR7/CPEB2/FGD5/ADRB1/DAB2IP/AMOT/ARHGAP36/DENND5B/DENND1B/DOCK3/EFNA5/DENND6A/EPHA1/EPHA3/EPHA4/EPHA5/EPHB3/EZH2/RASGEF1A/FGD1/RASA3/ARHGEF15/RAB3GAP1/ARHGAP26/IQSEC2/RAP1GAP2/RGL1/TBC1D1/ARHGEF9/TBC1D12/DENND5A/MCF2L/TBC1D30/PSD3/ARHGEF12/RABGAP1/RAB…	159
GO:0008285	GO:0008285	negative regulation of cell proliferation	191/3493	613/18585	5.34225e-14	9.90537e-13	6.18878e-13	PTPRU/CDH13/TOB1/TENM1/CDK6/GDF11/TRIB1/CDKN1B/SPEG/DLC1/CEBPA/CEBPB/MXD4/TOB2/VAX1/PIM2/TMEM115/ADAMTS8/PDCD10/ADCYAP1/ACVR1C/ADM/NACC2/E2F7/CSK/KCTD11/RC3H1/CTNNB1/BTLA/DAB2IP/CYP1B1/CYP27B1/DHCR24/DLG1/DLG3/DRD2/E2F3/NRK/ERBB4/EREG/ETS1/FGFR2/VASH1/MYO16/PDS5B/SULF1/DICER1/LDOC1/CHD5/GATA2/B4GALT1/GJA1/SESN1/SFN/RAPGEF1/CNOT7/HDAC2/TAX1BP3/HMGA1/HPN/IGFBP5/RBPJ/IHH/IL10/IL15/INSM1/IRF1/IRF6/JA…	191
GO:0018107	GO:0018107	peptidyl-threonine phosphorylation	42/3493	71/18585	5.4196e-14	1.00219e-12	6.2616e-13	HIPK3/CHEK1/ADRBK1/SPRED1/DYRK1A/SPRED2/MARK2/DMTN/LMTK2/MTOR/STK39/HIPK2/GSK3A/GSK3B/SMAD7/MAP3K10/PRKAG2/PDPK1/NLK/CAB39/INPP5K/DDIT4/PHIP/PRKCA/PRKCD/MAPK1/CEMIP/WNK1/WNK3/TGFBR1/TGFBR2/WNT5A/MAP3K12/CALM1/CALM2/CALM3/CAMK2D/AXIN1/CDK5R1/ACVR1/ACVR1B/OXSR1	42
GO:0045860	GO:0045860	positive regulation of protein kinase activity	159/3493	484/18585	5.76698e-14	1.06358e-12	6.64518e-13	CTDSP2/RASGRP1/TENM1/HYOU1/MAP3K2/ADCY2/FRS2/ADCY5/ADCY6/FZD10/PDCD10/ADCY8/ADCY9/ADCYAP1/KLHDC3/ADD1/TPP1/CCR7/CRKL/MAPK14/CSF1/CSK/ADRA2A/DAB2IP/DLG1/DRD2/LPAR1/EDN1/EDN3/MARK2/EMP2/NRK/EPHA4/EREG/EZH2/CCNY/FGF2/FGF13/FGFR1/MAPK8IP3/MMD/PIK3R5/GAB1/MAGI3/GHR/GNAI2/RAPGEF1/GRM1/GRM5/GSK3A/CARD10/MDFIC/HDGF/HGF/NRG1/IGF2/IL6R/INSR/ITGB3/JAK2/KIT/KRAS/LMNA/MDFI/DNAJB9/MEF2C/MAP3K1/MAP3K3/MAP3K4/MA…	159
GO:0048736	GO:0048736	appendage development	74/3493	169/18585	6.28006e-14	1.15207e-12	7.198e-13	BCL2L11/CREBBP/CTNNB1/RDH10/DLX6/ECE1/MECOM/FBN2/FGF9/FGFR1/FGFR2/RPGRIP1L/DICER1/NIPBL/TRAF3IP1/GJA1/GLI2/FLVCR1/HDAC1/HDAC2/HOXA9/HOXA11/HOXC10/HOXC11/HOXC13/HOXD9/HOXD10/HOXD13/RSPO2/IHH/AFF3/LMX1B/LRP4/LRP6/MBNL1/MSX1/MYCN/NOTCH1/PBX1/PBX2/LEF1/PITX1/PITX2/PLXNA2/PRRX1/IMPAD1/CHD7/CYP26B1/SALL4/PTCH1/RARA/RARB/RARG/ALX4/SALL1/SHOX2/SKI/BMPR1B/BMPR2/SMARCA4/SOX4/SOX9/SOX11/TBX2/TBX5/TFAP2A/NR2…	74
GO:0060173	GO:0060173	limb development	74/3493	169/18585	6.28006e-14	1.15207e-12	7.198e-13	BCL2L11/CREBBP/CTNNB1/RDH10/DLX6/ECE1/MECOM/FBN2/FGF9/FGFR1/FGFR2/RPGRIP1L/DICER1/NIPBL/TRAF3IP1/GJA1/GLI2/FLVCR1/HDAC1/HDAC2/HOXA9/HOXA11/HOXC10/HOXC11/HOXC13/HOXD9/HOXD10/HOXD13/RSPO2/IHH/AFF3/LMX1B/LRP4/LRP6/MBNL1/MSX1/MYCN/NOTCH1/PBX1/PBX2/LEF1/PITX1/PITX2/PLXNA2/PRRX1/IMPAD1/CHD7/CYP26B1/SALL4/PTCH1/RARA/RARB/RARG/ALX4/SALL1/SHOX2/SKI/BMPR1B/BMPR2/SMARCA4/SOX4/SOX9/SOX11/TBX2/TBX5/TFAP2A/NR2…	74
GO:0022402	GO:0022402	cell cycle process	329/3493	1208/18585	7.16049e-14	1.30877e-12	8.1771e-13	PDCD6IP/ACTR2/CTDSP2/ACTR1A/PSME3/NME6/CDK6/CTDSPL/CDKN1B/STAG1/KATNB1/TUBGCP3/P3H4/STAMBP/KHDRBS1/CTCF/POLD3/CFL1/NUDC/STAG2/GIPC1/NUP50/ARPP19/USP19/MAPRE2/KIF2C/PIM2/PAPD7/CNTRL/CHD4/CHEK1/CIT/FOXN3/SNX18/ESCO1/UHRF2/KLHDC3/C10orf90/ANAPC16/CLTC/ARL8A/UHMK1/LIN54/JMY/LSM11/NACC2/NEK7/MAPK14/E2F7/RAD9B/CSNK1A1/CSNK1D/CSNK1E/CSNK2A1/CSNK2A2/PHF13/CTGF/CTNNB1/DAB2IP/CEP120/CYP27B1/DAZL/SASS6/DDX3…	329
GO:0032880	GO:0032880	regulation of protein localization	236/3493	803/18585	7.17214e-14	1.30877e-12	8.1771e-13	HDAC6/BCL2L11/HUWE1/TENM1/STX6/ARIH2/SORBS1/SEC24A/EDAR/KDELR1/YWHAQ/KDELR2/RBPMS/CHP1/ADCYAP1/AP2M1/CLTC/CCR7/MIEF2/CNR1/UHMK1/ACVR1C/MAPK14/CSK/CTNNB1/ADRA2A/ADRB1/DAB2IP/CREBRF/CEP120/CYLD/SLC30A8/DLG1/DRD2/EDA/SCAMP5/EFNA5/CELSR3/DMTN/EPHA5/ERBB4/RFX6/FGA/FKBP1A/ABLIM3/WAPAL/MYCBP2/KANK1/TBC1D1/MTCL1/FBXW11/NEDD4L/ICE1/SIRT4/SEC11A/MMD/CD2AP/CADM1/MTOR/MYRIP/SIN3A/CLIP3/LDLRAP1/GAPVD1/GDI1/GJ…	236
GO:0034330	GO:0034330	cell junction organization	95/3493	242/18585	7.31478e-14	1.33129e-12	8.31777e-13	CDH2/OCLN/GJC1/CDH12/CDH13/INADL/DLC1/SORBS1/FERMT2/PLEKHA7/CSK/CTNNB1/CTNND1/CXADR/AMOT/DLG1/EFNA5/CTTN/DMTN/EPHA3/NFASC/NEDD4L/PIP5K1C/CADM1/CADM2/GJA1/GJB1/GPM6B/RAPGEF1/ITGA5/ITGB3/JUP/KDR/KIFC3/RHOA/RHOC/LAMC1/ARL2/SMAD3/SMAD7/MLLT4/MMP14/MPZ/MYO1C/NF2/PDPK1/RAB8B/PLEC/PRKCA/PRKCH/PRKCI/RCC2/PTEN/PTK2/HEG1/NLGN4X/NLGN2/CADM3/PTPRK/PTPRO/PVRL1/RAC1/RAP1A/RAP1B/RSU1/SDC4/SFRP1/CDH24/SRC/SRF/ST…	95
GO:0042060	GO:0042060	wound healing	212/3493	702/18585	7.3919e-14	1.3418e-12	8.38341e-13	SH2B3/RASGRP1/MRVI1/VAV3/CAP1/PROCR/CFL1/KIF2C/KIF3A/PDCD10/MGLL/CLIC1/COL1A1/COL1A2/COL3A1/COL5A1/DCBLD2/STXBP5/MTPN/CCM2L/SIRPA/MAPK14/CSK/CSRP1/ADRA2A/CXADR/ADRB1/DGKB/ADAMTS18/HBEGF/EDN1/ANO6/ELK3/DMTN/ERBB4/EREG/ETS1/EZH2/F13A1/JMJD1C/C6orf89/FGA/FGF2/FIGF/ENPP4/HABP4/METAP1/RCOR1/KANK1/NBEAL2/PIP5K1C/DICER1/SLC7A8/CBX5/PIK3R5/SIN3A/GAP43/FGFR1OP2/GATA2/GATA4/GATA6/GATM/GGCX/B4GALT1/GJA1/BRP…	212
GO:0051146	GO:0051146	striated muscle cell differentiation	91/3493	228/18585	7.75877e-14	1.4047e-12	8.77645e-13	CDH2/HDAC5/SPEG/NEBL/ATG7/BVES/LDB3/CHRNB1/MTPN/MAPK14/CXADR/ADRB1/DMD/EDN1/EZH2/KDM6B/DICER1/MTOR/GATA4/GATA6/MAMSTR/GSK3A/GSK3B/TMOD2/HDAC2/NRG1/EHD2/IGF2/IGFBP5/RBPJ/KRAS/LMNA/MEF2A/MEF2C/MSX1/MYH10/MYOG/NEO1/NOS1/NOTCH1/NRAS/YBX1/CDON/LEF1/PDGFRA/SIX4/PITX2/PPP3CA/RBM38/SOX6/PRKAR1A/CYP26B1/ACTA1/RARA/RARB/RB1/BCL9/RXRB/SORT1/SDC1/CXCL12/MAP2K4/SHOX2/SKI/BMP2/SRF/TBX5/ACTG1/TMOD1/TSC1/UCHL1/C…	91
GO:0031098	GO:0031098	stress-activated protein kinase signaling cascade	94/3493	239/18585	8.6489e-14	1.56177e-12	9.75779e-13	HIPK3/TRIB1/STK25/MAP3K2/ZMYND11/FZD10/DUSP10/PDCD10/CCR7/CREB1/CRKL/MAPK14/CTGF/DAB2IP/DUSP3/DUSP4/DUSP9/EDN1/ELK1/NRK/EPHA4/EPHB1/MECOM/ANKRD6/FOXO1/MAPK8IP3/FOS/GAB1/MAGI3/PDCD4/GRIK2/HIPK2/MDFIC/HMGCR/IGF1R/MDFI/MEF2A/MEF2C/MAP3K1/MAP3K3/MAP3K4/MID1/MAP3K10/MAP3K11/PAFAH1B1/MINK1/PAK1/PARK2/DACT1/TAOK3/HACD3/ZAK/SERPINF2/SEMA4C/STRADB/MAPK1/MAPK9/MAPK10/MAP2K3/MAP2K7/VANGL2/TAOK1/SH3RF1/RPS6K…	94
GO:0010563	GO:0010563	negative regulation of phosphorus metabolic process	154/3493	467/18585	1.01596e-13	1.82503e-12	1.14026e-12	RANBP9/CTDSP2/HIPK3/CTDSPL/TRIB1/CDKN1B/CEBPA/ZMYND11/DUSP10/CHP1/PIK3IP1/LMTK3/ELFN2/SOCS4/CRY2/CSK/ADRA2A/PAQR3/DAB2IP/SH3RF2/DAG1/SPRED1/DLG2/DLG3/DMD/DRD2/DUSP1/DUSP3/DUSP4/DUSP9/EDN1/SPRED2/DMTN/EPHA1/MECOM/FKBP1A/PPM1E/ATG14/RRP1B/FOXO1/RIMBP2/PPP1R16B/TRAF3IP1/GBA/LATS2/INPP5J/PDCD4/GNAI2/SFN/C3orf33/GRB10/RAPGEF1/TRIB2/GRM2/GRM3/GRM7/GSK3A/GSK3B/UBN1/HMGCR/HPN/HTR1E/IGF1R/INSM1/ELFN1/LIF/…	154
GO:0045936	GO:0045936	negative regulation of phosphate metabolic process	154/3493	467/18585	1.01596e-13	1.82503e-12	1.14026e-12	RANBP9/CTDSP2/HIPK3/CTDSPL/TRIB1/CDKN1B/CEBPA/ZMYND11/DUSP10/CHP1/PIK3IP1/LMTK3/ELFN2/SOCS4/CRY2/CSK/ADRA2A/PAQR3/DAB2IP/SH3RF2/DAG1/SPRED1/DLG2/DLG3/DMD/DRD2/DUSP1/DUSP3/DUSP4/DUSP9/EDN1/SPRED2/DMTN/EPHA1/MECOM/FKBP1A/PPM1E/ATG14/RRP1B/FOXO1/RIMBP2/PPP1R16B/TRAF3IP1/GBA/LATS2/INPP5J/PDCD4/GNAI2/SFN/C3orf33/GRB10/RAPGEF1/TRIB2/GRM2/GRM3/GRM7/GSK3A/GSK3B/UBN1/HMGCR/HPN/HTR1E/IGF1R/INSM1/ELFN1/LIF/…	154
GO:0023061	GO:0023061	signal release	142/3493	420/18585	1.07356e-13	1.92351e-12	1.20179e-12	CPLX1/NMU/STX1B/ADCYAP1/CNR1/ACVR1C/ADM/CREB1/SLC32A1/RIMS4/ADRA2A/SLC30A8/DRD2/EDN1/EDN3/EFNA5/EPHA5/RFX6/FGA/RAB11FIP2/NLGN1/RAB3GAP1/RIMS1/UNC13A/SYT11/PIP5K1C/SIRT4/SEC11A/SYT14/MYRIP/GJA1/GLS2/GLP1R/GLS/PCLO/GLUD1/GLUL/ILDR1/GRIK5/SLC25A4/HTT/HMGCR/AQP1/INHBB/IRS1/ISL1/ITPR2/ITPR3/JAK2/KCNC4/KCNJ11/LIF/SNX19/LY6E/MEF2C/NEUROD1/NF1/NGF/NTRK2/PARK2/PAX6/SIDT2/PCSK1/CDK16/PDE3B/RAB8B/PFKFB2/PFN…	142
GO:0043410	GO:0043410	positive regulation of MAPK cascade	139/3493	409/18585	1.2478e-13	2.22993e-12	1.39324e-12	CDH2/RASGRP1/TENM1/STK25/MAP3K2/FRS2/FZD10/PDCD10/ADCYAP1/CCR7/CRKL/MAPK14/CSK/CTGF/CTNNB1/ADRA2A/GLIPR2/KLB/DAB2IP/ADRB3/BMPER/DRD2/LPAR1/EDN1/EDN3/NRK/EPHA4/EPHA8/ERBB4/EREG/EZH2/FGA/FGF2/FGF9/FGFR1/FGFR2/FGFR4/ANKRD6/MAPK8IP3/WWC1/PIK3R5/GAB1/NPNT/DSTYK/MAGI3/GHR/ABL2/C5AR2/GNAI2/RAPGEF1/HIPK2/GRM1/GRM5/MDFIC/HGF/HMGCR/IGF1R/IGF2/IL6R/INSR/JAK2/KDR/KIT/KRAS/LIF/ARRB2/MDFI/MEF2C/MAP3K1/MAP3K3/M…	139
GO:0060541	GO:0060541	respiratory system development	86/3493	212/18585	1.26303e-13	2.25131e-12	1.4066e-12	SPEG/KLF2/BASP1/SEC24B/CEBPA/FOXP4/CREB1/CTGF/CTNNB1/RDH10/DAG1/EDA/EP300/EYA1/ALDH1A3/FGF7/FGF9/FGFR1/FGFR2/FGFR4/CIC/MAPK8IP3/RPGRIP1L/DICER1/GATA4/GATA6/GLI2/MNX1/HOXA5/ID1/RSPO2/ATXN1L/RBPJ/IL13/ITGA3/KDR/KRAS/INSC/LIF/LRP6/ASCL1/MMP14/MYCN/NFIB/NOTCH1/NRAS/LEF1/PDE4D/PDGFRA/SIX4/PITX2/POU2F1/FBXW7/CHD7/VANGL2/HEG1/TSHZ3/RARA/RARG/ATXN1/SRSF6/SIM2/SKI/BMPR2/SOX2/SOX9/SOX11/SP1/SP3/SPARC/TBX5/…	86
GO:0043068	GO:0043068	positive regulation of programmed cell death	176/3493	557/18585	1.35807e-13	2.41451e-12	1.50856e-12	HDAC6/BCL2L11/PDCD7/CDKN1B/DLC1/VAV3/ATG7/CTSC/YWHAQ/AKAP13/FGD4/CNR1/ACVR1C/ADM/JMY/NACC2/CTGF/CTNNB1/ADRB1/DAB2IP/CYLD/CYP1B1/DDX3X/DUSP1/LPAR1/EGR1/ANO6/EPHA7/ALDH1A3/FGD1/PHLDA1/ACIN1/FOXO1/FOXO3/ARHGEF9/MCF2L/ARHGEF12/BRMS1/CLIP3/TIAM2/B4GALT1/BBC3/SFN/GRIK2/ABR/GRIK5/GRIN1/NR3C1/PDIA3/GSK3A/GSK3B/SENP1/HMGB1/HMGCR/APAF1/HOXA5/APBB2/FASLG/IL10/INHBB/IRF5/JAK2/KCNMA1/LRP6/SMAD3/MCL1/MEF2C/ASC…	176
GO:0051336	GO:0051336	regulation of hydrolase activity	323/3493	1188/18585	1.57668e-13	2.79597e-12	1.7469e-12	BCL2L11/CTDSP2/RASGRP1/FAM13A/PSME3/CDKN1B/DLC1/CDC42EP2/VAV3/HYOU1/CXCL13/ARFGEF2/ADCY2/RALBP1/TMED2/ADCY5/BVES/FICD/ADCY6/FZD10/AKAP13/CHN2/SNX18/CHP1/ADCY8/LMTK3/ELFN2/ADCY9/EVI5L/RASGRP4/ADCYAP1/KLHDC3/ACAP3/AGAP2/AGAP1/AGAP3/ADD1/TPP1/FGD4/CCR7/COL7A1/ACVR1C/CPEB2/PPARGC1B/CREB1/CRY2/CSNK2A1/CTGF/FGD5/ADRB1/DAB2IP/SH3RF2/AMOT/ADRBK1/ARHGAP36/DENND5B/SPRED1/DENND1B/DDX3X/DHCR24/DLG2/DLG3/DOCK…	323
GO:0032870	GO:0032870	cellular response to hormone stimulus	176/3493	558/18585	1.62279e-13	2.87039e-12	1.79339e-12	HDAC5/PGRMC2/SORBS1/ADCY2/FRS2/RAB10/PPARGC1A/ADCY5/ADCY6/AKAP13/ADCY8/OSBPL8/FBXO32/ADCY9/ADCYAP1/CPEB2/CSK/CTNNB1/ADRA2A/KLB/CREBRF/DUSP1/EDN1/EGR1/EGR2/EGR4/EIF4B/EIF4G1/ELK1/ESR1/ESRRA/ESRRB/ESRRG/FECH/FGF2/FGF5/FGF7/FGF9/FGFR1/FGFR2/FGFR4/WDTC1/FOXO1/KANK1/ACSL6/FOS/FOSL2/WBP2/ATP6V1C2/MTOR/NR5A2/GAB1/GATA4/GATA6/LATS2/GHR/GLP1R/GNB1/GNB2/GNG5/GOT1/GRB2/GRB10/NR3C1/GSK3A/EEF2K/H2AFZ/HNF4G/ID…	176
GO:0090596	GO:0090596	sensory organ morphogenesis	97/3493	252/18585	1.65612e-13	2.92188e-12	1.82556e-12	TOPORS/GDF11/IRX5/SEC24B/FRS2/OLFM3/LRIG3/COL5A1/COL5A2/COL11A1/CTNNB1/DLX6/JAG1/EDN1/EPHB1/HIPK1/EYA1/ALDH1A3/FGF9/FGFR1/FGFR2/TSPAN12/NIPBL/GATA2/BHLHE22/GLI2/HIPK2/ABR/HDAC1/HDAC2/HOXC13/HPN/IHH/FASLG/AQP1/INSIG1/LRP6/MEIS1/MSX1/NF1/ATP2B2/NTRK2/OTX1/PAX6/CDON/SIX4/PITX2/CLIC5/PRRX1/POU2F1/PPP2R3A/CHD7/TENM3/PRKCI/CYP26B1/VANGL2/PTPRM/PVRL1/RAC1/RARB/RARG/RING1/RORB/BCR/BDNF/SALL1/PRDM1/SIX3/S…	97
GO:0034765	GO:0034765	regulation of ion transmembrane transport	121/3493	342/18585	2.09674e-13	3.68983e-12	2.30537e-12	KCNE3/HCN4/AHCYL1/PPARGC1A/CHP1/CLCN3/CLCN5/CLCNKA/CLCNKB/CLIC1/GSG1L/CTNNB1/ADRA2A/ADRB1/DLG1/DLG4/DMD/DPP6/DRD2/EDN3/ANO6/FKBP1A/NLGN1/ACSL6/NEDD4L/KCNE4/CNIH2/CLIC4/GJA1/STK39/ANK3/GRIN1/GRM6/HTT/KCNIP3/KCNIP2/KCNIP1/KCNA1/KCNA6/KCNC1/KCNC4/KCND2/KCNJ2/KCNJ3/KCNJ11/KCNJ13/KCNMA1/KCNN2/KCNQ1/MEF2C/NEDD4/ATP1B1/ATP1B2/ATP1B3/NOS1/ATP2B4/MINK1/BPIFA1/PDE4B/PDE4D/PDGFB/CAB39/PIK3C2A/CLIC5/KCNK10/N…	121
GO:0043065	GO:0043065	positive regulation of apoptotic process	174/3493	552/18585	2.37675e-13	4.17199e-12	2.60662e-12	BCL2L11/PDCD7/CDKN1B/DLC1/VAV3/ATG7/CTSC/YWHAQ/AKAP13/FGD4/CNR1/ACVR1C/ADM/JMY/NACC2/CTGF/CTNNB1/ADRB1/DAB2IP/CYLD/CYP1B1/DDX3X/DUSP1/LPAR1/EGR1/ANO6/EPHA7/ALDH1A3/FGD1/PHLDA1/ACIN1/FOXO1/FOXO3/ARHGEF9/MCF2L/ARHGEF12/BRMS1/CLIP3/TIAM2/B4GALT1/BBC3/SFN/GRIK2/ABR/GRIK5/GRIN1/NR3C1/PDIA3/GSK3A/GSK3B/SENP1/HMGB1/HMGCR/APAF1/HOXA5/APBB2/FASLG/IL10/INHBB/IRF5/JAK2/KCNMA1/LRP6/SMAD3/MCL1/MEF2C/ASCL1/MAP…	174
GO:0009628	GO:0009628	response to abiotic stimulus	285/3493	1024/18585	2.53283e-13	4.43469e-12	2.77075e-12	HDAC6/GPC6/TRIM13/CDKN1B/UBE4B/DNAJA2/CITED2/HYOU1/ATG7/PTGES3/MAP3K2/ARPP21/USP19/NMU/PPARGC1A/MMP24/METAP2/CHEK1/EGLN2/CHP1/C10orf90/COL1A1/COL3A1/COL11A1/CPEB2/ADM/CREBBP/CRY2/MAPK14/CTGF/CTNNB1/ADRB1/ADRB3/RDH10/DDX3X/DMD/DNMT3B/DRD1/DRD2/TSC22D3/DUSP1/LPAR1/EDN1/EGR1/ELK1/EP300/EPHB1/ERCC4/ETS1/ETV1/EYA1/EYA3/GPC2/FECH/FKBP4/HABP4/FOXO1/FAM175B/METAP1/ACSL6/NEDD4L/FNTA/FOS/FOSL2/MTOR/TXN2/NI…	285
GO:0009952	GO:0009952	anterior/posterior pattern specification	85/3493	211/18585	2.77812e-13	4.85189e-12	3.03142e-12	GDF11/BASP1/FRS2/CRKL/CTNNB1/EP300/HIPK1/BPTF/FOXC1/ARC/SSBP3/GATA4/KAT2A/DLL1/CRB2/HIPK2/GRSF1/HTT/HOXA3/HOXA5/HOXA7/HOXA9/HOXA11/HOXB5/HOXB6/HOXB7/HOXB8/HOXB9/HOXC6/HOXC8/HOXC9/HOXC10/HOXC11/HOXC13/HOXD9/HOXD10/HOXD13/LFNG/LRP6/SMAD3/SMAD4/KMT2A/MLLT3/MSX1/NEUROD1/NOTCH1/OTX1/PAX6/PBX1/PBX3/CDON/PCDH8/LEF1/PLXNA2/PPP2R3A/CTNNBIP1/VANGL2/MIB1/RARG/RING1/ALX4/SFRP1/SIX3/SKI/BMP2/BMPR2/SRF/TBX6/NR…	85
GO:0014070	GO:0014070	response to organic cyclic compound	215/3493	724/18585	3.17352e-13	5.52848e-12	3.45415e-12	HDAC5/HCN4/PTPRU/PDCD7/NAMPT/CDKN1B/KLF2/CITED2/PGRMC2/CEBPA/PPARGC1A/CHEK1/ADCY6/AKAP13/CHRNB1/FBXO32/ADCYAP1/CNR1/COL1A1/ADM/PPARGC1B/CTGF/CTNNB1/CREBRF/CYP1B1/CYP27B1/DIAPH1/DPYSL2/DRD1/DRD2/DUSP1/ABCA1/EDN1/AGO4/EGR1/EGR2/EGR4/ELK1/EP300/DMTN/ESR1/ESRRA/ESRRB/ESRRG/ETS1/FECH/FKBP1A/ACSL6/ZCCHC11/DICER1/FOS/FOSL2/WBP2/NR5A2/G6PD/GABRB2/GABRB3/GABRG2/TXN2/GATA4/GATA6/GBA/GHR/GLI2/GNAL/GNB1/GOT1…	215
GO:0071774	GO:0071774	response to fibroblast growth factor	86/3493	215/18585	3.2273e-13	5.60803e-12	3.50385e-12	CDKN1B/CXCL13/ADCY2/FRS3/FRS2/ADCY5/ADCY6/ADCY8/ADCY9/COL1A1/CREB1/CTGF/CTNNB1/KLB/ADRBK1/HBEGF/AGO4/ERBB4/EREG/FGF2/FGF5/FGF7/FGF9/FGFR1/FGFR2/FGFR4/PHLPP2/FOXO1/FOXO3/TNRC6B/SULF1/MTOR/RICTOR/GAB1/DSTYK/TNRC6A/GRB2/GSK3A/GSK3B/NRG1/NDST1/IRS1/ITPR2/ITPR3/KIT/KRAS/FOXO4/NRAS/PAX6/PDE1B/PDGFB/RAB14/PDGFRA/PDPK1/PIK3R1/DLL4/PPP2CB/PRKAR1A/PRKAR2A/PRKCA/PRKCD/PRKCE/MAPK1/PTEN/PTH/TNRC6C/TRIB3/RAF1/…	86
GO:0051345	GO:0051345	positive regulation of hydrolase activity	237/3493	818/18585	3.38229e-13	5.86263e-12	3.66292e-12	BCL2L11/CTDSP2/RASGRP1/FAM13A/PSME3/CDKN1B/DLC1/CDC42EP2/VAV3/HYOU1/CXCL13/ARFGEF2/ADCY2/RALBP1/ADCY5/ADCY6/FZD10/AKAP13/CHN2/SNX18/ADCY8/ADCY9/EVI5L/RASGRP4/ADCYAP1/KLHDC3/ACAP3/AGAP2/AGAP1/AGAP3/ADD1/TPP1/FGD4/CCR7/ACVR1C/PPARGC1B/CREB1/CTGF/FGD5/ADRB1/DAB2IP/ADRBK1/ARHGAP36/DENND5B/DENND1B/DDX3X/DOCK3/LPAR1/DENND6A/EPHA1/ESR1/EZH2/RASGEF1A/FGD1/FGF2/FGFR1/FGFR2/RASA3/ARHGEF15/RAB3GAP1/ARHGAP26…	237
GO:0043010	GO:0043010	camera-type eye development	105/3493	284/18585	3.48267e-13	6.02154e-12	3.7622e-12	TOPORS/GDF11/IRX5/FRS2/VAX1/COL4A1/CTNNB1/CYP1B1/RDH10/DLG1/JAG1/EPHB1/HIPK1/ALDH1A3/FGFR2/ARHGEF15/RAB3GAP1/FOXC1/RPGRIP1L/TSPAN12/CLIC4/TRAF3IP1/GJA1/BHLHE22/GNB1/GPM6A/HIPK2/GRM6/HDAC1/HDAC2/IHH/AQP1/LMX1B/LRP6/SMAD3/MAF/MAX/MEIS1/MAP3K1/MITF/MYH10/NEUROD1/NF1/NF2/NHS/PAX6/CDON/PDGFRA/PITX2/PKNOX1/POU2F1/DLL4/CHD7/TENM3/MDM1/PTPRM/PVRL1/RARA/RARB/RARG/RET/RHO/RING1/TGIF2/RORB/RRM1/BCL11B/SIX3/…	105
GO:0007626	GO:0007626	locomotory behavior	77/3493	184/18585	3.54228e-13	6.10933e-12	3.81705e-12	RCAN2/ATG7/CHL1/ADCY5/BTBD9/SEZ6/CNP/DMBX1/DLG4/DRD1/DRD2/EFNB3/EPHA4/ETV5/ALDH1A3/SEZ6L/RASD2/NEGR1/ZNF385A/GIGYF2/GDNF/HIPK2/GRIN1/GRM1/GRM5/GRM6/ZDHHC8/HTT/NRG1/APBA1/APBA2/HOXB8/HOXD9/HOXD10/APP/ARRB2/MECP2/ATP1A3/NGF/NOVA1/NPAS2/NPY1R/ATP2B2/NR4A2/OPRK1/PAFAH1B1/PARK2/PBX3/PDE1B/PEX13/OXR1/CHD7/PRKCE/ANKH/PAK7/PTEN/NLGN2/ARRDC3/SPTBN4/ATXN1/SCN1A/SCN8A/CXCL12/NPAS3/SNCA/SNCG/STRN/TMOD1/UCHL1…	77
GO:0044344	GO:0044344	cellular response to fibroblast growth factor stimulus	85/3493	212/18585	3.79216e-13	6.52403e-12	4.07615e-12	CDKN1B/CXCL13/ADCY2/FRS3/FRS2/ADCY5/ADCY6/ADCY8/ADCY9/COL1A1/CREB1/CTGF/CTNNB1/KLB/ADRBK1/HBEGF/AGO4/ERBB4/EREG/FGF2/FGF5/FGF7/FGF9/FGFR1/FGFR2/FGFR4/PHLPP2/FOXO1/FOXO3/TNRC6B/SULF1/MTOR/RICTOR/GAB1/DSTYK/TNRC6A/GRB2/GSK3A/GSK3B/NRG1/NDST1/IRS1/ITPR2/ITPR3/KIT/KRAS/FOXO4/NRAS/PAX6/PDE1B/PDGFB/RAB14/PDGFRA/PDPK1/PIK3R1/DLL4/PPP2CB/PRKAR1A/PRKAR2A/PRKCA/PRKCD/PRKCE/MAPK1/PTEN/TNRC6C/TRIB3/RAF1/SFRP…	85
GO:0050890	GO:0050890	cognition	90/3493	230/18585	4.10726e-13	7.04858e-12	4.40389e-12	RCAN2/ATP8A1/CHL1/ADCY8/BTBD9/CNR1/CREB1/CTNND2/GPR155/ADRB1/DLG4/DRD1/DRD2/EGR1/EGR2/FGF13/NLGN4Y/CPEB3/SHANK2/SORCS3/ARC/CUX2/FOS/NIPBL/ZNF385A/CNTNAP2/AMFR/ABL2/GLP1R/GRIA1/GRIN1/GRM5/GRM7/TMOD2/HTT/HMGCR/IGF2/APP/ITGA3/ITGA5/ITPR3/KIT/KRAS/MDK/MECP2/MEF2C/LHX8/NF1/ATP1A3/NGF/SLC11A2/NRAS/NTRK2/PAFAH1B1/PARK2/PDE4D/PDE1B/NLGN3/CHD7/RELN/SLC17A7/PAK7/PTEN/JPH3/PTGS2/SLC12A5/SHROOM4/NLGN4X/RPS6K…	90
GO:0048608	GO:0048608	reproductive structure development	139/3493	415/18585	4.39359e-13	7.5213e-12	4.69924e-12	BCL2L11/IRX5/CDKN1B/CITED2/SEMA3A/BASP1/CEBPA/CEBPB/FRS2/TMED2/ADCYAP1/ADM/E2F7/CTNNB1/RNF38/RDH10/CYP19A1/CYP27B1/DHCR24/DLG1/DLX3/NRK/EREG/ERF/ESR1/BPTF/FGF9/FGFR2/FNDC3A/FKBP4/FOXC1/FOXO3/SULF1/DICER1/GAB1/NIPBL/GATA2/GATA4/GATA6/FOXD3/GLI2/GRB2/HOXA9/HOXA11/HOXD13/IDH1/IGF1R/RBPJ/IL10/INHBB/AR/JUNB/KDR/KIT/LFNG/LIF/LRP6/ARNT/ARRB2/MDFI/MAP3K4/LHX8/MMP14/NOTCH1/LEF1/PDGFB/PDGFRA/ARID4B/SIX4/SE…	139
GO:0061458	GO:0061458	reproductive system development	140/3493	419/18585	4.45474e-13	7.60716e-12	4.75288e-12	BCL2L11/IRX5/CDKN1B/CITED2/SEMA3A/BASP1/CEBPA/CEBPB/FRS2/TMED2/ADCYAP1/ADM/E2F7/CTNNB1/RNF38/RDH10/CYP19A1/CYP27B1/DHCR24/DLG1/DLX3/NRK/EREG/ERF/ESR1/BPTF/FGF9/FGFR2/FNDC3A/FKBP4/FOXC1/FOXO3/SULF1/DICER1/GAB1/NIPBL/GATA2/GATA4/GATA6/FOXD3/GLI2/GRB2/HOXA9/HOXA11/HOXD13/IDH1/IGF1R/RBPJ/IL10/INHBB/AR/JUNB/KDR/KIT/LFNG/LIF/LRP6/ARNT/ARRB2/MDFI/MAP3K4/LHX8/MMP14/NOTCH1/LEF1/PDGFB/PDGFRA/ARID4B/SIX4/SE…	140
GO:0003006	GO:0003006	developmental process involved in reproduction	185/3493	601/18585	4.60936e-13	7.8518e-12	4.90573e-12	BCL2L11/IRX5/CDKN1B/CITED2/SEMA3A/BASP1/CEBPA/CEBPB/CELF1/FRS2/TMED2/SEC23IP/ADCYAP1/DACH2/CNTFR/ADM/PACRG/CSF1/E2F7/CTNNB1/RNF38/RDH10/CYP19A1/CYP27B1/DAZL/DHCR24/DLG1/DLX3/NRK/EREG/ERF/ESR1/ETV5/BPTF/FGF9/FGFR2/FNDC3A/DZIP1/FKBP4/FOXC1/FOXO3/SULF1/DICER1/MTOR/GAB1/NIPBL/CHD5/GATA2/GATA4/GATA6/B4GALT1/FOXD3/AFF4/GLI2/GRB2/FSCN3/HOXA9/HOXA11/HOXD13/AGFG1/IDH1/IGF1R/RBPJ/IHH/IL10/INHBB/INSR/AR/JUN…	185
GO:0010256	GO:0010256	endomembrane system organization	151/3493	463/18585	4.81183e-13	8.17656e-12	5.10864e-12	COL4A3BP/TSPAN5/STX6/RTN3/STK25/ARFGEF2/SORBS1/NUP50/RAB10/TMED2/CIT/SEC23IP/PDCD10/PACSIN2/OSBPL8/AP2M1/CLCN3/CLTC/COL5A1/UBXN2B/CREB1/VTI1A/CSK/DLG1/DPP6/ABCA1/ANO6/EMP2/REEP3/FGF13/RAB3GAP1/ARHGAP26/FLOT2/NBEAL2/DNAJC13/CTDNEP1/NUP188/RAB3GAP2/RAB26/ZNF385A/CLIP3/LDLRAP1/GOLGA4/AQP11/ZDHHC22/ANK1/ANK3/PACSIN1/HTT/KCNIP3/EHD2/AGFG1/FASLG/AQP1/AR/ITGA3/JUP/RAB15/KIF5B/KIFC3/RHOG/ARL1/LMNA/MYH10/…	151
GO:0045665	GO:0045665	negative regulation of neuron differentiation	66/3493	148/18585	4.9931e-13	8.46379e-12	5.2881e-12	HMG20A/SEMA3A/STMN2/CIT/ADCY6/SEZ6/PAQR3/DPYSL3/JAG1/DTX1/LPAR1/EPHA4/FGF13/FKBP4/ZHX2/RUFY3/RAP1GAP2/KANK1/GDI1/INPP5J/DLL1/GSK3B/HDAC2/APP/ISL1/RHOA/ARHGDIA/LMX1A/LRP4/MEIS1/ASCL1/NOTCH1/OMG/PAFAH1B1/PAX6/PBX1/PMP22/RTN4/PTEN/PTK2/MIB1/PTPRG/PTPRO/SEMA3F/SIX3/SLC6A4/SLIT1/SOX2/SOX9/SPOCK1/TBX6/NR2E1/WNT5A/YWHAH/CALR/ITM2C/LINGO1/NRP1/SYNGAP1/CDK5R1/WNT3A/SEMA5A/CBFA2T2/NTN1/RAPGEF2/ULK2	66
GO:0043269	GO:0043269	regulation of ion transport	169/3493	536/18585	5.16223e-13	8.72909e-12	5.45386e-12	KCNE3/HCN4/ATP8A1/AHCYL1/PPARGC1A/CHP1/ADCYAP1/CLCN3/CLCN5/CLCNKA/CLCNKB/CLIC1/CNR1/CRY2/BEST3/GSG1L/CTNNB1/ADRA2A/ADRB1/DIAPH1/DLG1/DLG4/DMD/DPP6/DPYSL2/DRD1/DRD2/EDN1/EDN3/ANO6/ACSL4/FKBP1A/NLGN1/RAB3GAP1/ACSL6/NEDD4L/KCNE4/CNIH2/CLIC4/GDNF/GJA1/STK39/GNAI2/GPM6B/CRACR2B/ANK3/GRIN1/GRM6/GRM7/HTT/KCNIP3/KCNIP2/KCNIP1/NAT8L/AQP2/IL13/KCNA1/KCNA6/KCNC1/KCNC4/KCND2/KCNJ2/KCNJ3/KCNJ11/KCNJ13/KCNMA1/…	169
GO:0045184	GO:0045184	establishment of protein localization	454/3493	1796/18585	5.22949e-13	8.81218e-12	5.50577e-12	HDAC6/PDCD6IP/BCL2L11/HUWE1/TSPAN5/TOB1/TENM1/STX6/TIMM17B/KATNB1/ARIH2/SEC24B/TOMM40/APPBP2/IPO8/IPO7/ATG7/ARFGEF2/SORBS1/TRIM3/EXOC5/CFL1/GIPC1/NUP50/AHCYL1/SEC24A/CPLX1/RAB10/EDAR/KDELR1/TMED2/YWHAQ/KDELR2/RBPMS/TMEM115/SEC23IP/SEC63/SNX18/CHP1/DDX19B/STX1B/VPS26B/RAB39B/AGAP2/AGAP1/AGAP3/AP2M1/AP1S1/CLTC/CCR7/MIEF2/CNR1/COL1A1/UHMK1/ACVR1C/STXBP5/VPS37A/VTI1A/MAPK14/CSK/ADRA2A/ADRB1/DAB2IP/CR…	454
GO:0016567	GO:0016567	protein ubiquitination	199/3493	660/18585	5.23685e-13	8.81218e-12	5.50577e-12	HDAC6/HUWE1/PSME3/TRIM13/TOPORS/DCAF7/UBE4B/MARCH6/ARIH2/ZER1/UBE2E3/ATG7/TRIM3/WWP1/CHP1/KLHL2/MED8/DTX2/FBXO32/UHRF2/ANAPC16/SOCS4/UBR3/ASB7/ASB8/KCTD11/RC3H1/RNF38/SH3RF2/RNF217/DTX1/FBXO45/MARCH8/ZNRF2/FKBP1A/FBXO21/WDTC1/MYCBP2/FBXL7/DTX4/FBXW11/MGRN1/TRIM2/NEDD4L/SUZ12/RASD2/RUSC1/PELI3/KCTD13/RNF169/RNF144B/DCAF12/RCHY1/LTN1/TRPC4AP/FBXL3/FBXL5/KLHL3/FBXO10/FBXO9/FBXO3/AMFR/RNF11/GCLC/HECT…	199
GO:0001655	GO:0001655	urogenital system development	112/3493	312/18585	5.53854e-13	9.29721e-12	5.80881e-12	BCL2L11/GDF11/CDKN1B/BASP1/FRS2/SEC63/COL4A1/AMER1/CTNNB1/RDH10/CYP19A1/BMPER/DLG1/JAG1/EGR1/EPHB3/ESR1/MECOM/EYA1/FGF2/FGFR1/FGFR2/FKBP4/FOXC1/FOXD1/SULF1/RPGRIP1L/NPNT/NIPBL/GATA2/KLHL3/GDNF/GLI2/AQP11/DLL1/HAS2/HOXA11/HOXB7/HOXC11/HOXD13/IGF1R/AQP1/AQP2/AR/ITGA3/LIF/ARL3/LRP4/SMAD3/SMAD4/SMAD5/SMAD7/SMAD9/MEF2C/NF1/NID1/NOTCH1/PBX1/APH1A/PDGFB/PDGFRA/SIX4/PLAG1/TET2/LGR4/PRLR/CTNNBIP1/VANGL2/P…	112
GO:0061448	GO:0061448	connective tissue development	88/3493	225/18585	7.71777e-13	1.2924e-11	8.07479e-12	COL1A1/COL5A1/COL10A1/COL11A1/AMER1/MAPK14/CSF1/CTGF/CTNNB1/EDN1/EGR1/ESRRA/EFEMP1/FGF2/FGF9/FGFR1/CHSY1/FOXD1/SULF1/SATB2/DICER1/GLI2/SH3PXD2B/HOXA3/HOXA5/HOXA11/HSPG2/RSPO2/IHH/MIA3/SNX19/LRP6/SMAD3/SMAD5/SMAD9/MAF/MEF2C/MEF2D/MSX1/MYCN/NFIB/NOTCH1/PAX7/PDGFB/PITX1/PRRX1/IMPAD1/SOX6/PRKCA/OTOR/ARRDC3/RARA/RARB/RARG/RORC/EBF2/SHOX2/BMP1/BMP2/BMP3/BMPR1B/BMPR2/SOX9/STC1/ZEB1/TGFB2/TGFBR1/TGFBR2/T…	88
GO:0003007	GO:0003007	heart morphogenesis	84/3493	211/18585	8.24365e-13	1.37381e-11	8.58343e-12	COL4A3BP/CITED2/DLC1/SEC24B/OLFM1/COL5A1/COL11A1/CCM2L/CTNNB1/JAG1/EPHB4/EYA1/FGFR2/FKBP1A/FOXC1/PLXND1/DICER1/NIPBL/GATA4/GATA6/GJA1/DLL1/GSK3A/HAS2/NRG1/RBPJ/IHH/INSR/ISL1/LRP6/LY6E/SMAD3/SMAD4/SMAD7/MEF2C/MSX1/NEDD4/NOTCH1/NPY1R/SUFU/PITX2/DLL4/POU4F1/EGLN1/CHD7/RTN4/ZMIZ1/VANGL2/PTCH1/PTK2/HEG1/MKL2/MIB1/RARA/RARB/SHOX2/BMP2/NDRG4/SMARCA4/SOX4/SOX9/SOX11/SRF/TBX2/TBX5/TFAP2A/TGFB2/TGFBR1/TGFB…	84
GO:0045216	GO:0045216	cell-cell junction organization	84/3493	211/18585	8.24365e-13	1.37381e-11	8.58343e-12	CDH2/OCLN/GJC1/CDH12/CDH13/INADL/DLC1/SORBS1/FERMT2/PLEKHA7/CSK/CTNNB1/CTNND1/CXADR/AMOT/DLG1/EFNA5/CTTN/DMTN/EPHA3/NFASC/NEDD4L/PIP5K1C/CADM1/CADM2/GJA1/GJB1/GPM6B/JUP/KDR/KIFC3/RHOA/RHOC/ARL2/SMAD3/SMAD7/MLLT4/MMP14/MPZ/MYO1C/NF2/PDPK1/RAB8B/PRKCA/PRKCH/PRKCI/RCC2/PTEN/PTK2/HEG1/NLGN4X/NLGN2/CADM3/PTPRK/PTPRO/PVRL1/RAC1/SDC4/SFRP1/CDH24/SRC/SRF/STRN/TGFB2/TLN1/ACTG1/TSC1/FZD5/GRHL2/PIP5K1A/PARD…	84
GO:0035264	GO:0035264	multicellular organism growth	64/3493	143/18585	9.17715e-13	1.5257e-11	9.53244e-12	KLF2/CELF1/SLITRK1/ADD1/CREB1/CSF1/ADRB1/ADRB3/DRD2/FGFR2/WDTC1/DICER1/ICMT/NIPBL/CLIC4/GIGYF2/KAT2A/GHR/FLVCR1/ANKRD11/APBA1/HOXA5/APBA2/APP/IHH/NPY1R/PDE4D/PEG3/PLAG1/POU3F2/ETNK2/CHD7/PTCH1/SLC12A5/HEG1/UNC79/GPAM/SPTBN4/RARA/RARB/RARG/RBBP6/PLEKHA1/ATXN2/SLC1A2/SLC12A2/SP2/SPTBN2/ZFP36L1/STAT3/TAL2/TCF7L2/KDM6A/GRHL2/TNKS2/NCOA3/STK40/ARID5B/ATRN/HDAC3/SGPL1/PKDCC/CACNA2D2/CDC42	64
GO:0060419	GO:0060419	heart growth	36/3493	59/18585	9.22331e-13	1.5297e-11	9.55741e-12	BASP1/CCM2L/ADRB1/C3orf58/ERBB4/FGF2/FGF9/FGFR1/FGFR2/FOXC1/TENM4/GATA4/GATA6/GJA1/GSK3A/HDAC2/NRG1/ACACB/RBPJ/MEF2C/NOTCH1/PRKAR1A/HEG1/RXRB/MAP2K4/NDRG4/TBX2/TBX5/TGFB2/TGFBR2/TGFBR3/COL14A1/WT1/CAMK2D/CAV3/NOG	36
GO:0031345	GO:0031345	negative regulation of cell projection organization	53/3493	108/18585	9.38931e-13	1.5535e-11	9.70615e-12	SEMA3A/STMN2/CIT/ADCY6/EVI5L/SEZ6/PAQR3/DPYSL3/LPAR1/EPHA4/FGF13/FKBP4/RUFY3/RAP1GAP2/KANK1/TBC1D30/GDI1/INPP5J/GSK3B/HDAC2/ITGA3/RHOA/ARHGDIA/LRP4/OMG/PAFAH1B1/PFN2/PMP22/PRKCD/RTN4/PTEN/PTK2/PTPRG/PTPRO/RAP1GAP/SEMA3F/SLIT1/SPOCK1/TBX6/WNT5A/YWHAH/ITM2C/LINGO1/NRP1/SYNGAP1/CDK5R1/WNT3A/SEMA5A/CBFA2T2/NRXN1/NTN1/RAPGEF2/ULK2	53
GO:0048706	GO:0048706	embryonic skeletal system development	59/3493	127/18585	9.97101e-13	1.64581e-11	1.02829e-11	IRX5/COL1A1/COL11A1/CTNNB1/RDH10/DLG1/EYA1/FGF9/FGFR2/SLC35D1/SULF1/SATB2/NIPBL/FLVCR1/HOXA3/HOXA5/HOXA7/HOXA9/HOXA11/HOXB5/HOXB6/HOXB7/HOXB8/HOXB9/HOXC6/HOXC9/HOXC11/HOXD1/HOXD9/HOXD10/HSPG2/NDST1/IHH/SMAD3/MDFI/MEF2C/MMP14/MYCN/PAX7/PBX1/PDGFRA/SIX4/PRRX1/KIAA1217/ALX4/SHOX2/SOX11/SP1/SP3/TBX15/ZEB1/TFAP2A/TGFBR1/TGFBR2/WNT5A/GRHL2/AXIN1/ACVR2A/NOG	59
GO:0021987	GO:0021987	cerebral cortex development	48/3493	93/18585	1.01985e-12	1.67936e-11	1.04925e-11	SEMA3A/ZBTB18/ATG7/COL3A1/CTNNB1/DAB2IP/CEP120/ARX/FBXO45/EMX1/FGF13/BTBD3/DICER1/CNTNAP2/LHX6/MDGA1/BHLHE22/GRIN1/GSK3B/LRP6/MDK/ASCL1/NF1/NTRK2/PAFAH1B1/PAX6/CDON/PEX13/POU3F2/GNG12/RELN/RTN4/RAC1/ROBO1/DMRTA2/SOX2/TACC1/NR2E1/TSC1/LRP8/FAT4/NDEL1/EOMES/NCOA1/NRP1/CDK5R1/LHX2/FOXP2	48
GO:0060070	GO:0060070	canonical Wnt signaling pathway	100/3493	270/18585	1.11978e-12	1.83952e-11	1.14932e-11	CDH2/FRAT1/PTPRU/PSME3/FZD10/COL1A1/TMEM198/AMER1/MAPK14/CSNK1A1/CSNK1D/CSNK1E/CTNNB1/CTNND1/DAB2IP/CYLD/EDA/EGR1/CCNY/FGF9/FGFR2/ANKRD6/FOXO1/FOXO3/CTDNEP1/GATA4/LATS2/DKK3/RAPGEF1/GSK3A/GSK3B/HDAC2/HOXB9/XIAP/RSPO2/RBPJ/ISL1/JUP/LRP4/LRP6/SMAD3/MITF/MLLT3/NOTCH1/LEF1/DACT1/UBR5/CDK14/NLE1/PPP2R3A/LGR4/PSMA4/PSMA5/PSMB2/PSMC4/PSMD7/PSMD11/PTEN/PTPRO/RAB5A/RARG/CCND1/BCL9/SDC1/SFRP1/SFRP5/SIAH2/B…	100
GO:0008543	GO:0008543	fibroblast growth factor receptor signaling pathway	78/3493	191/18585	1.14353e-12	1.87409e-11	1.17091e-11	CDKN1B/ADCY2/FRS3/FRS2/ADCY5/ADCY6/ADCY8/ADCY9/CREB1/CTGF/CTNNB1/KLB/ADRBK1/HBEGF/AGO4/ERBB4/EREG/FGF2/FGF5/FGF7/FGF9/FGFR1/FGFR2/FGFR4/PHLPP2/FOXO1/FOXO3/TNRC6B/SULF1/MTOR/RICTOR/GAB1/DSTYK/TNRC6A/GRB2/GSK3A/GSK3B/NRG1/NDST1/IRS1/ITPR2/ITPR3/KIT/KRAS/FOXO4/NRAS/PDE1B/PDGFB/RAB14/PDGFRA/PDPK1/PIK3R1/PPP2CB/PRKAR1A/PRKAR2A/PRKCA/PRKCD/PRKCE/MAPK1/PTEN/TNRC6C/TRIB3/RAF1/SHC1/SOS1/SRC/TCF7L2/WNT5A/C…	78
GO:0040013	GO:0040013	negative regulation of locomotion	87/3493	223/18585	1.2245e-12	2.00204e-11	1.25086e-11	HDAC5/PTPRU/TRIB1/CITED2/SEMA3A/DLC1/OLFM1/CXCL13/ABHD2/PDCD10/PADI2/OSBPL8/COL3A1/ACVR1C/DAB2IP/CYP1B1/DAG1/DPYSL3/DRD2/EPHA1/FGF2/VASH1/KANK1/SULF1/GCSAM/CLIC4/C5AR2/SCAI/ABR/GRM5/HMGB1/HOXA7/IGFBP5/MIA3/ARHGDIA/SMAD7/NBL1/NF1/NF2/NOTCH1/PDGFB/PFN2/GPR173/DLL4/AP1AR/RNF20/PTEN/SRGAP1/ARRDC3/RAP2C/PTPRG/PTPRK/PTPRM/PTPRO/FAM60A/ROBO1/ROBO2/BCR/CXCL12/SEMA3F/SFRP1/NDRG4/SLIT1/SRF/STAT3/STC1/TBX5/…	87
GO:0001934	GO:0001934	positive regulation of protein phosphorylation	212/3493	721/18585	1.35126e-12	2.20408e-11	1.37709e-11	CTDSP2/RASGRP1/TENM1/GDF11/HYOU1/MAP3K2/ADCY2/FRS2/RBPMS/ADCY5/ADCY6/FZD10/PDCD10/ADCY8/ADCY9/ADCYAP1/KLHDC3/ADD1/TPP1/CCR7/CRKL/MAPK14/CSF1/CSK/CSNK1D/CTF1/CTGF/ADRA2A/DAB2IP/DLG1/DRD2/LPAR1/EDN1/EDN3/EFNA5/MARK2/EMP2/NRK/EPHA4/ERBB4/EREG/EZH2/CCNY/FGF2/FGF7/FGF13/FGFR1/ATG14/MAPK8IP3/MMD/PIK3R5/MTOR/RICTOR/GAB1/CLIP3/MAGI3/GHR/GNAI2/RAPGEF1/HIPK2/GRM1/TBK1/GRM5/GSK3A/GSK3B/CARD10/MDFIC/HDGF/HGF…	212
GO:0034762	GO:0034762	regulation of transmembrane transport	123/3493	358/18585	1.38446e-12	2.25292e-11	1.4076e-11	KCNE3/HCN4/AHCYL1/PPARGC1A/CHP1/CLCN3/CLCN5/CLCNKA/CLCNKB/CLIC1/GSG1L/CTNNB1/ADRA2A/ADRB1/DLG1/DLG4/DMD/DPP6/DRD2/EDN3/ANO6/FKBP1A/NLGN1/ACSL6/NEDD4L/KCNE4/CNIH2/CLIC4/GJA1/STK39/ANK3/GRIN1/GRM6/HTT/KCNIP3/KCNIP2/KCNIP1/KCNA1/KCNA6/KCNC1/KCNC4/KCND2/KCNJ2/KCNJ3/KCNJ11/KCNJ13/KCNMA1/KCNN2/KCNQ1/MEF2C/NEDD4/ATP1B1/ATP1B2/ATP1B3/NOS1/ATP2B4/OAZ2/MINK1/BPIFA1/PDE4B/PDE4D/PDGFB/AZIN1/CAB39/PIK3C2A/CLI…	123
GO:0055017	GO:0055017	cardiac muscle tissue growth	33/3493	52/18585	1.68767e-12	2.73989e-11	1.71185e-11	CCM2L/ADRB1/C3orf58/ERBB4/FGF2/FGF9/FGFR1/FGFR2/FOXC1/TENM4/GATA4/GATA6/GJA1/GSK3A/HDAC2/NRG1/RBPJ/MEF2C/NOTCH1/PRKAR1A/HEG1/RXRB/MAP2K4/NDRG4/TBX2/TBX5/TGFB2/TGFBR2/TGFBR3/COL14A1/CAMK2D/CAV3/NOG	33
GO:0048167	GO:0048167	regulation of synaptic plasticity	58/3493	126/18585	2.50385e-12	4.05541e-11	2.53378e-11	GIPC1/MGLL/CTNND2/DLG4/DRD1/DRD2/EGR1/EGR2/CPEB3/RAB3GAP1/SHANK2/SORCS3/RIMS1/UNC13A/NCDN/ARC/GRIA1/GRIK2/GRIN1/GRM5/GSK3B/HTT/ITPR3/KIT/KRAS/MECP2/MEF2C/NF1/NFATC4/NRAS/ATP2B2/NTRK2/SERPINE2/NLGN3/RELN/PTEN/JPH3/PTGS2/RAB5A/RARA/BDNF/CPEB1/SNAP25/SNCA/SRF/STX3/VAMP2/SYP/NR2E1/SHISA9/YWHAH/CALB1/CAMK2B/JPH4/RAB11A/SYNGAP1/SYNGR1/RAPGEF2	58
GO:0001525	GO:0001525	angiogenesis	134/3493	405/18585	3.15915e-12	5.10483e-11	3.18945e-11	HDAC5/CDH13/WASF2/VAV3/CXCL13/PNPLA6/PDCD10/NUS1/ADD1/COL4A1/COL4A2/COL15A1/ADM/MAPK14/E2F7/CTGF/CTNNB1/DAB2IP/CYP1B1/AMOT/BMPER/JAG1/ECM1/EDN1/ELK3/EMP2/EPHA1/EPHB1/HIPK1/EPHB3/EPHB4/EREG/ETS1/THSD7A/FGF2/FGF9/FGFR1/FGFR2/FIGF/VASH1/FOXC1/PLXND1/SULF1/DICER1/TSPAN12/DDAH1/CLIC4/ADGRA2/PPP1R16B/GATA2/GATA4/GATA6/B4GALT1/HIPK2/HGF/HOXA3/HOXA5/HOXA7/HSPG2/ID1/RBPJ/IHH/FASLG/AQP1/ISL1/ITGA5/ITGB3/KD…	134
GO:0016311	GO:0016311	dephosphorylation	132/3493	398/18585	3.79012e-12	6.11014e-11	3.81756e-11	PTPRU/CTDSP2/CTDSPL/DLC1/PTPN21/PTPRT/DUSP10/CHP1/LMTK3/ELFN2/PPARGC1B/UBLCP1/CRY2/SH3RF2/PPTC7/SPRED1/DLG1/DLG2/DLG3/DRD2/DUSP1/DUSP3/DUSP4/DUSP9/EYA4/EYA1/EYA3/FKBP1A/PPM1E/SACM1L/PHLPP2/RRP1B/FBXW11/SMG6/CTDNEP1/RIMBP2/NPNT/PPP1R16B/GBA/INPP5J/UBN1/HTT/HPN/INPP5A/ITGA2/ITPK1/JAK2/PAPL/ELFN1/SMAD3/MEF2C/PPP1R12A/OCRL/DUSP13/CTDSPL2/INPP5K/PFKFB2/PFKFB3/PFKFB4/SSH1/PDP1/IMPAD1/PPM1A/PPM1B/PPM1G/…	132
GO:0032872	GO:0032872	regulation of stress-activated MAPK cascade	72/3493	174/18585	3.93597e-12	6.33051e-11	3.95524e-11	HIPK3/STK25/MAP3K2/ZMYND11/FZD10/DUSP10/PDCD10/CCR7/CTGF/DAB2IP/DUSP3/EDN1/NRK/EPHA4/EPHB1/MECOM/ANKRD6/FOXO1/MAPK8IP3/GAB1/MAGI3/PDCD4/GRIK2/HIPK2/MDFIC/HMGCR/IGF1R/MDFI/MAP3K1/MAP3K3/MAP3K4/MID1/MAP3K10/MAP3K11/PAFAH1B1/MINK1/PAK1/PARK2/DACT1/TAOK3/HACD3/ZAK/SERPINF2/SEMA4C/MAPK1/MAPK9/MAP2K7/VANGL2/TAOK1/SH3RF1/MAP2K4/SFRP1/SFRP5/AIDA/BMP2/TGFB2/WNT5A/WNT7B/FZD5/AXIN1/FZD4/FZD7/CAV3/TNFSF11/HD…	72
GO:0030336	GO:0030336	negative regulation of cell migration	74/3493	181/18585	4.03217e-12	6.47019e-11	4.04251e-11	HDAC5/PTPRU/TRIB1/CITED2/SEMA3A/DLC1/OLFM1/CXCL13/ABHD2/PDCD10/PADI2/OSBPL8/COL3A1/ACVR1C/DAB2IP/CYP1B1/DAG1/DPYSL3/DRD2/EPHA1/FGF2/VASH1/KANK1/SULF1/GCSAM/CLIC4/C5AR2/SCAI/ABR/HMGB1/HOXA7/IGFBP5/MIA3/ARHGDIA/SMAD7/NBL1/NF1/NF2/NOTCH1/PDGFB/PFN2/GPR173/DLL4/RNF20/PTEN/SRGAP1/RAP2C/PTPRG/PTPRK/PTPRM/FAM60A/BCR/CXCL12/SFRP1/NDRG4/SRF/STAT3/STC1/TBX5/NR2F2/TGFBR3/LDLRAD4/SEMA6D/CHRD/ADAM15/WASL/NOG/…	74
GO:0048705	GO:0048705	skeletal system morphogenesis	83/3493	213/18585	4.31868e-12	6.91389e-11	4.31973e-11	IRX5/COL1A1/COL10A1/COL11A1/PPARGC1B/MAPK14/CTGF/CTNNB1/RDH10/DLG1/EYA1/FBN2/FGFR1/FGFR2/CHSY1/SATB2/NIPBL/FLVCR1/ANKRD11/HAS2/HOXA3/HOXA5/HOXA7/HOXA11/HOXB5/HOXB6/HOXB7/HOXB8/HOXC8/HOXC9/HOXC11/HOXD9/HOXD10/HSPG2/NDST1/INSIG1/LRP6/SMAD3/MDFI/MEF2C/MEF2D/MMP14/MSX1/MYCN/NAB2/PDGFRA/SIX4/PRRX1/BNC2/IMPAD1/CYP26B1/OTOR/RARA/RARB/RARG/PLEKHA1/ALX4/SFRP1/SHOX2/BMP1/SKI/BMPR1B/BMPR2/SOX9/SOX11/STC1/TB…	83
GO:0060485	GO:0060485	mesenchyme development	81/3493	206/18585	4.50616e-12	7.19737e-11	4.49685e-11	CITED2/SEMA3A/BASP1/OLFM1/CFL1/COL1A1/AMER1/CTNNB1/GLIPR2/DAB2IP/RDH10/JAG1/EDN1/EDN3/EFNB1/EPHA3/ERBB4/EZH2/FGF9/FGFR1/FGFR2/FOXC1/FOXD1/DICER1/GATA4/GDNF/CRB2/GSK3B/HAS2/HTT/HGF/NRG1/HOXA5/HPN/RBPJ/FAM101B/ISL1/LRP6/SMAD3/SMAD4/SMAD7/MEF2C/MSX1/NEDD4/NFATC1/NOTCH1/PAX6/LEF1/SIX4/PITX2/BNC2/RTN4/RET/SEMA3F/SFRP1/BMP2/SOX9/SOX11/ZFP36L1/TBX2/TBX5/TFAP2A/TGFB2/TGFBR1/TGFBR3/WNT5A/WNT7B/WT1/LDLRAD4…	81
GO:0051899	GO:0051899	membrane depolarization	60/3493	134/18585	4.57013e-12	7.28273e-11	4.55018e-11	HCN4/STX1B/C15orf27/SEZ6/DLG4/EDN1/NLGN1/RAB3GAP1/RIMS1/CUX2/NEDD4L/GJA1/GCLC/ANK3/GRIK2/GRIK5/GRIN1/GRIN2C/KCNJ2/SMAD7/MECP2/MEF2C/NLGN3/PPP3CA/RELN/CELF4/SLC17A7/PTEN/NLGN4X/NLGN2/PTPN3/BDNF/ATXN1/SCN1A/SCN1B/SCN2A/SCN2B/SCN3A/SCN4B/SCN5A/SCN8A/SNCA/SRC/STX1A/YWHAH/CACNA1A/CACNA1B/CACNA1D/CACNA1E/CACNB3/CACNB4/CAMK2D/CAV3/NPFF/MTMR2/CACNA1I/CACNA1G/ADIPOQ/NRXN1/RIMS2	60
GO:1901861	GO:1901861	regulation of muscle tissue development	48/3493	96/18585	4.61928e-12	7.34412e-11	4.58854e-11	HDAC5/USP19/PPARGC1A/MTPN/ADRB1/DDX5/TSC22D3/ERBB4/FGF2/FGF9/FGFR1/FGFR2/GATA4/GATA6/GJA1/GSK3A/HDAC2/NRG1/HMGCR/RBPJ/LRP6/SMAD3/MEF2C/MYOG/NOTCH1/NRAS/CDON/LEF1/SIX4/CYP26B1/MKL2/RPS6KB1/BDNF/SHOX2/BMP2/TBX2/TBX5/TCF7L2/TGFBR2/COL14A1/MEGF10/CAV3/WNT3A/ACVR1/USP2/NOG/HDAC4/NR1D2	48
GO:0030111	GO:0030111	regulation of Wnt signaling pathway	104/3493	291/18585	5.07693e-12	8.05322e-11	5.03158e-11	CDH2/FRAT1/PSME3/SPIN1/COL1A1/TMEM198/AMER1/MAPK14/CSNK1A1/CSNK1D/CSNK1E/CSNK2A1/CTNNB1/CTNND1/DAB2IP/CYLD/EDA/EGR1/CCNY/FGF9/FGFR2/ANKRD6/FOXO1/FOXO3/KANK1/SULF1/CTDNEP1/ATP6V1C2/LATS2/ABL2/DKK3/GRB10/RAPGEF1/GSK3A/GSK3B/MDFIC/HDAC2/TAX1BP3/XIAP/RSPO2/RBPJ/ISL1/ITGA3/JUP/LRP4/LRP6/SMAD3/MDFI/MLLT3/NOTCH1/LEF1/DACT1/UBR5/NLK/CDK14/NLE1/RNF43/PPM1A/PPP2R3A/LGR4/PSMA4/PSMA5/PSMB2/CTNNBIP1/PSMC4/PSM…	104
GO:0070302	GO:0070302	regulation of stress-activated protein kinase signaling cascade	72/3493	175/18585	5.46936e-12	8.65585e-11	5.40809e-11	HIPK3/STK25/MAP3K2/ZMYND11/FZD10/DUSP10/PDCD10/CCR7/CTGF/DAB2IP/DUSP3/EDN1/NRK/EPHA4/EPHB1/MECOM/ANKRD6/FOXO1/MAPK8IP3/GAB1/MAGI3/PDCD4/GRIK2/HIPK2/MDFIC/HMGCR/IGF1R/MDFI/MAP3K1/MAP3K3/MAP3K4/MID1/MAP3K10/MAP3K11/PAFAH1B1/MINK1/PAK1/PARK2/DACT1/TAOK3/HACD3/ZAK/SERPINF2/SEMA4C/MAPK1/MAPK9/MAP2K7/VANGL2/TAOK1/SH3RF1/MAP2K4/SFRP1/SFRP5/AIDA/BMP2/TGFB2/WNT5A/WNT7B/FZD5/AXIN1/FZD4/FZD7/CAV3/TNFSF11/HD…	72
GO:0007155	GO:0007155	cell adhesion	355/3493	1365/18585	5.73032e-12	9.04816e-11	5.6532e-11	CDH2/BCL2L11/GNE/PTPRU/EDIL3/CDH12/CDH13/PLXNC1/CDK6/CD96/CITED2/DLC1/VAV3/CEBPB/OLFM4/CXCL13/SORBS1/CHL1/MMP24/FERMT2/PTPRT/BVES/SSX2IP/CLIC1/FAT3/CCR7/COL1A1/COL3A1/COL5A1/COL7A1/COL12A1/COL15A1/COL19A1/EGFLAM/HAPLN1/CCM2L/SIRPA/CSF1/PLEKHA7/CSK/CSRP1/CTGF/RC3H1/CTNNB1/CTNND1/IGSF5/CTNND2/BTLA/IGSF11/CXADR/CYLD/CYP1B1/DAG1/ADAMTS18/SPACA4/DLG1/DMP1/DTX1/DUSP3/EDA/EFNA5/EFNB1/CELSR3/EGR1/EMP2/DE…	355
GO:0050770	GO:0050770	regulation of axonogenesis	57/3493	125/18585	6.22993e-12	9.81462e-11	6.13208e-11	SEMA3A/STK25/MGLL/WDR36/MARK2/CTTN/EPHA4/EPHB3/FGF13/RUFY3/GDI1/GOLGA4/GRIN1/GSK3B/RHOA/ARHGDIA/LRP4/NEFM/NGF/NTRK2/OMG/PAFAH1B1/PLXNB1/SSH1/POU3F2/RTN4/PTEN/PTK2/ISLR2/PTPRO/RET/ROBO1/ROBO2/BDNF/CXCL12/SEMA3F/SHOX2/SLIT1/BMPR2/SRF/TIAM1/WNT5A/XK/CACNA1A/RND2/NDEL1/LINGO1/SSH2/RAB11A/NRP1/SYNGAP1/CDK5R1/WNT3A/SEMA5A/PLXNA4/NTN1/ULK2	57
GO:0071559	GO:0071559	response to transforming growth factor beta	85/3493	222/18585	7.2122e-12	1.13106e-10	7.06673e-11	CITED2/GIPC1/FERMT2/COL1A1/COL1A2/COL3A1/COL4A2/E2F4/E2F5/EDN1/FBN2/FKBP1A/PEG10/NEDD4L/FNTA/FOS/FUT8/NPNT/HIPK2/HDAC1/ID1/ITGA3/JUNB/RHOA/SMAD3/SMAD4/ARRB2/SMAD5/SMAD7/SMAD9/MEF2C/MAP3K1/FURIN/PDE2A/PDE3A/PDGFB/TRIM33/PDPK1/NLK/RNF111/ASPN/PPM1A/PPP1CB/PPP1CC/SOX6/PMEPA1/SMURF1/PTK2/PTPRK/SNX6/TGIF2/PRDM16/SFRP1/SKI/SOX9/SOX11/SP1/SRC/ZEB1/TFDP2/TGFB2/TGFBR1/TGFBR2/TGFBR3/TGIF1/KLF10/UBE2D1/UBE2…	85
GO:0071560	GO:0071560	cellular response to transforming growth factor beta stimulus	85/3493	222/18585	7.2122e-12	1.13106e-10	7.06673e-11	CITED2/GIPC1/FERMT2/COL1A1/COL1A2/COL3A1/COL4A2/E2F4/E2F5/EDN1/FBN2/FKBP1A/PEG10/NEDD4L/FNTA/FOS/FUT8/NPNT/HIPK2/HDAC1/ID1/ITGA3/JUNB/RHOA/SMAD3/SMAD4/ARRB2/SMAD5/SMAD7/SMAD9/MEF2C/MAP3K1/FURIN/PDE2A/PDE3A/PDGFB/TRIM33/PDPK1/NLK/RNF111/ASPN/PPM1A/PPP1CB/PPP1CC/SOX6/PMEPA1/SMURF1/PTK2/PTPRK/SNX6/TGIF2/PRDM16/SFRP1/SKI/SOX9/SOX11/SP1/SRC/ZEB1/TFDP2/TGFB2/TGFBR1/TGFBR2/TGFBR3/TGIF1/KLF10/UBE2D1/UBE2…	85
GO:0022610	GO:0022610	biological adhesion	356/3493	1372/18585	7.33554e-12	1.1478e-10	7.17133e-11	CDH2/BCL2L11/GNE/PTPRU/EDIL3/CDH12/CDH13/PLXNC1/CDK6/CD96/CITED2/DLC1/VAV3/CEBPB/OLFM4/CXCL13/SORBS1/CHL1/MMP24/FERMT2/PTPRT/BVES/SSX2IP/CLIC1/FAT3/CCR7/COL1A1/COL3A1/COL5A1/COL7A1/COL12A1/COL15A1/COL19A1/EGFLAM/HAPLN1/CCM2L/SIRPA/CSF1/PLEKHA7/CSK/CSRP1/CTGF/RC3H1/CTNNB1/CTNND1/IGSF5/CTNND2/BTLA/IGSF11/CXADR/CYLD/CYP1B1/DAG1/ADAMTS18/SPACA4/DLG1/DMP1/DTX1/DUSP3/EDA/EFNA5/EFNB1/CELSR3/EGR1/EMP2/DE…	356
GO:0048754	GO:0048754	branching morphogenesis of an epithelial tube	70/3493	169/18585	7.38041e-12	1.15221e-10	7.1989e-11	COL4A1/CSF1/CTNNB1/RDH10/DAG1/DLG1/EDN1/ESR1/ETV5/EYA1/FGF2/FGFR2/FOXD1/PLXND1/DICER1/NPNT/CLIC4/GDNF/B4GALT1/GLI2/HOXA5/HOXA11/HOXB7/RSPO2/IHH/KDR/KRAS/LRP6/SMAD4/MMP14/MYCN/NFATC3/NFATC4/NOTCH1/NRAS/PAK1/PBX1/LEF1/SIX4/PITX2/DLL4/LGR4/CTNNBIP1/VANGL2/PTCH1/SALL1/CXCL12/BMP2/SLC12A2/SOX2/SOX9/SRC/SRF/STK4/TGFBR2/WNT5A/WNT7B/WT1/FAT4/NCOA3/CAV3/DCHS1/NRP1/BTRC/ACVR1/SEMA5A/DLG5/NOG/MAGED1/CD44	70
GO:0048634	GO:0048634	regulation of muscle organ development	48/3493	97/18585	7.48464e-12	1.16585e-10	7.28413e-11	HDAC5/USP19/MTPN/ADRB1/DDX5/TSC22D3/ERBB4/FGF2/FGF9/FGFR1/FGFR2/GATA4/GATA6/GJA1/GSK3A/HDAC2/NRG1/HMGCR/RBPJ/LRP6/SMAD3/MEF2C/MYOG/NOTCH1/NRAS/CDON/LEF1/SFMBT1/SIX4/CYP26B1/MKL2/RPS6KB1/BDNF/SHOX2/BMP2/TBX2/TBX5/TCF7L2/TGFBR2/COL14A1/MEGF10/CAV3/WNT3A/ACVR1/USP2/NOG/HDAC4/NR1D2	48
GO:0010977	GO:0010977	negative regulation of neuron projection development	46/3493	91/18585	7.82964e-12	1.21685e-10	7.60276e-11	SEMA3A/STMN2/CIT/ADCY6/SEZ6/PAQR3/DPYSL3/LPAR1/EPHA4/FGF13/FKBP4/RUFY3/RAP1GAP2/KANK1/GDI1/INPP5J/GSK3B/HDAC2/RHOA/ARHGDIA/LRP4/OMG/PAFAH1B1/PMP22/RTN4/PTEN/PTK2/PTPRG/PTPRO/SEMA3F/SLIT1/SPOCK1/TBX6/WNT5A/YWHAH/ITM2C/LINGO1/NRP1/SYNGAP1/CDK5R1/WNT3A/SEMA5A/CBFA2T2/NTN1/RAPGEF2/ULK2	46
GO:0040008	GO:0040008	regulation of growth	173/3493	569/18585	8.4479e-12	1.30999e-10	8.18472e-11	BCL2L11/NME6/CDKN1B/SEMA3A/BASP1/UBE2E3/CELF1/CSPG5/EGLN2/MGLL/C10orf90/SOCS4/DCBLD2/WDR36/MTPN/CREB1/CSF1/CSNK2A1/KCTD11/CTGF/IGSF11/ADRB1/DAB2IP/ADRB3/CYP27B1/DDX3X/ARX/DRD2/HBEGF/CTTN/NAIF1/NRK/ERBB4/ACSL4/HEPACAM/FGF2/FGF9/FGF13/FGFR1/FGFR2/FOXC1/WWC1/SGK3/NIPBL/GAP43/GATA4/GATA6/LATS2/GHR/GJA1/BBC3/TMEM97/GOLGA4/SFN/FLVCR1/GSK3A/GSK3B/TFCP2L1/SERTAD3/H3F3B/HDAC2/NRG1/ACACB/APBB2/HPN/IGFBP5/A…	173
GO:0097285	GO:0097285	cell-type specific apoptotic process	135/3493	415/18585	1.02726e-11	1.58937e-10	9.93026e-11	BCL2L11/PDCD7/CEBPB/STAMBP/CHL1/PPARGC1A/EGLN2/ADCYAP1/AGAP2/CCR7/CNTFR/DAB2IP/TSC22D3/E2F2/EDN1/EGR1/ANO6/EPHA7/HIPK1/FGA/FOXO3/TRIM2/DICER1/MTCH2/G6PD/GABRB2/GABRB3/GDNF/ABL2/FOXP1/BBC3/GCLC/TOX3/GNB1/GRIK2/HIPK2/GRIK5/GRIN1/NR3C1/HTT/KCNIP3/NRG1/HMGCR/APAF1/IGF1R/APP/FASLG/IL10/IL13/ISL1/JAK2/KDR/KRAS/GDF6/LRP6/ARRB2/MAX/MCL1/MDK/MECP2/MEF2C/ASCL1/MAP3K11/MSX1/NEUROD1/NF1/NGF/NONO/NRAS/NTRK2/N…	135
GO:1902532	GO:1902532	negative regulation of intracellular signal transduction	126/3493	380/18585	1.19323e-11	1.84205e-10	1.15089e-10	RANBP9/HIPK3/DLC1/HYOU1/OLFM4/STAMBP/ZMYND11/DUSP10/CHP1/PIK3IP1/SOCS4/CSK/PAQR3/DAB2IP/CYLD/DAG1/SPRED1/DDX3X/DLG1/DRD2/DUSP1/DUSP3/DUSP4/DUSP9/DYRK1A/SPRED2/ESR1/MECOM/RASA3/FOXO1/KANK1/WWC1/FBXW11/MGRN1/KCTD13/ZNF385A/GBA/ABL2/PDCD4/PGAP2/C3orf33/SCAI/RAPGEF1/GRINA/GSK3A/GSK3B/HDAC2/HMGCR/IGF1R/IL10/ITGA3/LIF/MCL1/TRIM67/NEUROD1/NF1/NF2/NONO/ATP2B4/OPA1/PAFAH1B1/PARK2/DACT1/TAOK3/PDE3B/TAF9B/I…	126
GO:2000146	GO:2000146	negative regulation of cell motility	75/3493	188/18585	1.21031e-11	1.86426e-10	1.16477e-10	HDAC5/PTPRU/TRIB1/CITED2/SEMA3A/DLC1/OLFM1/CXCL13/ABHD2/PDCD10/PADI2/OSBPL8/COL3A1/ACVR1C/DAB2IP/CYP1B1/DAG1/DPYSL3/DRD2/EPHA1/FGF2/VASH1/KANK1/SULF1/GCSAM/CLIC4/C5AR2/SCAI/ABR/HMGB1/HOXA7/IGFBP5/MIA3/ARHGDIA/SMAD7/NBL1/NF1/NF2/NOTCH1/PDGFB/PFN2/GPR173/DLL4/AP1AR/RNF20/PTEN/SRGAP1/RAP2C/PTPRG/PTPRK/PTPRM/FAM60A/BCR/CXCL12/SFRP1/NDRG4/SRF/STAT3/STC1/TBX5/NR2F2/TGFBR3/LDLRAD4/SEMA6D/CHRD/ADAM15/WAS…	75
GO:0016202	GO:0016202	regulation of striated muscle tissue development	47/3493	95/18585	1.24663e-11	1.91593e-10	1.19705e-10	HDAC5/USP19/MTPN/ADRB1/DDX5/TSC22D3/ERBB4/FGF2/FGF9/FGFR1/FGFR2/GATA4/GATA6/GJA1/GSK3A/HDAC2/NRG1/HMGCR/RBPJ/LRP6/SMAD3/MEF2C/MYOG/NOTCH1/NRAS/CDON/LEF1/SIX4/CYP26B1/MKL2/RPS6KB1/BDNF/SHOX2/BMP2/TBX2/TBX5/TCF7L2/TGFBR2/COL14A1/MEGF10/CAV3/WNT3A/ACVR1/USP2/NOG/HDAC4/NR1D2	47
GO:0051276	GO:0051276	chromosome organization	267/3493	977/18585	1.32365e-11	2.02979e-10	1.26819e-10	HDAC6/HDAC5/HUWE1/KATNB1/HMG20A/ATG7/P3H4/CTCF/POLD3/PTGES3/STAG2/KDM5B/ZMYND11/SRCAP/PPARGC1A/SPIN1/KIF2C/PAPD7/CHD2/CHD4/CHEK1/CIT/KAT7/BAZ2A/SUPT16H/PADI2/CBX3/ESCO1/AEBP2/JDP2/NACC2/CREBBP/CSNK2A1/CSNK2A2/PHF13/CTNNB1/DDX3X/ASXL1/DNMT3A/DNMT3B/ARID2/TET3/ELK4/EP300/EYA4/ERCC4/ESR1/EYA1/EYA3/EZH1/EZH2/BPTF/JMJD1C/MTF2/BAHD1/ACIN1/KDM2A/PDS5B/WAPAL/POGZ/PHF8/KDM6B/RCOR1/PDS5A/SMG6/SIN3B/SATB2/J…	267
GO:1901652	GO:1901652	response to peptide	145/3493	457/18585	1.41893e-11	2.17109e-10	1.35648e-10	HDAC5/CDKN1B/KLF2/SORBS1/ADCY2/FRS2/RAB10/ADCY5/ADCY6/ADCY8/OSBPL8/ADCY9/COL1A1/ACVR1C/CPEB2/ADM/CREB1/MAPK14/CSK/CTGF/CTNNB1/KLB/DAG1/JAG1/EDN1/EGR1/EGR2/EIF4B/EIF4G1/EREG/FGF2/FGF5/FGF7/FGF9/FGFR1/FGFR2/FGFR4/WDTC1/FOXO1/KANK1/ACSL6/ATP6V1C2/MTOR/GAB1/GATM/GHR/GJA1/GLP1R/GNB1/GNB2/GNG5/GOT1/GRB2/GRB10/GSK3A/EEF2K/HADHA/IDE/IGF1R/IGF2/IGFBP5/IL10/AQP2/INHBB/INSR/IRF5/IRS1/JAK2/JUNB/KRAS/LRP6/MAX…	145
GO:1903827	GO:1903827	regulation of cellular protein localization	138/3493	429/18585	1.49131e-11	2.2768e-10	1.42252e-10	BCL2L11/HUWE1/TENM1/ARIH2/SORBS1/EDAR/YWHAQ/RBPMS/CHP1/AP2M1/CLTC/MIEF2/UHMK1/MAPK14/CSK/CTNNB1/DAB2IP/CYLD/DLG1/EDA/DMTN/ERBB4/ABLIM3/WAPAL/KANK1/MTCL1/FBXW11/NEDD4L/ICE1/CD2AP/MTOR/SIN3A/CLIP3/LDLRAP1/GDI1/BBC3/GLS2/SFN/GPM6B/ANK3/GSK3B/MDFIC/NRG1/TAX1BP3/HNMT/IL10/AR/ITGA3/ITGAX/JAK2/JUP/KIF5B/KPNA1/RHOA/RHOG/LIF/LMNA/SMAD3/SMAD4/MDFI/MYO1C/NF1/NF2/OAZ2/PARK2/DNAJC27/DACT1/UBR5/PDE2A/SUFU/PDPK…	138
GO:0051050	GO:0051050	positive regulation of transport	225/3493	794/18585	1.49962e-11	2.28444e-10	1.4273e-10	PDCD6IP/BCL2L11/HUWE1/TENM1/ATP8A1/ARIH2/ATG7/SORBS1/KHDRBS1/AHCYL1/ARPP19/SEC24A/NMU/EDAR/YWHAQ/RBPMS/CHP1/STX1B/ADCYAP1/ADD1/MIEF2/STXBP5/CREB1/MAPK14/ADRA2A/ADRB1/CREBRF/ADRBK1/AP1G1/SLC30A8/DLG1/DMD/DPP6/DPYSL2/DRD1/DRD2/EDA/ABCA1/EDN1/EDN3/SCAMP5/UNC13D/ERBB4/FGA/NLGN1/ABLIM3/RAB3GAP1/UNC13A/KANK1/MTCL1/ACSL6/NEDD4L/ICE1/NCS1/CADM1/MYRIP/CLIP3/LDLRAP1/GATA2/GDNF/GJA1/ABL2/BBC3/GLS2/STK39/GLU…	225
GO:0048015	GO:0048015	phosphatidylinositol-mediated signaling	77/3493	196/18585	1.58999e-11	2.41148e-10	1.50667e-10	RASGRP1/CDKN1B/STAMBP/FRS2/PIK3IP1/CREB1/KLB/DAB2IP/HBEGF/EDN1/AGO4/C3orf58/ERBB4/EREG/FGF2/FGF5/FGF7/FGF9/FGFR1/FGFR2/FGFR4/PLCH1/PHLPP2/FOXO1/FOXO3/TNRC6B/NCS1/PIK3R5/MTOR/RICTOR/GAB1/PPP1R16B/TNRC6A/GRB2/GSK3A/GSK3B/HGF/NRG1/IGF1R/IRS1/JAK2/KDR/KIT/RHOA/FOXO4/NEDD4/NF1/NGF/NPR3/NTRK2/PDGFB/PDGFRA/PDPK1/SERPINE2/PIK3C2A/PIK3C2B/PIK3R1/PI4KB/PLXNB1/RELN/PTAFR/PTEN/PTK2/TNRC6C/TRIB3/RARA/PLEKHA1/…	77
GO:0048017	GO:0048017	inositol lipid-mediated signaling	77/3493	196/18585	1.58999e-11	2.41148e-10	1.50667e-10	RASGRP1/CDKN1B/STAMBP/FRS2/PIK3IP1/CREB1/KLB/DAB2IP/HBEGF/EDN1/AGO4/C3orf58/ERBB4/EREG/FGF2/FGF5/FGF7/FGF9/FGFR1/FGFR2/FGFR4/PLCH1/PHLPP2/FOXO1/FOXO3/TNRC6B/NCS1/PIK3R5/MTOR/RICTOR/GAB1/PPP1R16B/TNRC6A/GRB2/GSK3A/GSK3B/HGF/NRG1/IGF1R/IRS1/JAK2/KDR/KIT/RHOA/FOXO4/NEDD4/NF1/NGF/NPR3/NTRK2/PDGFB/PDGFRA/PDPK1/SERPINE2/PIK3C2A/PIK3C2B/PIK3R1/PI4KB/PLXNB1/RELN/PTAFR/PTEN/PTK2/TNRC6C/TRIB3/RARA/PLEKHA1/…	77
GO:1902582	GO:1902582	single-organism intracellular transport	358/3493	1389/18585	1.60476e-11	2.42857e-10	1.51735e-10	HDAC6/BCL2L11/HUWE1/ATP9A/COL4A3BP/ARL4C/RASGRP1/TOB1/STX6/TIMM17B/KATNB1/ARIH2/SEC24B/TOMM40/IPO7/ARFGEF2/EXOC5/CFL1/KIF1C/GIPC1/AHCYL1/SEC24A/RAB10/EDAR/TMED2/YWHAQ/RBPMS/TMEM115/KIF3A/SEC63/SNX18/CHP1/VPS26B/TEX261/NUS1/AGAP3/SSX2IP/AP1S1/CLTC/CCR7/MIEF2/CNP/UHMK1/VPS37A/CPT1B/VTI1A/MAPK14/CSK/DAB2IP/CYLD/VPS37D/AP2A1/DAG1/AP1G1/BBS12/TIMM8A/DIAPH1/DMD/DYNC1I1/DRD1/DRD2/EDA/ABCA1/EGR2/EIF5A/PI…	358
GO:0009611	GO:0009611	response to wounding	269/3493	988/18585	1.70401e-11	2.57312e-10	1.60766e-10	SH2B3/RASGRP1/MRVI1/VAV3/CAP1/PROCR/CSPG5/CFL1/CHL1/KIF2C/ABHD2/KIF3A/DUSP10/PDCD10/MGLL/ADCYAP1/CLIC1/CCR7/CNR1/COL1A1/COL1A2/COL3A1/COL5A1/DCBLD2/ADM/STXBP5/MTPN/CCM2L/SIRPA/MAPK14/CSK/CSRP1/CTGF/ADRA2A/CXADR/ADRB1/DGKB/ADAMTS18/DPYSL3/DRD2/HBEGF/EDN1/ANO6/ELK3/DMTN/EPHA4/ERBB4/EREG/ETS1/EZH2/F13A1/JMJD1C/C6orf89/FGA/FGF2/FGF7/FIGF/VASH1/ENPP4/HABP4/METAP1/RCOR1/KANK1/NBEAL2/PIP5K1C/DICER1/SLC7…	269
GO:0014031	GO:0014031	mesenchymal cell development	61/3493	141/18585	1.82824e-11	2.7547e-10	1.72111e-10	SEMA3A/OLFM1/CFL1/COL1A1/CTNNB1/GLIPR2/DAB2IP/RDH10/JAG1/EDN1/EDN3/EFNB1/EPHA3/ERBB4/EZH2/FGFR2/FOXC1/DICER1/GDNF/CRB2/GSK3B/HAS2/HGF/NRG1/HPN/RBPJ/FAM101B/ISL1/LRP6/SMAD3/SMAD4/SMAD7/MSX1/NFATC1/NOTCH1/PAX6/LEF1/PITX2/RTN4/RET/SEMA3F/SFRP1/BMP2/SOX9/SOX11/TBX5/TFAP2A/TGFB2/TGFBR1/TGFBR3/WNT5A/LDLRAD4/HMGA2/AXIN2/EOMES/LOXL3/ADAM15/NRP1/ACVR1/NOG/ZEB2	61
GO:0043547	GO:0043547	positive regulation of GTPase activity	143/3493	451/18585	2.07408e-11	3.11833e-10	1.9483e-10	RASGRP1/FAM13A/DLC1/CDC42EP2/VAV3/CXCL13/ARFGEF2/RALBP1/FZD10/AKAP13/CHN2/SNX18/EVI5L/RASGRP4/ADCYAP1/ACAP3/AGAP2/AGAP1/AGAP3/FGD4/CCR7/FGD5/ADRB1/DAB2IP/ARHGAP36/DENND5B/DENND1B/DOCK3/DENND6A/EPHA1/EZH2/RASGEF1A/FGD1/RASA3/ARHGEF15/RAB3GAP1/ARHGAP26/IQSEC2/RAP1GAP2/RGL1/TBC1D1/ARHGEF9/TBC1D12/DENND5A/MCF2L/TBC1D30/PSD3/ARHGEF12/RABGAP1/RAB3GAP2/GAPVD1/TIAM2/GDI1/RAPGEF1/GIT1/ABR/GSK3B/TAX1BP3/AR…	143
GO:0042326	GO:0042326	negative regulation of phosphorylation	119/3493	356/18585	2.47048e-11	3.70625e-10	2.31563e-10	RANBP9/CTDSP2/HIPK3/CTDSPL/TRIB1/CDKN1B/CEBPA/ZMYND11/DUSP10/CHP1/PIK3IP1/SOCS4/CSK/PAQR3/DAB2IP/DAG1/SPRED1/DMD/DUSP1/DUSP3/DUSP4/DUSP9/SPRED2/DMTN/EPHA1/MECOM/FKBP1A/PPM1E/ATG14/FOXO1/TRAF3IP1/GBA/LATS2/INPP5J/PDCD4/SFN/C3orf33/GRB10/RAPGEF1/TRIB2/GSK3B/HMGCR/IGF1R/INSM1/LIF/LRP6/SMAD3/SMAD7/NF1/NF2/PAFAH1B1/PAK2/PARK2/PAX6/DACT1/TAOK3/PRKAG2/PDE4D/PDPK1/INPP5K/DDIT4/PID1/KIRREL/PPP2R5A/PRKAR1A…	119
GO:0010976	GO:0010976	positive regulation of neuron projection development	66/3493	159/18585	2.59372e-11	3.88272e-10	2.42589e-10	KATNB1/STK25/STMN2/ADCYAP1/SEZ6/CNR1/DAB2IP/DMD/DPYSL3/LPAR1/MARK2/EPHA3/EPHA4/FGFR1/CPEB3/NLGN1/ACSL6/CUX2/NEGR1/ABL2/GOLGA4/RAPGEF1/GSK3B/PACSIN1/HGF/ITGA3/RHOA/ARHGDIA/CAPRIN1/TRIM67/NGF/NTRK2/PAFAH1B1/PALM/PLXNB1/TENM3/PRKCI/RELN/ISLR2/PTPRD/RAP1A/RET/ROBO1/ROBO2/SCN1B/CXCL12/SHOX2/NDRG4/BMPR2/SRF/TIAM1/WNT5A/LRP8/RND2/NDEL1/CAMK2B/ENC1/RAB11A/NRP1/WNT3A/SEMA5A/CBFA2T2/NUMBL/NTN1/RAPGEF2/MAGI2	66
GO:0061024	GO:0061024	membrane organization	257/3493	939/18585	2.77688e-11	4.14792e-10	2.59158e-10	PDCD6IP/BCL2L11/GJC1/ATP9A/TSPAN5/STX6/GPHN/ATP8A1/SEC24B/VAV3/VAT1/ATG7/SORBS1/EXOC5/NUP50/SEC24A/RAB10/TMED2/YWHAQ/FERMT2/KIF3A/SEC63/PACSIN2/CHP1/STX1B/CHRNB1/OSBPL8/AP2M1/AP1S1/CLTC/MIEF2/CNP/COL5A1/VPS37A/UBXN2B/VTI1A/CSK/VPS37D/AP1G1/DHCR24/DLG1/DLG2/DLG3/DLG4/DPP6/ABCA1/ANO6/EMP2/NAIF1/DMTN/ETV5/REEP3/FGF13/NLGN1/RAB3GAP1/RIMS1/ARHGAP26/NFASC/FLOT2/ATG4B/ARL6IP1/SYT11/TBC1D1/MTCL1/CTDNEP1/…	257
GO:0045165	GO:0045165	cell fate commitment	92/3493	253/18585	2.87842e-11	4.29034e-10	2.68056e-10	FRS2/RAB10/CTNNB1/ARX/JAG1/HIPK1/ERBB4/EYA1/FGF2/FGF13/FGFR1/FGFR2/FGFR4/SATB2/GAP43/TENM4/GATA2/GATA4/GATA6/LHX6/GDNF/GLI2/DLL1/HIPK2/NRG1/MNX1/HOXA11/HOXC10/HOXC11/HOXD10/RBPJ/IHH/ISL1/JUP/KDR/SMAD4/SMAD5/MCL1/MEF2C/MITF/ASCL1/MYOG/NEUROD1/NOTCH1/PAX6/PAX7/CDON/SUFU/PITX1/POU2F1/DLL4/POU4F1/SOX6/CYP26B1/RARA/SALL1/PRDM1/DMRTA2/NEUROG2/SFRP1/EBF2/BCL11B/SIX3/BMP2/SMARCA4/SOX2/SOX9/SOX12/TBX2/TBX…	92
GO:0033002	GO:0033002	muscle cell proliferation	57/3493	129/18585	2.98788e-11	4.44392e-10	2.77652e-10	CDH13/NAMPT/TRIB1/PPARGC1A/CTNNB1/HBEGF/EDN1/C3orf58/ERBB4/EREG/FGF2/FGF9/FGFR1/FGFR2/FOXC1/TENM4/GATA4/GATA6/GJA1/FOXP1/HDAC2/NRG1/HMGCR/IGFBP5/RBPJ/IL6R/IL13/IL15/ITGA2/MEF2C/MYOG/NOTCH1/NPR3/PDE4D/PDGFB/SERPINF2/PRKAR1A/CTNNBIP1/PTGIR/PTGS2/RAB5A/RPS6KB1/RXRB/NDRG4/TBX2/TBX5/TCF7L2/TGFB2/TGFBR2/TGFBR3/TNFAIP3/SF1/CAMK2D/MEGF10/NOG/KLF4/ADIPOQ	57
GO:0051493	GO:0051493	regulation of cytoskeleton organization	124/3493	377/18585	3.17476e-11	4.71173e-10	2.94384e-10	HDAC6/PDCD6IP/ACTR2/ABI2/WASF2/TENM1/CDKN1B/KATNB1/DLC1/CDC42EP2/CDC42EP3/CFL1/STMN2/CHEK1/CIT/FZD10/ADD1/CCR7/PLEKHH2/JMY/MTPN/CTGF/CTNNB1/CYLD/AMOT/DLG1/EDN1/EFNA5/MARK2/CTTN/DMTN/EPHA1/EPHA3/EPHA5/FGF13/PPM1E/FKBP4/ARHGEF15/MAPRE1/MYCBP2/CLASP2/KANK1/CLASP1/CD2AP/ARFIP2/MTOR/RICTOR/CLIC4/CLIP3/SENP6/CKAP2/ABL2/INPP5J/EML4/GPM6B/GRB2/TMOD2/HDAC2/FMN1/RHOA/STMN1/STMND1/ARL2/SMAD3/MEF2C/MAP3K1/MI…	124
GO:0015031	GO:0015031	protein transport	421/3493	1688/18585	3.24635e-11	4.80766e-10	3.00378e-10	HDAC6/PDCD6IP/HUWE1/TOB1/TENM1/STX6/TIMM17B/KATNB1/ARIH2/SEC24B/TOMM40/APPBP2/IPO8/IPO7/ATG7/ARFGEF2/TRIM3/EXOC5/CFL1/GIPC1/NUP50/AHCYL1/SEC24A/CPLX1/RAB10/EDAR/KDELR1/TMED2/YWHAQ/KDELR2/RBPMS/TMEM115/SEC23IP/SEC63/SNX18/CHP1/DDX19B/STX1B/VPS26B/RAB39B/AGAP2/AGAP1/AGAP3/AP2M1/AP1S1/CLTC/CCR7/MIEF2/CNR1/COL1A1/UHMK1/ACVR1C/STXBP5/VPS37A/VTI1A/MAPK14/CSK/ADRA2A/ADRB1/DAB2IP/CREBRF/CYLD/VPS37D/AP2A1…	421
GO:0001764	GO:0001764	neuron migration	59/3493	136/18585	3.39685e-11	5.00908e-10	3.12963e-10	SEMA3A/OLFM1/CHL1/VAX1/COL3A1/CTNNB1/DAB2IP/DCX/ARX/DRD1/DRD2/CELSR3/FBXO45/MARK2/FGF13/FGFR1/SATB2/LHX6/MDGA1/GJA1/GPM6A/MNX1/APBB2/ITGA3/LMX1B/MARK1/MATN2/MEF2C/ASCL1/MYH10/NTRK2/NR4A2/PAFAH1B1/PAX6/PEX13/PITX2/GPR173/DDIT4/PRKG1/RELN/PTK2/ZSWIM6/KIAA1598/CXCL12/NEUROG2/SPOCK1/SRF/STAT3/NR2F2/FZD3/NDEL1/USP9X/SCRT2/NRP1/CDK5R1/NAV1/DCLK1/NTN1/RAPGEF2	59
GO:0030534	GO:0030534	adult behavior	59/3493	136/18585	3.39685e-11	5.00908e-10	3.12963e-10	ATG7/CHL1/CHRNB1/BTBD9/SLITRK1/SEZ6/CNP/DMBX1/DRD1/DRD2/EFNB3/EPHA4/SHANK2/SEZ6L/GABRG2/CNTNAP2/GIGYF2/GDNF/HIPK2/GRIN1/GRM7/HOXB8/HOXD9/HOXD10/APP/ARRB2/MAFG/MECP2/ATP1A3/NGF/NR4A2/PAFAH1B1/PARK2/PBX3/NLGN3/PPARA/OXR1/CHD7/NLGN4X/UNC79/SPTBN4/ATXN1/SCN1A/SCN8A/CXCL12/USP46/SLC1A2/SNCA/SNCG/SPTBN2/TMOD1/UCHL1/ZIC1/CACNA1A/CACNB4/NR4A3/ZFHX2/NRXN3/NRXN1	59
GO:0048878	GO:0048878	chemical homeostasis	252/3493	919/18585	3.56353e-11	5.2437e-10	3.27621e-10	HCN4/COL4A3BP/SLC9A6/CEBPA/CXCL13/ADCY2/SEC24A/CCR9/PPARGC1A/ADCY5/ADCY6/CHP1/SLC46A1/ADCY8/BTBD9/ADCY9/CKB/ADCYAP1/NUS1/CLCN3/CCR7/ACSM2A/CNR1/ADM/CRY2/ADRA2A/ADRB1/SLC35G1/CYP27B1/SLC30A8/DIAPH1/DLG4/DMD/DRD1/DRD2/ABCA1/LPAR1/EDN1/EDN3/EFNA5/EPHA5/ESR1/RFX6/FECH/FGF2/FGFR4/FKBP1A/RAB11FIP2/WDTC1/FOXO1/FOXO3/NEDD4L/SLC7A8/SLC39A14/ATP6V1C2/NR5A2/CLIC4/SIN3A/LDLRAP1/FBXL5/KLHL3/GATA4/GBA/GJA1/ABL…	252
GO:0032940	GO:0032940	secretion by cell	242/3493	875/18585	3.58043e-11	5.25738e-10	3.28476e-10	PDCD6IP/RASGRP1/CAP1/ARFGEF2/EXOC5/CFL1/GIPC1/SEC24A/CPLX1/NMU/RAB10/CHP1/STX1B/ADCYAP1/CCR7/CNR1/ACVR1C/ADM/STXBP5/CREB1/SLC32A1/RIMS4/CTGF/ADRA2A/ADRB1/ADRBK1/AP1G1/SLC30A8/DPYSL2/DRD2/ABCA1/EDN1/EDN3/SCAMP5/EFNA5/TXLNA/UNC13D/DMTN/EPHA5/F13A1/RFX6/FGA/FGF7/FIGF/RAB11FIP2/NLGN1/HABP4/RAB3GAP1/RIMS1/UNC13A/SYT11/PIP5K1C/SIRT4/NCS1/SEC11A/CADM1/SYT14/RAB26/MYRIP/GDNF/B4GALT1/GJA1/ABL2/FOXP1/BRPF3…	242
GO:0030163	GO:0030163	protein catabolic process	204/3493	710/18585	3.65781e-11	5.35962e-10	3.34864e-10	HDAC6/PDCD6IP/HUWE1/PSME3/TRIM13/TOPORS/TRIB1/CDKN1B/UBE4B/ARIH2/CEBPA/ATG7/CTSC/GIPC1/USP19/WWP1/CIT/EGLN2/UHRF2/AGAP2/AGAP3/TPP1/SOCS4/UBR3/VPS37A/UBXN2B/CSNK1D/CSNK1E/CSNK2A1/CSNK2A2/ADRA2A/DAB2IP/CREBRF/CYLD/RNF217/FBXO45/USP12/FBXO21/USP33/MYCBP2/FOXO1/GGA3/ATG4B/FBXL7/FBXW11/NEDD4L/USP24/SF3B3/MTOR/KCTD13/RNF144B/RCHY1/TRPC4AP/FBXL3/FBXL5/KLHL3/FBXO10/FBXO9/GBA/AMFR/GJA1/RNF11/USP21/GCLC/HE…	204
GO:0071900	GO:0071900	regulation of protein serine/threonine kinase activity	138/3493	434/18585	3.7348e-11	5.46086e-10	3.4119e-10	HIPK3/RASGRP1/TENM1/TRIB1/CDKN1B/CEBPA/MAP3K2/FRS2/FZD10/DUSP10/PDCD10/MAPK14/CSK/ADRA2A/PAQR3/DAB2IP/SPRED1/DUSP1/DUSP3/DUSP4/DUSP9/LPAR1/EDN1/EDN3/SPRED2/EPHA4/EREG/EZH2/CCNY/FGF2/FGFR1/MAPK8IP3/PIK3R5/GAB1/MAGI3/GBA/LATS2/GHR/PDCD4/SFN/TRIB2/GRM1/GRM5/GSK3B/CARD10/MDFIC/HGF/HMGCR/IGF2/INSR/KIT/KRAS/LRP6/MDFI/MEF2C/MAP3K1/MAP3K3/MAP3K4/MAP3K10/MAP3K11/NEK1/NF1/ATP2B4/PAK1/TAOK3/PRKAG2/HACD3/PDG…	138
GO:0072001	GO:0072001	renal system development	97/3493	273/18585	3.83589e-11	5.59684e-10	3.49686e-10	BCL2L11/GDF11/BASP1/SEC63/COL4A1/AMER1/CTNNB1/RDH10/BMPER/DLG1/JAG1/EGR1/MECOM/EYA1/FGF2/FGFR1/FGFR2/FOXC1/FOXD1/SULF1/RPGRIP1L/NPNT/NIPBL/KLHL3/GDNF/GLI2/AQP11/DLL1/HAS2/HOXA11/HOXB7/HOXC11/AQP1/AQP2/ITGA3/LIF/ARL3/LRP4/SMAD3/SMAD4/SMAD5/SMAD7/SMAD9/MEF2C/NF1/NID1/NOTCH1/PBX1/APH1A/PDGFB/PDGFRA/SIX4/TET2/LGR4/CTNNBIP1/VANGL2/PTCH1/TSHZ3/PTPRO/RARA/RARB/RET/ROBO2/BDNF/SALL1/SDC1/SDC4/SFRP1/BMP2/S…	97
GO:0030902	GO:0030902	hindbrain development	60/3493	140/18585	4.27835e-11	6.21619e-10	3.88382e-10	DLC1/SEC24B/ZBTB18/ATG7/CLP1/SEZ6/MTPN/EGR2/EN2/EZH2/MYO16/RPGRIP1L/RBFOX2/SEZ6L/GATA2/KAT2A/ABL2/GLI2/GRIN1/LMX1A/LMX1B/LRP6/SMAD9/MDK/MECP2/ASCL1/MYH10/NEUROD1/NFIB/NFIX/ATP2B2/OTX1/PAX6/LEF1/SERPINE2/PLXNA2/POU4F1/SEMA4C/NLGN4X/RORA/ATXN2/SCN5A/SLC6A4/SMARCA4/SPTBN2/SSTR1/NR2C2/CACNA1A/USP9X/FZD4/ATRN/NCOA1/CDK5R1/LDB1/HAP1/NOG/NRXN1/FOXP2/SLC4A7/MAFB	60
GO:0072089	GO:0072089	stem cell proliferation	60/3493	140/18585	4.27835e-11	6.21619e-10	3.88382e-10	ARIH2/FRS2/RAB10/VAX1/KCTD11/CTNNB1/DRD2/MECOM/FGF7/FGF9/FGF13/FGFR1/FGFR2/ACSL6/ATXN1L/IHH/IRS1/KDR/ARHGAP5/LRP6/ASCL1/MSX1/MYCN/NF1/NFIB/NGF/NOTCH1/PAFAH1B1/PAX6/LEF1/PRRX1/RNF43/CTNNBIP1/BDNF/ZNF335/DMRTA2/SHOX2/SIX3/BMP2/SOX2/SOX9/SOX11/ZEB1/TGFBR2/NR2E1/DAGLA/WNT5A/WNT7B/FZD3/HMGA2/ZNRF3/RUNX1/TP63/CHRD/IRS2/WNT3A/NUMBL/FOXP2/SART3/SETD1A	60
GO:0050878	GO:0050878	regulation of body fluid levels	201/3493	699/18585	4.74226e-11	6.87578e-10	4.29592e-10	SH2B3/RASGRP1/MRVI1/VAV3/CAP1/ATG7/PROCR/CFL1/ADCY2/KIF2C/ADCY5/KIF3A/ADCY6/MGLL/ADCY8/ADCY9/CLIC1/COL1A1/COL1A2/COL3A1/STXBP5/CREB1/SIRPA/MAPK14/CSK/CSRP1/ADRA2A/CXADR/ADRB1/DGKB/ADAMTS18/DRD2/TSC22D3/EDN1/ANO6/EMP2/DMTN/ERBB4/F13A1/JMJD1C/FGA/FIGF/RAB11FIP2/ENPP4/HABP4/FLI1/METAP1/RCOR1/NBEAL2/PIP5K1C/SLC7A8/CBX5/PIK3R5/SIN3A/ZNF385A/GATA2/GATA4/GATA6/GBA/GGCX/GJA1/BRPF3/GNAI2/GNB1/SFN/SCARA5/G…	201
GO:0050803	GO:0050803	regulation of synapse structure or activity	36/3493	65/18585	4.85044e-11	7.01791e-10	4.38473e-10	PDLIM5/CBLN2/DAB2IP/DRD2/EPHB1/EPHB3/ETV5/ADGRL1/NLGN1/ARHGEF15/CUX2/GRIN1/APP/C1QL3/MECP2/MEF2C/NEDD4/SIX4/NLGN3/RELN/PTK2/NLGN2/PVRL1/ROBO2/BDNF/LRRC4/SLIT1/WNT5A/SYNDIG1/CAMK2B/SYNGAP1/NRXN3/NRXN1/LRRC4B/FRMPD4/CDC42	36
GO:0048762	GO:0048762	mesenchymal cell differentiation	64/3493	154/18585	4.86122e-11	7.01883e-10	4.3853e-10	SEMA3A/OLFM1/CFL1/COL1A1/AMER1/CTNNB1/GLIPR2/DAB2IP/RDH10/JAG1/EDN1/EDN3/EFNB1/EPHA3/ERBB4/EZH2/FGFR1/FGFR2/FOXC1/DICER1/GDNF/CRB2/GSK3B/HAS2/HGF/NRG1/HPN/RBPJ/FAM101B/ISL1/LRP6/SMAD3/SMAD4/SMAD7/MEF2C/MSX1/NFATC1/NOTCH1/PAX6/LEF1/PITX2/RTN4/RET/SEMA3F/SFRP1/BMP2/SOX9/SOX11/TBX5/TFAP2A/TGFB2/TGFBR1/TGFBR3/WNT5A/LDLRAD4/HMGA2/AXIN2/EOMES/LOXL3/ADAM15/NRP1/ACVR1/NOG/ZEB2	64
GO:0051248	GO:0051248	negative regulation of protein metabolic process	236/3493	852/18585	5.4054e-11	7.78829e-10	4.86605e-10	HDAC6/CTDSP2/HIPK3/TOB1/PSME3/CTDSPL/TRIB1/CDKN1B/OLFM1/SYNCRIP/CEBPA/ATG7/IGF2BP1/IGF2BP2/CELF1/GIPC1/DUSP10/CHP1/AGAP2/SOCS4/COL7A1/CPEB2/CSNK2A1/CSNK2A2/CTNNB1/PAQR3/DAB2IP/SPRED1/DDX3X/DHCR24/DMD/DNMT3B/HBEGF/DUSP1/DUSP3/DUSP4/DUSP9/ECM1/EDN1/AGO4/SPRED2/DMTN/EPHA1/FGA/FKBP1A/MTF2/PPM1E/CPEB3/ATG14/SAMD4A/MYCBP2/FLOT2/FMR1/SF3B3/RASD2/PELI3/G6PD/SIN3A/PPP1R16B/GIGYF2/TRAF3IP1/GBA/LATS2/INPP5J…	236
GO:0018205	GO:0018205	peptidyl-lysine modification	100/3493	286/18585	5.53147e-11	7.95335e-10	4.96918e-10	HDAC6/TOPORS/PIAS3/ATG7/CTCF/SRCAP/PPARGC1A/CHEK1/KAT7/BAZ2A/CREBBP/CTNNB1/DNMT3B/EGR1/EGR2/EIF5A/TET3/EP300/SENP5/EYA1/EZH1/EZH2/MTF2/JADE2/SIRT4/SIRT3/KAT6B/RASD2/WBP2/SIN3A/CHD5/SENP6/PHF19/GATA2/KAT2A/BRPF3/KANSL1/SENP1/HCFC1/MSL1/JARID2/SETD8/LIF/ARNT/MECP2/KMT2A/MYB/NOS1/SUV420H1/LEF1/CPA4/PHF20/ARID4B/ING3/TET2/BCOR/MSL2/ASH1L/EIF5A2/KMT2C/RANBP2/RBBP5/ZNF335/SET/NSD1/SMARCA4/SUMO3/SUMO2/S…	100
GO:0034329	GO:0034329	cell junction assembly	81/3493	215/18585	5.76903e-11	8.27771e-10	5.17184e-10	CDH2/OCLN/GJC1/CDH12/CDH13/INADL/DLC1/SORBS1/FERMT2/CTNNB1/CTNND1/AMOT/DLG1/EFNA5/CTTN/DMTN/EPHA3/NFASC/NEDD4L/PIP5K1C/CADM1/CADM2/GJA1/GJB1/GPM6B/RAPGEF1/ITGA5/ITGB3/JUP/KDR/RHOA/RHOC/LAMC1/ARL2/SMAD3/SMAD7/MLLT4/MMP14/MYO1C/PDPK1/PLEC/PRKCA/PRKCH/PRKCI/RCC2/PTEN/PTK2/HEG1/CADM3/PTPRK/PTPRO/PVRL1/RAC1/RAP1A/RAP1B/RSU1/SDC4/SFRP1/CDH24/SRC/SRF/STRN/TLN1/ACTG1/TNS1/TSC1/VASP/FZD5/GRHL2/PIP5K1A/PAR…	81
GO:0051216	GO:0051216	cartilage development	71/3493	179/18585	5.79249e-11	8.29417e-10	5.18212e-10	COL1A1/COL10A1/COL11A1/MAPK14/CTGF/CTNNB1/EDN1/ESRRA/EFEMP1/FGF2/FGF9/FGFR1/CHSY1/SULF1/SATB2/DICER1/GLI2/HOXA3/HOXA5/HOXA11/HSPG2/RSPO2/IHH/MIA3/SNX19/LRP6/SMAD3/SMAD5/SMAD9/MAF/MEF2C/MEF2D/MSX1/MYCN/NFIB/PAX7/PITX1/PRRX1/IMPAD1/SOX6/PRKCA/OTOR/RARA/RARB/RARG/SHOX2/BMP1/BMP2/BMP3/BMPR1B/BMPR2/SOX9/STC1/ZEB1/TGFB2/TGFBR1/TGFBR2/TRPS1/WNT5A/WNT7B/KIAA1715/HMGA2/AXIN2/BARX2/RUNX3/FGF18/PKDCC/NOG/AC…	71
GO:0048511	GO:0048511	rhythmic process	102/3493	294/18585	5.95896e-11	8.51491e-10	5.32004e-10	NAMPT/CEBPB/KDM5B/PPARGC1A/CBX3/BTBD9/ADCYAP1/GRIN3A/CREB1/CREBBP/CRY2/CSNK1D/CSNK1E/CSNK2A1/DDX5/DRD2/DYRK1A/EGR1/EGR2/EP300/EREG/ESR1/EZH2/NLGN1/FOXC1/FOXO3/FBXW11/SIN3A/FBXL3/GRIN1/GSK3B/HDAC1/HDAC2/HLF/HNRNPU/ID1/INHBB/KDR/KIT/LFNG/ARRB2/KMT2A/MMP14/NGF/NHLH2/NONO/NPAS2/NTRK2/PDGFRA/CMPK1/PPARA/PPP1CB/PPP1CC/LGR4/PRKAA1/MAPK9/MAPK10/PTEN/CCAR2/KDM5A/PLEKHA1/BCL2L1/PROK2/ROBO2/RORA/RORB/RORC/B…	102
GO:0035249	GO:0035249	synaptic transmission, glutamatergic	40/3493	77/18585	6.00913e-11	8.5689e-10	5.35377e-10	ADCYAP1/GRIN3A/CNR1/DRD1/DRD2/NLGN1/RAB3GAP1/UNC13A/CNIH2/GLUL/GRIA1/GRIA2/GRIA3/GRIA4/GRID1/GRIK2/GRIK3/GRIK5/GRIN1/GRIN2C/GRM1/GRM2/GRM3/GRM5/GRM6/GRM7/MEF2C/NTRK2/PARK2/SERPINE2/NLGN3/RELN/SLC17A7/PTGS2/NLGN2/SYT1/CACNA1A/CACNB4/ATAD1/NRXN1	40
GO:0006511	GO:0006511	ubiquitin-dependent protein catabolic process	156/3493	511/18585	6.48312e-11	9.22577e-10	5.76418e-10	HDAC6/HUWE1/PSME3/TRIM13/TOPORS/TRIB1/UBE4B/ARIH2/CEBPA/GIPC1/USP19/WWP1/CIT/UHRF2/AGAP3/SOCS4/UBR3/VPS37A/UBXN2B/CSNK1D/CSNK1E/CSNK2A1/CSNK2A2/DAB2IP/CYLD/RNF217/FBXO45/USP12/FBXO21/USP33/FBXL7/FBXW11/NEDD4L/USP24/KCTD13/RNF144B/RCHY1/TRPC4AP/FBXL3/FBXL5/KLHL3/FBXO10/FBXO9/AMFR/RNF11/USP21/GCLC/HECTD4/TRIB2/GSK3A/GSK3B/SENP1/UBE2K/SPOPL/USP50/ARRB2/SMAD7/DNAJB9/ATXN3/TRIM67/NEDD4/PARK2/PCBP2/UBX…	156
GO:0002064	GO:0002064	epithelial cell development	77/3493	201/18585	6.71883e-11	9.54157e-10	5.96149e-10	CDK6/BASP1/SEC24B/FRS2/FRMD6/CTNNB1/E2F4/ESR1/FGFR1/FGFR2/FNDC3A/DICER1/CLIC4/PPP1R16B/GDNF/B4GALT1/GJA1/SFN/YIPF6/RAPGEF1/GSK3A/GSK3B/GSTM3/TFCP2L1/HOXA5/ID1/IHH/INSM1/LIF/MAP3K1/MLLT4/MSN/NOTCH1/ATP2B2/PAX6/SIDT2/PDE2A/PDE4D/PDGFB/PDPK1/ARID4B/CLIC5/ATRX/HEG1/RAP2C/RAC1/RAP1A/RAP1B/RARA/RARB/RARG/RDX/RHEB/HAPLN2/SALL1/SDC1/PRDM1/BCL11B/SIX3/SMARCA4/SOX9/STC1/KLF5/TFAP2A/EZR/WNT5A/WNT7B/WT1/GRHL…	77
GO:0006811	GO:0006811	ion transport	367/3493	1446/18585	7.1534e-11	1.01379e-09	6.33406e-10	KCNE3/HCN4/GJC1/ABCC5/ATP9A/CDKN1B/ATP8A1/TOMM40/SLC9A6/SLC19A2/GIPC1/AHCYL1/CPLX1/PPARGC1A/WWP1/CACFD1/ADAMTS8/CHP1/SLC46A1/CHRNB1/ADCYAP1/GRIN3A/CLCN3/CLCN5/CLCNKA/CLCNKB/CLIC1/CLTC/C15orf27/CCR7/NIPA1/SLC43A2/CNR1/CPT1B/SLC32A1/CRY2/TRPM6/BEST3/GSG1L/CTGF/CTNNB1/ADRA2A/ADRB1/SLC38A9/SLC35G1/CYP27B1/SLC30A8/DIAPH1/DLG1/DLG4/DMD/DPP6/DPYSL2/DRD1/DRD2/TSC22D3/SLC26A2/ABCA1/EDN1/EDN3/ANO6/SLC5A9/S…	367
GO:1901653	GO:1901653	cellular response to peptide	113/3493	338/18585	7.75512e-11	1.09682e-09	6.85282e-10	HDAC5/KLF2/SORBS1/ADCY2/FRS2/RAB10/ADCY5/ADCY6/ADCY8/OSBPL8/ADCY9/CPEB2/CSK/CTNNB1/KLB/EDN1/EGR1/EIF4B/EIF4G1/FGF2/FGF5/FGF7/FGF9/FGFR1/FGFR2/FGFR4/WDTC1/FOXO1/KANK1/ACSL6/ATP6V1C2/MTOR/GAB1/GHR/GLP1R/GNB1/GNB2/GNG5/GOT1/GRB2/GRB10/GSK3A/EEF2K/IDE/IGF1R/IGF2/INHBB/INSR/IRS1/JAK2/KRAS/MAX/FOXO4/NRAS/PAK1/PAX6/KLF3/PDE3B/PRKAG2/PDK4/PDPK1/CAB39/RAB8B/INPP5K/ATP6V1A/ATP6V1B2/PIK3C2A/PIK3R1/GPR173/PP…	113
GO:0006367	GO:0006367	transcription initiation from RNA polymerase II promoter	77/3493	202/18585	8.88e-11	1.25335e-09	7.8308e-10	MED6/PPARGC1A/MED8/CREBBP/CTGF/E2F2/E2F3/E2F4/E2F5/ESR1/ESRRA/ESRRB/ESRRG/NEDD4L/NR5A2/NR3C1/NRBP1/HDAC1/HMGB1/HNF4G/RBPJ/AR/JUNB/SMAD3/SMAD4/SMAD7/MAZ/NR3C2/NOTCH1/NR4A2/TRIM33/TAF9B/POLR2A/POLR2F/TAF7L/PPARA/RNF111/PPM1A/CTNNBIP1/RARA/RARB/RARG/TGIF2/RORA/RORB/RORC/RXRB/SKI/SP1/SRF/TAF4/TAF4B/TAF5/TAF12/TBP/TBX5/TCF4/TEAD1/TEAD3/TFDP2/TGIF1/THRB/NR2E1/NR2C2/UBE2D1/UBE2D3/ZNF45/NR4A3/USP9X/CCNC/…	77
GO:0031400	GO:0031400	negative regulation of protein modification process	138/3493	439/18585	9.10549e-11	1.28256e-09	8.0133e-10	CTDSP2/HIPK3/PSME3/CTDSPL/TRIB1/CDKN1B/CEBPA/ATG7/DUSP10/CHP1/SOCS4/CTNNB1/PAQR3/DAB2IP/SPRED1/DMD/DNMT3B/DUSP1/DUSP3/DUSP4/DUSP9/SPRED2/DMTN/EPHA1/FKBP1A/MTF2/PPM1E/ATG14/RASD2/PELI3/G6PD/SIN3A/PPP1R16B/TRAF3IP1/GBA/LATS2/INPP5J/PDCD4/GCLC/SFN/TRIB2/GSK3B/HMGCR/SPOPL/IGF1R/INSM1/JARID2/LRP6/SMAD3/ARRB2/SMAD7/MECP2/NF1/NF2/ATP2B4/PAK2/PARK2/PAX6/UBXN1/TAOK3/UBR5/PRKAG2/PDE4D/ANAPC11/SUFU/PDPK1/IN…	138
GO:0042592	GO:0042592	homeostatic process	359/3493	1412/18585	9.39279e-11	1.32034e-09	8.24933e-10	BCL2L11/HCN4/COL4A3BP/CDK6/KLF2/ZBTB18/SLC9A6/CEBPA/CXCL13/POLD3/PTGES3/ADCY2/SEC24A/CCR9/PPARGC1A/ADCY5/ADCY6/EGLN2/CHP1/SLC46A1/ADCY8/BTBD9/SLITRK1/ADCY9/CKB/ADCYAP1/NUS1/ADD1/CLCN3/TPP1/GYLTL1B/CCR7/ACSM2A/CNR1/ANKRD54/ADM/PPARGC1B/WDR36/CREBBP/CRY2/MAPK14/CSF1/CSK/CTGF/RC3H1/CTNNB1/ADRA2A/CXADR/ADRB1/ADRB3/SLC35G1/CYP27B1/BBS12/SLC30A8/DIAPH1/DLG4/DMD/DRD1/DRD2/TSC22D3/E2F4/ABCA1/LPAR1/EDN1/E…	359
GO:0001822	GO:0001822	kidney development	92/3493	258/18585	9.75469e-11	1.36843e-09	8.5498e-10	BCL2L11/GDF11/BASP1/AMER1/CTNNB1/RDH10/BMPER/DLG1/JAG1/EGR1/EYA1/FGF2/FGFR1/FGFR2/FOXC1/FOXD1/SULF1/RPGRIP1L/NPNT/NIPBL/KLHL3/GDNF/GLI2/AQP11/DLL1/HAS2/HOXA11/HOXB7/HOXC11/AQP1/AQP2/ITGA3/LIF/ARL3/LRP4/SMAD3/SMAD4/SMAD5/SMAD7/SMAD9/MEF2C/NF1/NID1/NOTCH1/PBX1/APH1A/PDGFB/PDGFRA/SIX4/TET2/LGR4/CTNNBIP1/VANGL2/PTCH1/TSHZ3/PTPRO/RARA/RARB/RET/ROBO2/BDNF/SALL1/SDC1/SDC4/SFRP1/BMP2/SOX4/SOX9/SOX11/TFAP…	92
GO:0007009	GO:0007009	plasma membrane organization	85/3493	232/18585	1.03881e-10	1.45433e-09	9.08655e-10	TSPAN5/SORBS1/RAB10/TMED2/PACSIN2/AP2M1/CLTC/COL5A1/CSK/DLG1/DPP6/ANO6/EMP2/FGF13/ARHGAP26/FLOT2/RAB26/CLIP3/LDLRAP1/GOLGA4/ZDHHC22/ANK1/ANK3/PACSIN1/KCNIP3/EHD2/AR/ITGA3/JUP/RAB15/KIF5B/RHOG/MYH10/ATP1B1/ATP1B3/PALM/GOLGA7/PDPK1/RAPGEF6/RAB8B/INPP5K/PIK3R1/LZTFL1/FNBP1L/PID1/XKR8/PPP2R5A/LIN7C/PACS1/PRKCD/PRKCI/GOPC/PTCH1/PTEN/DPP10/SPTBN4/RAB40C/RAC1/BCL2L1/ANO3/WNK3/SPTBN1/STX3/VAMP2/TGFB2/MYR…	85
GO:0001667	GO:0001667	ameboidal-type cell migration	97/3493	278/18585	1.22225e-10	1.70769e-09	1.06695e-09	HDAC6/HDAC5/CDH13/WASF2/SEMA3A/CAP1/CXCL13/CFL1/GIPC1/PDCD10/ACVR1C/GLIPR2/DAB2IP/CYP1B1/AMOT/AMOTL1/BMPER/HBEGF/EDN1/EDN3/EFNB1/TMEM201/EMP2/DMTN/EPHB4/ERBB4/ETS1/FGF2/FGF7/VASH1/PLXND1/ADGRA2/GDNF/FOXP1/HMGB1/ID1/NANOS1/AQP1/ISL1/ITGA2/ITGA3/ITGB3/KDR/KIT/LRP6/NF1/NOTCH1/PAFAH1B1/PAX6/LEF1/PDGFB/PDPK1/PFN1/PFN2/PITX2/DLL4/PRKCA/PRKCE/PTEN/PTGS2/PTK2/PTPRG/PTPRM/RET/ROBO1/RREB1/CXCL12/SEMA3F/BMP…	97
GO:0038093	GO:0038093	Fc receptor signaling pathway	88/3493	244/18585	1.26429e-10	1.76287e-09	1.10142e-09	ACTR2/RASGRP1/WASF2/CDKN1B/VAV3/CFL1/FRS2/CREB1/WIPF2/KLB/HBEGF/AGO4/ERBB4/EREG/FGF2/FGF5/FGF7/FGF9/FGFR1/FGFR2/FGFR4/PHLPP2/FOXO1/FOXO3/TNRC6B/FOS/MTOR/RICTOR/GAB1/TNRC6A/GRB2/GSK3A/GSK3B/NRG1/IRS1/ITPR2/ITPR3/KIT/KRAS/MAP3K1/FOXO4/MYO1C/MYO10/NFATC1/NFATC3/NRAS/PAK1/PAK2/PDGFB/PDGFRA/PDPK1/PIK3R1/PPP3CA/PPP3R1/PRKCD/PRKCE/MAPK1/MAPK9/MAPK10/MAP2K7/PTEN/PTK2/TNRC6C/TRIB3/RAC1/RAF1/ELMO2/MAP2K4/S…	88
GO:2000027	GO:2000027	regulation of organ morphogenesis	66/3493	164/18585	1.30056e-10	1.80979e-09	1.13074e-09	CITED2/BASP1/SEC24B/FRS2/CSF1/CTNNB1/EDN1/ESR1/ETV5/EYA1/FGF7/FGFR1/FGFR2/FGFR4/ANKRD6/FOXC1/SULF1/DICER1/GDNF/B4GALT1/ABL2/HGF/HOXA11/HOXB7/HOXC11/HOXD13/HPN/RBPJ/ISL1/LIF/LRP6/SMAD4/MLLT3/MSX1/NFIB/NOTCH1/DACT1/SIX4/ASPN/BCOR/FBXW7/LGR4/BTBD7/VANGL2/RAC1/BDNF/SFRP1/SFRP5/SRSF6/BMP2/SOX9/TBX2/TBX5/TFAP2A/TNFAIP3/WNT5A/WT1/FZD6/ZNRF3/NKD1/CAV3/WNT3A/NOG/FOXP2/MAGED1/MAGI2	66
GO:0051301	GO:0051301	cell division	180/3493	617/18585	1.41708e-10	1.96508e-09	1.22776e-09	PDCD6IP/ACTR2/NME6/CDK6/STAG1/KATNB1/ZBTB18/STAMBP/CFL1/NUDC/STAG2/GIPC1/ARPP19/RAB10/MAPRE2/KIF2C/PAPD7/CNTRL/CHEK1/CIT/SNX18/PARD3B/ANAPC16/ARL8A/NEK7/E2F7/CSNK1A1/CSNK2A1/CSNK2A2/PHF13/SEPT10/DAZL/DRD2/EDN1/EDN3/TUBB/SENP5/EREG/ETV5/CCNY/REEP3/FGF2/FGF5/FGF7/FGF9/FGF13/FGFR1/FGFR2/FIGF/CEP164/MAPRE1/PDS5B/WAPAL/CLASP2/POGZ/FBXL7/PDS5A/TTC28/CLASP1/MAU2/DICER1/ZFYVE26/CD2AP/AHCTF1/LATS2/CKAP2/G…	180
GO:0080134	GO:0080134	regulation of response to stress	278/3493	1047/18585	1.41784e-10	1.96508e-09	1.22776e-09	HDAC6/BCL2L11/HIPK3/TRIM13/CDK6/STK25/HYOU1/ATG7/POLR3F/POLR3G/PTGES3/MAP3K2/ZMYND11/USP19/CHEK1/LZTS1/FZD10/DUSP10/PDCD10/MGLL/ADCYAP1/AP2M1/AP1S1/CCR7/CNR1/STXBP5/NACC2/CREB1/CREBBP/MAPK14/CTGF/ADRA2A/DAB2IP/CREBRF/CYLD/AP2A1/SPRED1/AP1G1/DDX5/ADAMTS18/HBEGF/DUSP3/DUSP4/DYRK1A/EDN1/ANO6/ELK1/SPRED2/EP300/NRK/DMTN/EPHA4/EPHB1/EREG/MECOM/EYA1/EYA3/FECH/FGA/FGF2/VASH1/ENPP4/FKBP4/ANKRD6/WDFY3/FOXO…	278
GO:0034220	GO:0034220	ion transmembrane transport	243/3493	892/18585	1.62311e-10	2.24508e-09	1.40271e-09	KCNE3/HCN4/GJC1/ATP8A1/SLC9A6/AHCYL1/PPARGC1A/WWP1/CACFD1/ADAMTS8/CHP1/CHRNB1/GRIN3A/CLCN3/CLCN5/CLCNKA/CLCNKB/CLIC1/C15orf27/SLC43A2/CPT1B/SLC32A1/TRPM6/BEST3/GSG1L/CTNNB1/ADRA2A/ADRB1/SLC38A9/SLC30A8/DLG1/DLG4/DMD/DPP6/DRD2/TSC22D3/SLC26A2/ABCA1/EDN3/ANO6/SLC36A1/SLC16A9/FKBP1A/RASA3/NLGN1/ARHGEF9/ACSL6/NEDD4L/NCS1/SLC7A8/SLC39A14/SGK3/KCNE4/ATP6V1C2/CNIH2/SLC41A1/GABRA4/GABRA6/GABRB2/GABRB3/GA…	243
GO:0007179	GO:0007179	transforming growth factor beta receptor signaling pathway	73/3493	190/18585	1.78074e-10	2.4582e-09	1.53586e-09	CITED2/GIPC1/FERMT2/COL1A2/COL3A1/E2F4/E2F5/FBN2/FKBP1A/PEG10/NEDD4L/FNTA/FOS/FUT8/NPNT/HIPK2/HDAC1/ID1/ITGA3/JUNB/RHOA/SMAD3/SMAD4/ARRB2/SMAD5/SMAD7/SMAD9/MAP3K1/FURIN/PDGFB/TRIM33/PDPK1/NLK/RNF111/ASPN/PPM1A/PPP1CB/PPP1CC/PMEPA1/SMURF1/PTK2/PTPRK/SNX6/TGIF2/PRDM16/SKI/SOX11/SP1/SRC/ZEB1/TFDP2/TGFB2/TGFBR1/TGFBR2/TGFBR3/TGIF1/KLF10/UBE2D1/UBE2D3/XPO1/LDLRAD4/ZYX/USP9X/USP9Y/AXIN1/CAV3/CCNC/ACVR1…	73
GO:0030323	GO:0030323	respiratory tube development	72/3493	187/18585	2.11641e-10	2.91576e-09	1.82174e-09	KLF2/SEC24B/CEBPA/FOXP4/CREB1/CTGF/CTNNB1/RDH10/DAG1/EP300/EYA1/FGF7/FGF9/FGFR1/FGFR2/FGFR4/CIC/MAPK8IP3/DICER1/GATA4/GATA6/GLI2/HOXA5/ID1/RSPO2/ATXN1L/RBPJ/IL13/ITGA3/KDR/KRAS/INSC/LIF/ASCL1/MMP14/MYCN/NFIB/NOTCH1/NRAS/PDE4D/PDGFRA/HECA/PITX2/FBXW7/VANGL2/HEG1/TSHZ3/ATXN1/SRSF6/SIM2/BMPR2/SOX2/SOX9/SOX11/SP1/SP3/SPARC/TBX5/TGFBR2/THRB/WNT5A/WNT7B/ZIC3/GRHL2/STK40/FGF18/PKDCC/DLG5/NOG/ACVR2B/FOXP…	72
GO:0043434	GO:0043434	response to peptide hormone	134/3493	428/18585	2.30541e-10	3.16982e-09	1.98048e-09	HDAC5/CDKN1B/SORBS1/ADCY2/FRS2/RAB10/ADCY5/ADCY6/ADCY8/OSBPL8/ADCY9/COL1A1/ACVR1C/CPEB2/ADM/CREB1/CSK/CTGF/CTNNB1/KLB/DAG1/EDN1/EGR1/EGR2/EIF4B/EIF4G1/EREG/FGF2/FGF5/FGF7/FGF9/FGFR1/FGFR2/FGFR4/WDTC1/FOXO1/KANK1/ACSL6/ATP6V1C2/MTOR/GAB1/GATM/GHR/GJA1/GLP1R/GNB1/GNB2/GNG5/GOT1/GRB2/GRB10/GSK3A/EEF2K/HADHA/IDE/IGF1R/IGF2/IGFBP5/IL10/AQP2/INHBB/INSR/IRS1/JAK2/JUNB/KRAS/LRP6/MAX/FOXO4/NGF/NRAS/PAK1/P…	134
GO:0019941	GO:0019941	modification-dependent protein catabolic process	156/3493	519/18585	2.31747e-10	3.18008e-09	1.98689e-09	HDAC6/HUWE1/PSME3/TRIM13/TOPORS/TRIB1/UBE4B/ARIH2/CEBPA/GIPC1/USP19/WWP1/CIT/UHRF2/AGAP3/SOCS4/UBR3/VPS37A/UBXN2B/CSNK1D/CSNK1E/CSNK2A1/CSNK2A2/DAB2IP/CYLD/RNF217/FBXO45/USP12/FBXO21/USP33/FBXL7/FBXW11/NEDD4L/USP24/KCTD13/RNF144B/RCHY1/TRPC4AP/FBXL3/FBXL5/KLHL3/FBXO10/FBXO9/AMFR/RNF11/USP21/GCLC/HECTD4/TRIB2/GSK3A/GSK3B/SENP1/UBE2K/SPOPL/USP50/ARRB2/SMAD7/DNAJB9/ATXN3/TRIM67/NEDD4/PARK2/PCBP2/UBX…	156
GO:0050807	GO:0050807	regulation of synapse organization	34/3493	62/18585	2.39538e-10	3.28048e-09	2.04961e-09	PDLIM5/CBLN2/DAB2IP/DRD2/EPHB1/EPHB3/ETV5/ADGRL1/NLGN1/ARHGEF15/CUX2/GRIN1/C1QL3/MECP2/MEF2C/NEDD4/SIX4/NLGN3/RELN/PTK2/NLGN2/PVRL1/ROBO2/BDNF/LRRC4/SLIT1/WNT5A/SYNDIG1/CAMK2B/NRXN3/NRXN1/LRRC4B/FRMPD4/CDC42	34
GO:0046903	GO:0046903	secretion	266/3493	998/18585	2.40889e-10	3.29247e-09	2.05711e-09	PDCD6IP/RASGRP1/CAP1/ATG7/ARFGEF2/EXOC5/CFL1/GIPC1/SEC24A/CPLX1/NMU/RAB10/CHP1/STX1B/ADCYAP1/CCR7/CNR1/ACVR1C/ADM/STXBP5/CREB1/SLC32A1/RIMS4/CTGF/ADRA2A/ADRB1/ADRBK1/AP1G1/SLC30A8/DPYSL2/DRD2/TSC22D3/ABCA1/EDN1/EDN3/SCAMP5/EFNA5/TXLNA/UNC13D/DMTN/EPHA5/ERBB4/F13A1/ACSL4/RFX6/FGA/FGF7/FIGF/RAB11FIP2/NLGN1/HABP4/RAB3GAP1/RIMS1/UNC13A/SYT11/PIP5K1C/SIRT4/NCS1/SEC11A/CADM1/SYT14/RAB26/MYRIP/GDNF/B4GA…	266
GO:0007416	GO:0007416	synapse assembly	43/3493	89/18585	2.43627e-10	3.32333e-09	2.07638e-09	GPHN/PDLIM5/CBLN2/DLG4/DRD1/DRD2/FBXO45/EPHB1/EPHB3/NLGN4Y/NLGN1/SHANK2/PLXND1/CUX2/CADM1/DNM3/GPM6A/GRIN1/NRG1/APP/LRP4/MECP2/MEF2C/SIX4/NLGN3/POU4F1/RELN/PTEN/PTK2/NLGN4X/NLGN2/PTPRD/PVRL1/ROBO2/BDNF/SLIT1/SPTBN2/WNT5A/CACNA1A/SYNDIG1/NRXN3/NRXN1/LRRC4B	43
GO:0032269	GO:0032269	negative regulation of cellular protein metabolic process	217/3493	781/18585	2.47406e-10	3.36823e-09	2.10444e-09	HDAC6/CTDSP2/HIPK3/TOB1/PSME3/CTDSPL/TRIB1/CDKN1B/SYNCRIP/CEBPA/ATG7/IGF2BP1/IGF2BP2/CELF1/GIPC1/DUSP10/CHP1/SOCS4/COL7A1/CPEB2/CSNK2A1/CSNK2A2/CTNNB1/PAQR3/DAB2IP/SPRED1/DDX3X/DHCR24/DMD/DNMT3B/DUSP1/DUSP3/DUSP4/DUSP9/ECM1/EDN1/AGO4/SPRED2/DMTN/EPHA1/FKBP1A/MTF2/PPM1E/CPEB3/ATG14/SAMD4A/FMR1/RASD2/PELI3/G6PD/SIN3A/PPP1R16B/GIGYF2/TRAF3IP1/GBA/LATS2/INPP5J/PDCD4/GCLC/TNRC6A/SFN/CRB2/GRB7/TRIB2/GS…	217
GO:0032535	GO:0032535	regulation of cellular component size	92/3493	262/18585	2.49183e-10	3.38575e-09	2.11539e-09	ACTR2/ABI2/TENM1/SEMA3A/CDC42EP2/CDC42EP3/CFL1/CIT/MGLL/ADD1/CCR7/PLEKHH2/JMY/WDR36/MTPN/CREB1/AMOT/DLG1/E2F4/EDN1/CTTN/DMTN/FGF13/WDTC1/KANK1/ARFIP2/MTOR/RICTOR/GOLGA4/GRB2/GSK3B/TMOD2/FMN1/ARHGAP5/MAP3K1/NEFM/NGF/ATP2B2/OMG/PAFAH1B1/HP1BP3/PFN1/PFN2/SSH1/KIRREL/AP1AR/PRKCD/PRKCE/RTN4/PTEN/RAB22A/ISLR2/SPTBN4/RAB3B/RAB5A/RAC1/RARG/RDX/RET/BDNF/CXCL12/SEMA3F/SLIT1/BMPR2/SPTBN1/SPTBN2/SRF/TMOD1/TM…	92
GO:0008344	GO:0008344	adult locomotory behavior	41/3493	83/18585	2.66643e-10	3.61589e-09	2.25917e-09	ATG7/CHL1/BTBD9/SEZ6/CNP/DMBX1/DRD1/DRD2/EFNB3/EPHA4/SEZ6L/GIGYF2/GDNF/HIPK2/GRIN1/HOXB8/HOXD9/HOXD10/APP/ARRB2/MECP2/ATP1A3/NGF/NR4A2/PAFAH1B1/PARK2/PBX3/OXR1/CHD7/SPTBN4/ATXN1/SCN1A/SCN8A/CXCL12/SNCA/SNCG/TMOD1/UCHL1/ZIC1/CACNA1A/CACNB4	41
GO:0060038	GO:0060038	cardiac muscle cell proliferation	25/3493	38/18585	2.74259e-10	3.71189e-09	2.31916e-09	C3orf58/ERBB4/FGF2/FGF9/FGFR1/FGFR2/FOXC1/TENM4/GATA4/GATA6/GJA1/HDAC2/NRG1/RBPJ/MEF2C/NOTCH1/PRKAR1A/RXRB/NDRG4/TBX2/TBX5/TGFB2/TGFBR2/TGFBR3/NOG	25
GO:0046328	GO:0046328	regulation of JNK cascade	61/3493	149/18585	2.84172e-10	3.83854e-09	2.39829e-09	HIPK3/MAP3K2/ZMYND11/FZD10/DUSP10/CCR7/CTGF/DAB2IP/DUSP3/EDN1/NRK/EPHA4/EPHB1/MECOM/ANKRD6/MAPK8IP3/GAB1/MAGI3/PDCD4/GRIK2/HIPK2/MDFIC/IGF1R/MDFI/MAP3K1/MAP3K4/MAP3K10/MAP3K11/PAFAH1B1/MINK1/PAK1/PARK2/DACT1/TAOK3/HACD3/ZAK/SERPINF2/MAPK9/MAP2K7/VANGL2/TAOK1/SH3RF1/MAP2K4/SFRP1/SFRP5/AIDA/WNT5A/WNT7B/FZD5/AXIN1/FZD4/FZD7/TNFSF11/HDAC3/SPAG9/ZNF622/TAOK2/MAP4K4/TRAF4/ZEB2/CDC42	61
GO:0060538	GO:0060538	skeletal muscle organ development	63/3493	156/18585	2.86347e-10	3.86038e-09	2.41193e-09	HDAC5/BASP1/ZBTB18/USP19/VAX1/ZNF689/CNTFR/COL19A1/MAPK14/DDX5/TSC22D3/EGR1/EGR2/EP300/FLNB/SIN3B/FOS/MNX1/HLF/HMGCR/HOXD9/HOXD10/FOXN2/IGFBP5/MBNL1/MEF2C/MEF2D/MYOG/NF1/NOTCH1/NRAS/PAX7/CDON/SIX4/PITX1/PITX2/PPP3CA/GPCPD1/CYP26B1/ACTA1/RB1/HIVEP3/BCL9/RPS6KB1/DMRTA2/SHOX2/SKI/SOX11/FOXL2/KLF5/TCF7L2/NR2F2/WT1/XK/BTG2/EOMES/MEGF10/WNT3A/ACVR1/USP2/FOXP2/HDAC4/NR1D2	63
GO:0006352	GO:0006352	DNA-templated transcription, initiation	87/3493	244/18585	3.14416e-10	4.23055e-09	2.64321e-09	MED6/POLR3G/PPARGC1A/MED8/CREBBP/CTGF/CTNNB1/E2F2/E2F3/E2F4/E2F5/ESR1/ESRRA/ESRRB/ESRRG/NEDD4L/NR5A2/PTRF/NR3C1/NRBP1/HDAC1/HMGB1/HNF4G/RBPJ/AR/JUNB/SMAD3/SMAD4/SMAD7/MAZ/MITF/NR3C2/NOTCH1/NR4A2/POLR1D/TRIM33/TAF9B/POLR2A/POLR2F/TAF7L/PPARA/RNF111/PPM1A/CTNNBIP1/RARA/RARB/RARG/TGIF2/RORA/RORB/RORC/RXRB/SKI/SP1/SRF/TAF4/TAF4B/TAF5/TAF12/TBP/TBX5/TCF4/TEAD1/TEAD3/TFAM/TFDP2/TGIF1/THRB/NR2E1/NR2C2/U…	87
GO:0060560	GO:0060560	developmental growth involved in morphogenesis	66/3493	167/18585	3.25718e-10	4.37411e-09	2.7329e-09	SEMA3A/SLC9A6/MGLL/WDR36/CSF1/RDH10/DCX/EMX1/CTTN/ESR1/FGF13/FGFR2/CADM1/GOLGA4/GSK3B/HOXD13/APP/LRP6/NGF/NOTCH1/OMG/PAFAH1B1/SIX4/NLGN3/BNC2/PPP2R3A/RTN4/VANGL2/ISLR2/RARA/RARB/RARG/ROBO1/BDNF/SALL1/CXCL12/SEMA3F/SFRP1/SFRP5/RAPH1/SLC12A2/SLIT1/BMPR2/SOX9/SRF/STC1/TBX2/TGFBR2/WNT5A/WNT7B/RND2/NDEL1/USP9X/NKD1/RAB11A/NRP2/NRP1/CDK5R1/WNT3A/SEMA5A/PLXNA4/DCLK1/LHX2/NTN1/ULK2/MAGI2	66
GO:0044802	GO:0044802	single-organism membrane organization	218/3493	788/18585	3.41893e-10	4.58242e-09	2.86305e-09	BCL2L11/ATP9A/TSPAN5/STX6/GPHN/ATP8A1/SEC24B/VAV3/VAT1/ATG7/SORBS1/NUP50/SEC24A/RAB10/TMED2/YWHAQ/FERMT2/SEC63/PACSIN2/CHP1/STX1B/CHRNB1/OSBPL8/AP2M1/CLTC/MIEF2/CNP/COL5A1/UBXN2B/VTI1A/CSK/DLG1/DLG2/DLG3/DLG4/DPP6/ABCA1/ANO6/EMP2/NAIF1/DMTN/ETV5/REEP3/FGF13/NLGN1/RAB3GAP1/ARHGAP26/NFASC/FLOT2/ATG4B/ARL6IP1/SYT11/MTCL1/CTDNEP1/ICMT/SEC11A/NUP188/STX12/MTCH2/SYT14/RAB3GAP2/RAB26/CLIP3/CNTNAP2/LDLRA…	218
GO:0006886	GO:0006886	intracellular protein transport	256/3493	957/18585	3.65351e-10	4.88737e-09	3.05358e-09	HDAC6/HUWE1/TOB1/TENM1/STX6/TIMM17B/KATNB1/ARIH2/SEC24B/TOMM40/APPBP2/IPO8/IPO7/CFL1/GIPC1/AHCYL1/SEC24A/RAB10/EDAR/KDELR1/TMED2/YWHAQ/KDELR2/RBPMS/SEC23IP/SEC63/SNX18/CHP1/STX1B/VPS26B/RAB39B/AGAP3/AP2M1/AP1S1/CLTC/MIEF2/UHMK1/VTI1A/MAPK14/CSK/DAB2IP/CYLD/AP2A1/DAG1/AP1G1/TIMM8A/DRD1/EDA/EIF2D/EGR2/EIF5A/CTTN/DMTN/ERBB4/FGF9/NLGN1/TRAPPC8/ABLIM3/RIMS1/XPO7/GGA2/GGA3/KANK1/ATG4B/ARL6IP1/MTCL1/FBX…	256
GO:0010770	GO:0010770	positive regulation of cell morphogenesis involved in differentiation	57/3493	136/18585	3.6951e-10	4.93345e-09	3.08238e-09	OLFM1/STK25/OLFM4/COL1A1/CTNNB1/GLIPR2/DMTN/EPHA4/EZH2/FGA/CUX2/GDNF/GOLGA4/CRB2/GSK3B/RHOA/ARHGDIA/LIF/CAPRIN1/SMAD3/SMAD4/NGF/NOTCH1/NTRK2/PAFAH1B1/LEF1/PLXNB1/MAPK9/RELN/ISLR2/PTPRD/RAC1/ROBO1/ROBO2/RREB1/CXCL12/SHOX2/BMP2/BMPR2/SRF/TCF7L2/TGFB2/TIAM1/LRP8/CALR/RND2/NDEL1/CAMK2B/AXIN2/RAB11A/NRP1/ARHGEF7/WNT3A/SEMA5A/NUMBL/NTN1/CDC42	57
GO:0043405	GO:0043405	regulation of MAP kinase activity	97/3493	283/18585	3.71227e-10	4.94684e-09	3.09074e-09	HIPK3/RASGRP1/TENM1/TRIB1/MAP3K2/FRS2/FZD10/DUSP10/PDCD10/MAPK14/CSK/ADRA2A/PAQR3/DAB2IP/SPRED1/DUSP1/DUSP3/DUSP4/DUSP9/LPAR1/EDN1/EDN3/SPRED2/EPHA4/EREG/EZH2/FGF2/FGFR1/MAPK8IP3/PIK3R5/GAB1/MAGI3/GBA/GHR/PDCD4/TRIB2/GRM1/GSK3B/MDFIC/HGF/HMGCR/INSR/KIT/KRAS/MDFI/MEF2C/MAP3K1/MAP3K3/MAP3K4/MAP3K10/MAP3K11/NEK1/NF1/PAK1/TAOK3/HACD3/PDGFB/CDK12/INPP5K/ZAK/PRKAA1/PRKCA/PRKCD/MAPK1/MAPK10/MAP2K3/MAP2K…	97
GO:0051648	GO:0051648	vesicle localization	76/3493	204/18585	4.09958e-10	5.45244e-09	3.40663e-09	RASGRP1/SEC24B/SEC24A/CPLX1/TMED2/CACFD1/KIF3A/STX1B/BTBD9/RIMS4/CTNNB1/ZDHHC15/DLG4/DYNC1I1/DPYSL2/FGFR2/NLGN1/RIMS1/UNC13A/SYT11/PIP5K1C/SYT14/AP3M1/PCLO/GRIK5/PACSIN1/HTT/KIF5B/PAFAH1B1/PARK2/RAB8B/PFN2/TMED9/FNBP1L/AP1AR/PTEN/DENND1A/RAB1A/RAB3B/RAB5A/RAB27B/RAP1A/RAP1B/CPLX3/SH3GL2/SNAP25/SNCA/STX1A/STX3/VAMP2/SYP/SYT1/SYT4/TCF7L2/SYNDIG1/NDEL1/CANX/PICALM/EEA1/SYT3/DOC2A/CUL3/SYDE1/AP3B1/RA…	76
GO:0072659	GO:0072659	protein localization to plasma membrane	68/3493	175/18585	4.19864e-10	5.57348e-09	3.48226e-09	TSPAN5/SORBS1/RAB10/TMED2/AP2M1/CLTC/CSK/DLG1/DPP6/EMP2/FGF13/FLOT2/RAB26/CLIP3/LDLRAP1/GOLGA4/ZDHHC22/ANK1/ANK3/PACSIN1/KCNIP3/EHD2/AR/ITGA3/JUP/RAB15/KIF5B/RHOG/ATP1B1/ATP1B3/PALM/GOLGA7/PDPK1/RAPGEF6/RAB8B/INPP5K/PIK3R1/LZTFL1/PID1/PPP2R5A/LIN7C/PACS1/PRKCI/GOPC/PTCH1/DPP10/SPTBN4/RAB40C/RAC1/BCL2L1/WNK3/SPTBN1/STX3/VAMP2/CALCR/RAB34/PIP5K1A/PPFIA1/CAV3/VAMP8/VAMP4/RAB11A/MAP7/PKDCC/VAMP3/ADIP…	68
GO:0022037	GO:0022037	metencephalon development	46/3493	100/18585	4.62792e-10	6.13155e-09	3.83094e-09	SEC24B/ZBTB18/ATG7/CLP1/SEZ6/MTPN/EZH2/MYO16/RPGRIP1L/SEZ6L/KAT2A/ABL2/GLI2/GRIN1/LMX1A/LMX1B/LRP6/MDK/MECP2/ASCL1/MYH10/NEUROD1/NFIX/ATP2B2/OTX1/PAX6/SERPINE2/SEMA4C/NLGN4X/RORA/ATXN2/SCN5A/SPTBN2/SSTR1/NR2C2/CACNA1A/USP9X/FZD4/ATRN/NCOA1/CDK5R1/LDB1/HAP1/NRXN1/FOXP2/SLC4A7	46
GO:0006470	GO:0006470	protein dephosphorylation	69/3493	179/18585	4.71362e-10	6.23316e-09	3.89442e-09	PTPRU/CTDSP2/DLC1/PTPN21/PTPRT/DUSP10/DUSP1/DUSP3/DUSP4/DUSP9/EYA4/EYA1/EYA3/PPM1E/PHLPP2/FBXW11/CTDNEP1/PPP1R16B/GBA/PPP1R12A/DUSP13/SSH1/PDP1/PPM1A/PPM1B/PPM1G/PPP1CB/PPP1CC/PPP2CB/RPRD1A/PPP2R2A/PPP2R3A/PPP2R5A/PPP3CA/PPP6C/SMEK1/PRKCD/PTEN/PTPN3/PTPN4/PTPN9/PTPN12/PTPN14/PTPRD/PTPRG/PTPRK/PTPRM/PTPRO/RPRD1B/SBF1/SMPD1/STYX/CALM1/CALM2/CALM3/DUSP16/PTPN5/PPP1R15B/PPM1D/SSH2/PPAP2A/RNGTT/MTMR3/…	69
GO:0048534	GO:0048534	hematopoietic or lymphoid organ development	207/3493	743/18585	5.06204e-10	6.68112e-09	4.1743e-09	HDAC5/BCL2L11/SH2B3/WASF2/CDK6/LRRC17/KLF2/CITED2/ARIH2/CEBPA/CEBPB/CXCL13/TOB2/CHD2/BVES/TUSC2/RASGRP4/ADD1/SP7/CCR7/ANKRD54/KLF6/PPARGC1B/CREB1/CRKL/ZBTB46/MAPK14/CSF1/RC3H1/CTNNB1/CYLD/JAG1/DTX1/EGR1/DMTN/HIPK1/EPHB3/ESRRA/ETS1/MECOM/FECH/FGFR2/FOXC1/ACIN1/FOXO3/FLI1/RCOR1/PRRC2C/NBEAL2/WDR7/DICER1/FOS/RBFOX2/SSBP3/MTOR/G6PD/GABPA/COL24A1/SIN3A/ZNF385A/GATA2/ABL2/FOXP1/GLI2/DLL1/ANK1/MKNK2/FLV…	207
GO:0097190	GO:0097190	apoptotic signaling pathway	176/3493	609/18585	5.11545e-10	6.73875e-09	4.21031e-09	BCL2L11/PDCD7/PSME3/TOPORS/UBE4B/VAV3/STK25/HYOU1/CTSC/ZMYND11/YWHAQ/AKAP13/PDCD10/FGD4/JMY/NACC2/CTNNB1/ZNF385B/DAB2IP/CYLD/CYP1B1/DDX3X/DDX5/E2F2/CTTN/EP300/HIPK1/EYA1/FGA/FGD1/FGFR1/FOXO3/ARHGEF9/MCF2L/ARHGEF12/PELI3/SGMS1/ZNF385A/TIAM2/GDNF/BBC3/GCLC/PGAP2/SFN/MKNK2/HIPK2/ABR/GRINA/PDIA3/GSK3A/GSK3B/SENP1/CDIP1/UBQLN1/HTT/HDAC2/HGF/NRG1/UBE2K/APAF1/XIAP/FASLG/IL6R/INHBB/AR/JAK2/LMNA/SMAD3/ARR…	176
GO:0007254	GO:0007254	JNK cascade	70/3493	183/18585	5.25548e-10	6.89695e-09	4.30915e-09	HIPK3/TRIB1/MAP3K2/ZMYND11/FZD10/DUSP10/CCR7/CRKL/CTGF/DAB2IP/DUSP3/DUSP9/EDN1/NRK/EPHA4/EPHB1/MECOM/ANKRD6/MAPK8IP3/GAB1/MAGI3/PDCD4/GRIK2/HIPK2/MDFIC/IGF1R/MDFI/MAP3K1/MAP3K4/MAP3K10/MAP3K11/PAFAH1B1/MINK1/PAK1/PARK2/DACT1/TAOK3/HACD3/ZAK/SERPINF2/STRADB/MAPK9/MAPK10/MAP2K7/VANGL2/TAOK1/SH3RF1/MAP2K4/SFRP1/SFRP5/AIDA/WNT5A/WNT7B/MAP3K12/FZD5/AXIN1/FZD4/FZD7/MAP4K3/TNFSF11/HDAC3/SPAG9/ZNF622/MAP…	70
GO:0030324	GO:0030324	lung development	70/3493	183/18585	5.25548e-10	6.89695e-09	4.30915e-09	KLF2/SEC24B/CEBPA/FOXP4/CREB1/CTGF/CTNNB1/RDH10/DAG1/EP300/EYA1/FGF7/FGF9/FGFR1/FGFR2/FGFR4/CIC/MAPK8IP3/DICER1/GATA4/GATA6/GLI2/HOXA5/ID1/RSPO2/ATXN1L/RBPJ/IL13/ITGA3/KDR/KRAS/INSC/LIF/ASCL1/MMP14/MYCN/NFIB/NOTCH1/NRAS/PDE4D/PDGFRA/PITX2/FBXW7/VANGL2/HEG1/TSHZ3/ATXN1/SRSF6/SIM2/BMPR2/SOX2/SOX9/SOX11/SP1/SP3/SPARC/TBX5/TGFBR2/THRB/WNT5A/WNT7B/ZIC3/GRHL2/STK40/FGF18/PKDCC/DLG5/NOG/ACVR2B/FOXP2	70
GO:0046777	GO:0046777	protein autophosphorylation	80/3493	220/18585	5.52558e-10	7.23768e-09	4.52203e-09	STK25/CAMKK2/PIM2/CHP1/CLK3/UHMK1/CSK/DCX/DYRK1A/MARK2/EPHA1/EPHA4/EPHA7/EPHA8/EPHB1/EPHB3/EPHB4/ERBB4/FGFR1/FGFR2/FGFR4/LMTK2/SMG1/MTOR/ABL2/MKNK2/GSK3B/EEF2K/IGF1R/INSR/JAK2/KDR/KIT/MAK/MAP3K3/MAP3K10/MAP3K11/NGF/NTRK2/MINK1/PAK1/PAK2/TAOK3/PDGFB/PDGFRA/PDPK1/NLK/CDK12/STK26/PIM1/TRPM7/PRKCA/CLK4/PTK2/RAP2C/BCR/WNK3/STK33/BMX/SRC/STK4/YES1/MAP3K12/MAPKAPK3/CALM1/CALM2/CALM3/CAMK2B/CAMK2D/CAMK2G…	80
GO:0048545	GO:0048545	response to steroid hormone	118/3493	368/18585	5.53775e-10	7.2399e-09	4.52342e-09	PTPRU/PDCD7/CDKN1B/CITED2/PGRMC2/CEBPA/AKAP13/FBXO32/ADCYAP1/COL1A1/ADM/PPARGC1B/CTGF/CTNNB1/CREBRF/CYP27B1/DUSP1/EDN1/EGR1/ELK1/EP300/ESR1/ESRRA/ESRRB/ESRRG/ETS1/FECH/ACSL6/FOS/FOSL2/WBP2/NR5A2/GATA4/GATA6/GBA/GHR/GOT1/NR3C1/GSTM3/STRN3/H2AFZ/HNF4G/HNMT/IDH1/IGF2/IHH/AQP1/IL10/AQP4/AR/ISL1/JUNB/KCNJ11/KRAS/MDK/NR3C2/MMP14/MMP15/MYOG/ATP1A3/NGF/NOTCH1/NRF1/NR4A2/LEF1/PDGFB/PPARA/SLC25A36/MAPK1/PS…	118
GO:0043069	GO:0043069	negative regulation of programmed cell death	225/3493	823/18585	5.65954e-10	7.38517e-09	4.61418e-09	HIPK3/PSME3/TOPORS/CDKN1B/CITED2/CEBPB/HYOU1/ATG7/STAMBP/CFL1/CHL1/ZMYND11/PPARGC1A/PIM2/PDCD10/ADCYAP1/AGAP2/CCR7/CNTFR/CSNK2A1/CTNNB1/DDX3X/DHCR24/TSC22D3/DUSP1/EDN1/EGR1/EGR2/EGR4/CTTN/ERBB4/MECOM/EYA1/FGA/FGFR2/FOXC1/FOXO1/PELI3/GABRB2/GABRB3/SGMS1/SIN3A/ZNF385A/GATA6/GDNF/ABL2/FOXP1/GCLC/PGAP2/TOX3/SFN/GRIK2/HIPK2/GRIN1/GRINA/SLC25A4/GSK3B/HTT/HDAC1/HDAC2/HGF/NRG1/HMGCR/APBB2/HPN/XIAP/ID1/IG…	225
GO:0043632	GO:0043632	modification-dependent macromolecule catabolic process	156/3493	525/18585	5.81769e-10	7.57723e-09	4.73419e-09	HDAC6/HUWE1/PSME3/TRIM13/TOPORS/TRIB1/UBE4B/ARIH2/CEBPA/GIPC1/USP19/WWP1/CIT/UHRF2/AGAP3/SOCS4/UBR3/VPS37A/UBXN2B/CSNK1D/CSNK1E/CSNK2A1/CSNK2A2/DAB2IP/CYLD/RNF217/FBXO45/USP12/FBXO21/USP33/FBXL7/FBXW11/NEDD4L/USP24/KCTD13/RNF144B/RCHY1/TRPC4AP/FBXL3/FBXL5/KLHL3/FBXO10/FBXO9/AMFR/RNF11/USP21/GCLC/HECTD4/TRIB2/GSK3A/GSK3B/SENP1/UBE2K/SPOPL/USP50/ARRB2/SMAD7/DNAJB9/ATXN3/TRIM67/NEDD4/PARK2/PCBP2/UBX…	156
GO:0060548	GO:0060548	negative regulation of cell death	236/3493	872/18585	5.84074e-10	7.59296e-09	4.74401e-09	HIPK3/PSME3/TOPORS/CDKN1B/CITED2/CEBPB/HYOU1/ATG7/STAMBP/CFL1/CHL1/ZMYND11/PPARGC1A/PIM2/PDCD10/ADCYAP1/AGAP2/CCR7/CNTFR/PACRG/CSNK2A1/CTGF/CTNNB1/DDX3X/DHCR24/TSC22D3/DUSP1/EDN1/EGR1/EGR2/EGR4/CTTN/ERBB4/MECOM/EYA1/FGA/FGF2/FGFR2/FOXC1/FOXO1/PELI3/GABRB2/GABRB3/SGMS1/SIN3A/ZNF385A/GATA6/GDNF/ABL2/FOXP1/GCLC/PGAP2/TOX3/SFN/GRIK2/HIPK2/GRIN1/GRINA/SLC25A4/GSK3B/HTT/HDAC1/HDAC2/HGF/NRG1/HMGCR/APBB2…	236
GO:0002790	GO:0002790	peptide secretion	86/3493	243/18585	6.08242e-10	7.89232e-09	4.93105e-09	CPLX1/ADCYAP1/CNR1/ACVR1C/ADRA2A/SLC30A8/DRD2/ABCA1/EDN1/EDN3/EFNA5/EPHA5/RFX6/FGA/RAB11FIP2/SIRT4/SEC11A/MYRIP/GJA1/GLP1R/PCLO/GLUD1/GLUL/ILDR1/SLC25A4/HTT/HMGCR/AQP1/INHBB/IRS1/ISL1/ITPR2/ITPR3/JAK2/KCNJ11/SNX19/NEUROD1/PARK2/PAX6/SIDT2/PCSK1/CDK16/PDE3B/RAB8B/PFKFB2/PPP3CA/SMPD3/UBE2Q1/CHD7/PRKAR1A/PRKAR2A/PRKCA/PRKCE/NLGN2/RAB1A/RAP1A/CPLX3/SPCS3/S100A8/SFRP1/SNAP25/SOX4/STX1A/STXBP3/VAMP2/TC…	86
GO:0097479	GO:0097479	synaptic vesicle localization	53/3493	124/18585	6.44999e-10	8.34218e-09	5.21212e-09	CPLX1/CACFD1/STX1B/BTBD9/RIMS4/CTNNB1/ZDHHC15/DLG4/DPYSL2/FGFR2/NLGN1/RIMS1/UNC13A/SYT11/PIP5K1C/SYT14/AP3M1/PCLO/GRIK5/PACSIN1/PARK2/RAB8B/PFN2/PTEN/DENND1A/RAB3B/RAB5A/RAP1A/RAP1B/CPLX3/SH3GL2/SNAP25/SNCA/STX1A/STX3/VAMP2/SYP/SYT1/SYT4/SYNDIG1/CANX/PICALM/EEA1/SYT3/DOC2A/SYDE1/AP3B1/SNAP23/SYNJ1/NRXN1/RAB3D/SNPH/RIMS3	53
GO:0030855	GO:0030855	epithelial cell differentiation	166/3493	568/18585	6.45325e-10	8.34218e-09	5.21212e-09	CDK6/KLF2/BASP1/SEC24B/CEBPB/FRS2/RAB10/FOXP4/TPP1/FRMD6/CNN3/COL4A1/CREB1/E2F7/CTNNB1/CYP27B1/BMPER/ARX/DLX3/DLX6/JAG1/E2F4/EDN3/ERBB4/EREG/ESR1/EYA1/EZH2/RFX6/FGFR1/FGFR2/FNDC3A/KDM6B/DICER1/CLIC4/PPP1R16B/GATA4/GATA6/LATS2/GDNF/B4GALT1/GJA1/GLI2/SFN/DLL1/YIPF6/RAPGEF1/GSK3A/GSK3B/GSTM3/TFCP2L1/HDAC1/HDAC2/NRG1/HNRNPH3/HOXA5/HOXA7/HOXB5/ID1/RBPJ/IHH/IL13/INSM1/IRF6/ITGA2/KDR/KIT/KRT10/INSC/LIF/…	166
GO:0006897	GO:0006897	endocytosis	173/3493	598/18585	6.60535e-10	8.52287e-09	5.32501e-09	ATP9A/ACTR2/CDH13/WASF2/VAV3/CAP1/HYOU1/CFL1/CACFD1/PACSIN2/SNX18/TUSC2/BTBD9/AP2M1/AP1S1/ADD1/CLCN5/CLTC/COL1A1/COL1A2/COL3A1/COL4A1/COL4A2/ADM/SSC4D/LDLRAD3/CSK/CSNK1A1/CSNK1D/CSNK1E/WIPF2/ADRBK1/SBSPON/ZDHHC15/AP2A1/DLG4/DPYSL2/DRD2/ABCA1/SCAMP5/UNC13D/CTTN/C9orf72/NLGN1/EPN2/UNC13A/USP33/ARC/NEDD4L/PIP5K1C/CORO1C/NECAP1/CLIP3/DNM3/LDLRAP1/GAPVD1/GATA2/GHR/ABL2/SCARA5/ILDR1/GRB2/GRIA1/ABR/PACS…	173
GO:0030278	GO:0030278	regulation of ossification	67/3493	173/18585	6.64259e-10	8.55496e-09	5.34506e-09	HDAC5/TOB1/CDK6/CEBPA/CEBPB/TOB2/CLIC1/CSF1/CTNNB1/CYP27B1/DDX5/JAG1/ECM1/EGR2/ESRRA/FBN2/FGFR2/CHSY1/NPNT/NIPBL/GJA1/GPM6B/HGF/ID1/IGFBP5/RBPJ/IL6R/MIA3/LRP4/LRP6/SMAD3/SMAD5/MEF2C/NOTCH1/PBX1/SUCO/SUFU/BCOR/TXLNG/ANKH/CTNNBIP1/SMURF1/PTCH1/PTH/PTK2/RORB/SFRP1/SKI/BMP2/BMPR1B/BMPR2/SOX2/SOX9/SOX11/TFAP2A/TGFB2/WNT5A/WNT7B/AXIN2/TP63/CHRD/ACVR1/PKDCC/ACVR2A/NOG/ACVR2B/HDAC4	67
GO:0060627	GO:0060627	regulation of vesicle-mediated transport	114/3493	353/18585	6.7619e-10	8.69243e-09	5.43095e-09	PDCD6IP/CDH13/SEC24B/CPLX1/RAB10/PACSIN2/STX1B/BTBD9/ADD1/STXBP5/RIMS4/CSK/ADRA2A/AP1G1/SLC30A8/DLG4/DRD2/SCAMP5/UNC13D/FGA/NLGN1/SYT11/DNAJC13/NEDD4L/NCS1/RAB26/CLIP3/LDLRAP1/GATA2/B4GALT1/ABL2/PCLO/ABR/GRIK5/PACSIN1/EHD2/HMGB1/HNRNPK/IL13/INSIG1/ITGA2/RAB15/ARRB2/NOTCH1/PARK2/ANKFY1/PDPK1/RAB8B/PFN2/RAB4B/SYNJ2BP/PRKAA1/MAPK1/SAR1A/GOPC/PTEN/MIB1/RAB3B/RAB5A/RAB5B/RAB27B/RAC1/RALA/RALB/RAP1A/RA…	114
GO:0030072	GO:0030072	peptide hormone secretion	84/3493	236/18585	6.97807e-10	8.95368e-09	5.59418e-09	CPLX1/ADCYAP1/CNR1/ACVR1C/ADRA2A/SLC30A8/DRD2/EDN1/EDN3/EFNA5/EPHA5/RFX6/FGA/RAB11FIP2/SIRT4/SEC11A/MYRIP/GJA1/GLP1R/PCLO/GLUD1/GLUL/ILDR1/SLC25A4/HTT/HMGCR/AQP1/INHBB/IRS1/ISL1/ITPR2/ITPR3/JAK2/KCNJ11/SNX19/NEUROD1/PARK2/PAX6/SIDT2/PCSK1/CDK16/PDE3B/RAB8B/PFKFB2/PPP3CA/SMPD3/UBE2Q1/CHD7/PRKAR1A/PRKAR2A/PRKCA/PRKCE/NLGN2/RAB1A/RAP1A/CPLX3/SPCS3/SFRP1/SNAP25/SOX4/STX1A/STXBP3/VAMP2/TCF7L2/VGF/CACN…	84
GO:0072073	GO:0072073	kidney epithelium development	58/3493	142/18585	8.59173e-10	1.10038e-08	6.87506e-09	GDF11/BASP1/CTNNB1/BMPER/DLG1/JAG1/EYA1/FGF2/FGFR1/FGFR2/FOXC1/FOXD1/NPNT/KLHL3/GDNF/AQP11/DLL1/HOXA11/HOXB7/AQP1/LIF/SMAD3/SMAD4/SMAD5/SMAD7/SMAD9/MEF2C/NOTCH1/PBX1/PDGFB/SIX4/LGR4/CTNNBIP1/PTCH1/TSHZ3/PTPRO/RARA/RARB/RET/ROBO2/BDNF/SALL1/SDC1/SDC4/SFRP1/BMP2/SOX9/WNT7B/WT1/CALB1/FAT4/DCHS1/NOG/ADIPOQ/MAGED1/CD44/MTSS1/MAGI2	58
GO:0033993	GO:0033993	response to lipid	200/3493	717/18585	8.98424e-10	1.14852e-08	7.17585e-09	PTPRU/PDCD7/TRIB1/CDKN1B/CITED2/PGRMC2/CEBPA/CEBPB/CXCL13/PPARGC1A/ADCY6/FZD10/AKAP13/DUSP10/FBXO32/ADCYAP1/ADD1/CCR7/CNP/CNR1/COL1A1/ADM/PPARGC1B/MAPK14/CTGF/CTNNB1/DAB2IP/CREBRF/CYP27B1/ASXL1/DUSP1/ABCA1/EDN1/EGR1/ELK1/EP300/EPHA3/ESR1/ESRRA/ESRRB/ESRRG/ETS1/FECH/ACSL6/ZCCHC11/FOS/FOSL2/WBP2/NR5A2/SGMS1/GATA4/GATA6/GBA/GHR/ABL2/FOXP1/GNB1/GOT1/ABR/NR3C1/GSTM3/STRN3/H2AFZ/HNF4G/HNMT/IDH1/PALM3/I…	200
GO:0022612	GO:0022612	gland morphogenesis	53/3493	125/18585	9.16542e-10	1.16952e-08	7.30706e-09	SEMA3A/CEBPB/FRS2/EDAR/CSF1/DAG1/EDA/ESR1/ETV5/FGF7/FGFR1/FGFR2/PLXND1/SULF1/B4GALT1/GLI2/NR3C1/HGF/HOXD13/HPN/IGF1R/IGFBP5/LRP6/NOTCH1/PAX6/PDGFB/PLAG1/PLXNA1/TET2/FBXW7/BTBD7/PTCH1/RARG/ROBO1/RPS6KA1/SFRP1/SLC12A2/SOX9/SRC/TBX2/TGFB2/TGFBR2/TNFAIP3/WNT5A/NCOA3/CAV3/TP63/NRP1/BTRC/NOG/NTN1/CD44/CDC42	53
GO:0015833	GO:0015833	peptide transport	100/3493	299/18585	9.20866e-10	1.17287e-08	7.32801e-09	CPLX1/EDAR/ADCYAP1/CNR1/ACVR1C/ADRA2A/CYLD/SLC30A8/DRD2/EDA/ABCA1/EDN1/EDN3/EFNA5/EPHA5/RFX6/FGA/RAB11FIP2/FBXW11/SIRT4/ABCB9/SEC11A/MYRIP/GJA1/GLP1R/PCLO/GLUD1/GLUL/ILDR1/SLC25A4/HTT/HMGCR/AQP1/IL10/INHBB/IRS1/ISL1/ITPR2/ITPR3/JAK2/KCNJ11/RHOA/SNX19/NEUROD1/PARK2/PAX6/SIDT2/PCSK1/CDK16/PDE3B/RAB8B/PFKFB2/PPM1A/PPM1B/PPP3CA/SMPD3/UBE2Q1/CHD7/PRKAR1A/PRKAR2A/PRKCA/PRKCE/PTGS2/NLGN2/RAB1A/RAP1A/CPL…	100
GO:0035051	GO:0035051	cardiocyte differentiation	47/3493	105/18585	9.32135e-10	1.18505e-08	7.40405e-09	SPEG/NEBL/ATG7/BVES/CXADR/ADRB1/JAG1/KDM6B/DICER1/TENM4/GATA4/GATA6/GSK3A/HDAC2/NRG1/RBPJ/ISL1/LMNA/LRP6/SMAD4/MEF2A/MEF2C/MYH10/NOTCH1/PDGFRA/PITX2/SOX6/RARA/RARB/RXRB/MAP2K4/BMP2/SRF/TBX2/TBX5/TGFB2/TSC1/COL14A1/WT1/CALR/CAMK2D/EOMES/CAV3/WNT3A/ACVR1/MYLK3/ATG5	47
GO:0043066	GO:0043066	negative regulation of apoptotic process	222/3493	814/18585	9.34669e-10	1.18609e-08	7.41056e-09	HIPK3/PSME3/TOPORS/CDKN1B/CITED2/CEBPB/HYOU1/ATG7/STAMBP/CFL1/CHL1/ZMYND11/PPARGC1A/PIM2/PDCD10/ADCYAP1/AGAP2/CCR7/CNTFR/CSNK2A1/CTNNB1/DDX3X/DHCR24/TSC22D3/DUSP1/EDN1/EGR1/EGR2/EGR4/CTTN/ERBB4/EYA1/FGA/FGFR2/FOXC1/FOXO1/PELI3/GABRB2/GABRB3/SGMS1/SIN3A/ZNF385A/GATA6/GDNF/ABL2/FOXP1/GCLC/PGAP2/TOX3/SFN/GRIK2/HIPK2/GRIN1/GRINA/GSK3B/HTT/HDAC1/HDAC2/HGF/NRG1/HMGCR/APBB2/HPN/XIAP/ID1/IGF1R/IHH/AQP1/I…	222
GO:0071375	GO:0071375	cellular response to peptide hormone stimulus	107/3493	327/18585	9.83104e-10	1.24527e-08	7.7803e-09	HDAC5/SORBS1/ADCY2/FRS2/RAB10/ADCY5/ADCY6/ADCY8/OSBPL8/ADCY9/CPEB2/CSK/CTNNB1/KLB/EDN1/EGR1/EIF4B/EIF4G1/FGF2/FGF5/FGF7/FGF9/FGFR1/FGFR2/FGFR4/WDTC1/FOXO1/KANK1/ACSL6/ATP6V1C2/MTOR/GAB1/GHR/GLP1R/GNB1/GNB2/GNG5/GOT1/GRB2/GRB10/GSK3A/EEF2K/IDE/IGF1R/IGF2/INHBB/INSR/IRS1/JAK2/KRAS/MAX/FOXO4/NRAS/PAK1/PAX6/PDE3B/PRKAG2/PDK4/PDPK1/CAB39/RAB8B/INPP5K/ATP6V1A/ATP6V1B2/PIK3C2A/PIK3R1/GPR173/PPM1A/PID1/P…	107
GO:0051603	GO:0051603	proteolysis involved in cellular protein catabolic process	164/3493	563/18585	1.06707e-09	1.34915e-08	8.42937e-09	HDAC6/PDCD6IP/HUWE1/PSME3/TRIM13/TOPORS/TRIB1/UBE4B/ARIH2/CEBPA/CTSC/GIPC1/USP19/WWP1/CIT/UHRF2/AGAP3/SOCS4/UBR3/VPS37A/UBXN2B/CSNK1D/CSNK1E/CSNK2A1/CSNK2A2/DAB2IP/CYLD/RNF217/FBXO45/USP12/FBXO21/USP33/FBXL7/FBXW11/NEDD4L/USP24/KCTD13/RNF144B/RCHY1/TRPC4AP/FBXL3/FBXL5/KLHL3/FBXO10/FBXO9/GBA/AMFR/RNF11/USP21/GCLC/HECTD4/TRIB2/GSK3A/GSK3B/SENP1/UBE2K/SPOPL/IDE/USP50/ARRB2/SMAD7/DNAJB9/ATXN3/TRIM67/…	164
GO:0051588	GO:0051588	regulation of neurotransmitter transport	32/3493	59/18585	1.17442e-09	1.48114e-08	9.25405e-09	STX1B/RIMS4/DRD1/DRD2/NLGN1/RAB3GAP1/RIMS1/UNC13A/SYT11/GDNF/GPM6B/GRIK5/NAT8L/KCNC4/MEF2C/NF1/NGF/NOS1/NTRK2/PARK2/PFN2/RAB3B/RAB5A/RAP1A/RAP1B/CPLX3/SNCA/SNCG/STX1A/CACNA1A/PER2/RIMS3	32
GO:0042391	GO:0042391	regulation of membrane potential	104/3493	316/18585	1.17575e-09	1.48114e-08	9.25405e-09	KCNE3/HCN4/GJC1/PIAS3/BVES/STX1B/TUSC2/CHRNB1/ADCYAP1/CLIC1/C15orf27/SEZ6/CNR1/RIMS4/ADRB1/DLG1/DLG4/DMD/DPP6/DRD1/EDN1/NLGN1/RAB3GAP1/RIMS1/CUX2/NEDD4L/CNIH2/GJA1/GCLC/ANK3/GRIK2/GRIK3/GRIK5/GRIN1/GRIN2C/HTT/KCNIP2/KCNIP1/JUP/KCNA1/KCND2/KCNJ2/KCNJ11/KCNMA1/KCNN4/KCNQ1/KIF5B/SMAD7/MECP2/MEF2C/NEDD4/ATP1B1/ATP1B2/ATP1B3/ATP2A2/PEX5L/KCNK10/NLGN3/PID1/SLC25A36/PPP3CA/RELN/CELF4/SLC17A7/PTEN/NLGN4X…	104
GO:0038095	GO:0038095	Fc-epsilon receptor signaling pathway	70/3493	186/18585	1.19772e-09	1.50608e-08	9.40986e-09	RASGRP1/CDKN1B/VAV3/FRS2/CREB1/KLB/HBEGF/AGO4/ERBB4/EREG/FGF2/FGF5/FGF7/FGF9/FGFR1/FGFR2/FGFR4/PHLPP2/FOXO1/FOXO3/TNRC6B/FOS/MTOR/RICTOR/GAB1/TNRC6A/GRB2/GSK3A/GSK3B/NRG1/IRS1/ITPR2/ITPR3/KIT/KRAS/MAP3K1/FOXO4/NFATC1/NFATC3/NRAS/PAK1/PAK2/PDGFB/PDGFRA/PDPK1/PIK3R1/PPP3CA/PPP3R1/MAPK1/MAPK9/MAPK10/MAP2K7/PTEN/TNRC6C/TRIB3/RAC1/RAF1/MAP2K4/SHC1/SOS1/VAV2/CALM1/CALM2/CALM3/AKT1S1/IRS2/FGF18/CD28/GRA…	70
GO:0048588	GO:0048588	developmental cell growth	51/3493	119/18585	1.20297e-09	1.50994e-08	9.43393e-09	SEMA3A/ARIH2/SLC9A6/MGLL/WDR36/ADRB1/DCX/EMX1/CTTN/FGF13/GATA4/GOLGA4/GSK3A/GSK3B/APP/NGF/OMG/PAFAH1B1/NLGN3/RTN4/ISLR2/RARG/BDNF/CXCL12/SEMA3F/MAP2K4/RAPH1/SLIT1/BMPR2/SOX9/SRF/TGFBR2/COL14A1/WNT5A/KMT2D/RND2/NDEL1/CAMK2D/USP9X/CAV3/RAB11A/NRP2/NRP1/CDK5R1/WNT3A/SEMA5A/PLXNA4/DCLK1/LHX2/NTN1/ULK2	51
GO:0046620	GO:0046620	regulation of organ growth	37/3493	74/18585	1.27357e-09	1.59565e-08	9.96948e-09	BCL2L11/BASP1/ADRB1/ARX/ERBB4/FGF2/FGF9/FGFR1/FGFR2/FOXC1/WWC1/GATA4/GATA6/LATS2/GJA1/FLVCR1/GSK3A/HDAC2/NRG1/ACACB/RBPJ/MEF2C/NOTCH1/WWC3/PTEN/PTK2/SLC6A4/STK4/TBX2/TBX5/TCF7L2/TGFBR2/COL14A1/WT1/CAV3/NOG/CACNA2D2	37
GO:0001505	GO:0001505	regulation of neurotransmitter levels	71/3493	190/18585	1.30949e-09	1.63769e-08	1.02321e-08	CPLX1/STX1B/SLC32A1/RIMS4/DRD1/DRD2/NLGN1/RAB3GAP1/RIMS1/UNC13A/SYT11/PIP5K1C/SYT14/GDNF/GLS2/GLS/PCLO/GLUL/GPM6B/GRIK5/NAT8L/KCNC4/MEF2C/NF1/NGF/NOS1/NTRK2/PARK2/ZNF219/PDE1B/RAB8B/PFN2/SLC38A2/LIN7C/SLC17A7/RAB3B/RAB5A/RAP1A/RAP1B/CPLX3/SLC6A1/SLC6A4/SNAP25/SNCA/SNCG/STX1A/STX3/VAMP2/SYT1/SYT4/DAGLA/CACNA1A/CACNA1B/SLC38A1/SYN3/SYT3/BRSK1/DOC2A/PPFIA2/PPFIA1/SYDE1/SNAP23/PER2/SYNJ1/VAMP3/NRXN3/…	71
GO:0048168	GO:0048168	regulation of neuronal synaptic plasticity	28/3493	48/18585	1.36737e-09	1.70699e-08	1.06651e-08	DLG4/DRD2/EGR1/EGR2/RAB3GAP1/RIMS1/UNC13A/NCDN/ARC/GRIK2/GRIN1/GRM5/GSK3B/KIT/KRAS/NF1/NRAS/JPH3/RAB5A/BDNF/CPEB1/SNCA/SYP/SHISA9/CAMK2B/RAB11A/SYNGAP1/SYNGR1	28
GO:0007519	GO:0007519	skeletal muscle tissue development	59/3493	147/18585	1.38157e-09	1.72161e-08	1.07565e-08	HDAC5/ZBTB18/USP19/VAX1/ZNF689/COL19A1/MAPK14/DDX5/TSC22D3/EGR1/EGR2/EP300/FLNB/SIN3B/FOS/HLF/HMGCR/HOXD9/HOXD10/FOXN2/IGFBP5/MBNL1/MEF2C/MEF2D/MYOG/NF1/NOTCH1/NRAS/PAX7/CDON/SIX4/PITX1/PITX2/PPP3CA/GPCPD1/CYP26B1/ACTA1/RB1/HIVEP3/BCL9/RPS6KB1/DMRTA2/SHOX2/SKI/SOX11/FOXL2/KLF5/TCF7L2/NR2F2/XK/BTG2/EOMES/MEGF10/WNT3A/ACVR1/USP2/FOXP2/HDAC4/NR1D2	59
GO:0051650	GO:0051650	establishment of vesicle localization	72/3493	194/18585	1.42386e-09	1.77111e-08	1.10658e-08	RASGRP1/SEC24B/SEC24A/CPLX1/TMED2/CACFD1/KIF3A/STX1B/BTBD9/RIMS4/CTNNB1/ZDHHC15/DLG4/DYNC1I1/DPYSL2/FGFR2/NLGN1/RIMS1/UNC13A/SYT11/PIP5K1C/SYT14/AP3M1/PCLO/GRIK5/PACSIN1/HTT/KIF5B/PAFAH1B1/PARK2/RAB8B/PFN2/TMED9/FNBP1L/AP1AR/DENND1A/RAB1A/RAB3B/RAB5A/RAB27B/RAP1A/RAP1B/CPLX3/SH3GL2/SNAP25/SNCA/STX1A/STX3/VAMP2/SYP/SYT1/SYT4/NDEL1/CANX/PICALM/EEA1/SYT3/DOC2A/CUL3/SYDE1/AP3B1/RAB11A/SNAP23/SYNJ1/WA…	72
GO:0050673	GO:0050673	epithelial cell proliferation	105/3493	321/18585	1.43773e-09	1.78516e-08	1.11535e-08	CDH13/CDK6/CDKN1B/CEBPB/FRS2/PDCD10/CTNNB1/DAB2IP/BMPER/DLG1/DLX6/ECM1/EREG/ESR1/EYA1/C6orf89/FGF2/FGF7/FGF9/FGFR2/VASH1/SULF1/MTOR/RICTOR/PPP1R16B/B4GALT1/GJA1/C5AR2/GLUL/SFN/HOXA5/HPN/IGFBP5/IHH/IRF6/ITGB3/KDR/KIT/LAMC1/LRP6/ARNT/SMAD3/MEF2C/MMP14/NF1/NFIB/NOTCH1/PAX6/SIDT2/PDGFB/SIX4/DLL4/AGGF1/FBXW7/LGR4/PRKCA/MAPK1/PTCH1/PTEN/PTPRK/PTPRM/RB1/CCND1/BCL2L2/ROBO1/RPS6KA1/RREB1/SCN5A/CXCL12/SFRP…	105
GO:0060079	GO:0060079	regulation of excitatory postsynaptic membrane potential	29/3493	51/18585	1.59461e-09	1.9764e-08	1.23484e-08	STX1B/SEZ6/DLG4/NLGN1/RAB3GAP1/RIMS1/CUX2/GRIK2/GRIK5/GRIN1/GRIN2C/MECP2/MEF2C/NLGN3/PPP3CA/RELN/CELF4/SLC17A7/PTEN/NLGN4X/NLGN2/BDNF/ATXN1/SNCA/STX1A/NPFF/MTMR2/NRXN1/RIMS2	29
GO:0021761	GO:0021761	limbic system development	39/3493	81/18585	1.8715e-09	2.31543e-08	1.44666e-08	CDK6/SEMA3A/ZBTB18/DRD1/DRD2/EPHA5/ETS1/ALDH1A3/FGF13/FGFR1/FGFR2/RAB3GAP1/CNTNAP2/GSK3B/HDAC2/LMX1A/MDK/NEUROD1/NF2/PAFAH1B1/LEF1/PITX2/POU3F2/RELN/PTEN/BCAN/SRF/NR2E1/TSC1/LRP8/BTG2/NR4A3/USP9X/NCOA1/NRP1/CDK5R1/WNT3A/HAP1/ZEB2	39
GO:0060078	GO:0060078	regulation of postsynaptic membrane potential	31/3493	57/18585	1.94835e-09	2.40621e-08	1.50338e-08	STX1B/ADCYAP1/SEZ6/ADRB1/DLG4/NLGN1/RAB3GAP1/RIMS1/CUX2/GRIK2/GRIK5/GRIN1/GRIN2C/MECP2/MEF2C/NLGN3/PPP3CA/RELN/CELF4/SLC17A7/PTEN/NLGN4X/NLGN2/BDNF/ATXN1/SNCA/STX1A/NPFF/MTMR2/NRXN1/RIMS2	31
GO:0009894	GO:0009894	regulation of catabolic process	199/3493	719/18585	1.98302e-09	2.44466e-08	1.5274e-08	TOB1/PSME3/TRIM13/TRIB1/CDKN1B/CEBPA/ATG7/RRAGA/CSPG5/CTSC/GIPC1/USP19/PPARGC1A/PIM2/LZTS1/EGLN2/AGAP2/SOCS4/CNR1/HAPLN1/CSNK1D/CSNK1E/CSNK2A1/CSNK2A2/ADRA2A/DAB2IP/CREBRF/DUSP1/TXLNA/CPEB3/ATG14/ACIN1/WDFY3/USP33/MYCBP2/FOXO1/TNRC6B/GGA3/ATG4B/MTCL1/NEDD4L/USP24/LARP1/SF3B3/MTOR/RCHY1/FBXL5/GATA4/GBA/GJA1/PABPC1/ABL2/USP21/GCLC/GPD1/TRIB2/GRIN2C/GSK3A/GSK3B/SENP1/CNOT7/NRG1/UBE2K/APAF1/NANOS1/IL…	199
GO:0030001	GO:0030001	metal ion transport	209/3493	763/18585	1.9913e-09	2.4505e-08	1.53105e-08	KCNE3/HCN4/CDKN1B/SLC9A6/AHCYL1/CACFD1/CHP1/ADCYAP1/GRIN3A/CLTC/C15orf27/CCR7/NIPA1/TRPM6/CTGF/CTNNB1/ADRA2A/ADRB1/SLC35G1/CYP27B1/SLC30A8/DIAPH1/DLG1/DMD/DPP6/DRD1/DRD2/EDN3/SLC5A9/FGF2/FKBP1A/RASA3/LMTK2/FKBP4/NEDD4L/ZDHHC17/NCS1/SLC39A14/KCNE4/ATP6V1C2/TRPC4AP/KLHL3/GJA1/BBC3/STK39/GNAI2/GPM6A/CRACR2B/SLC9A9/SCARA5/ANK3/GRIN1/GRM6/GRM7/HTT/KCNIP3/KCNIP2/KCNIP1/HPN/AQP1/AQP2/IL13/IREB2/ITPR2/IT…	209
GO:0046879	GO:0046879	hormone secretion	97/3493	291/18585	1.998e-09	2.45438e-08	1.53348e-08	CPLX1/NMU/ADCYAP1/CNR1/ACVR1C/ADM/CREB1/ADRA2A/SLC30A8/DRD2/EDN1/EDN3/EFNA5/EPHA5/RFX6/FGA/RAB11FIP2/SIRT4/SEC11A/MYRIP/GJA1/GLP1R/PCLO/GLUD1/GLUL/ILDR1/SLC25A4/HTT/HMGCR/AQP1/INHBB/IRS1/ISL1/ITPR2/ITPR3/JAK2/KCNJ11/LIF/SNX19/LY6E/NEUROD1/PARK2/PAX6/SIDT2/PCSK1/CDK16/PDE3B/RAB8B/PFKFB2/PPP3CA/SMPD3/UBE2Q1/CHD7/PRKAR1A/PRKAR2A/PRKCA/PRKCE/NLGN2/RAB1A/RAP1A/CPLX3/SPCS3/SFRP1/SNAP25/SOX4/SOX11/STX1A…	97
GO:0043523	GO:0043523	regulation of neuron apoptotic process	70/3493	188/18585	2.04102e-09	2.50278e-08	1.56371e-08	BCL2L11/CEBPB/STAMBP/CHL1/PPARGC1A/EGLN2/AGAP2/CNTFR/EGR1/EPHA7/FOXO3/TRIM2/G6PD/GABRB2/GABRB3/GDNF/BBC3/GCLC/TOX3/GRIK2/HIPK2/GRIK5/GRIN1/NR3C1/HTT/KCNIP3/FASLG/ISL1/JAK2/KRAS/MCL1/MDK/MECP2/MEF2C/ASCL1/MAP3K11/NF1/NGF/NONO/NRAS/NTRK2/NR4A2/PARK2/SIX4/POU4F1/OXR1/FBXW7/PRKCI/MAP2K7/BCL2L1/BDNF/MAP2K4/SET/SNCA/SRPK2/TFAP2A/TGFB2/CACNA1A/BTG2/NR4A3/CPEB4/CASP3/TFAP2D/AKT1S1/TP63/NRP1/SYNGAP1/CDK5R…	70
GO:0061351	GO:0061351	neural precursor cell proliferation	52/3493	124/18585	2.10183e-09	2.57279e-08	1.60745e-08	FRS2/RAB10/VAX1/ADCYAP1/KCTD11/CTNNB1/CEP120/ARX/DRD2/EPHB1/FGF13/FGFR1/FGFR2/FOXO1/FOXO3/ACSL6/GATA2/RAPGEF1/INSM1/LRP6/ASCL1/NF1/NF2/NOTCH1/PAFAH1B1/PAX6/CDON/LEF1/POU3F2/DLL4/PTBP2/RORA/RRM1/RSU1/BDNF/SALL1/ZNF335/DMRTA2/SIX3/SLC6A4/SOX2/TACC1/NR2E1/DAGLA/BTG2/FZD3/FZD6/ZNF503/WNT3A/NUMBL/SETD1A/ZEB2	52
GO:0010638	GO:0010638	positive regulation of organelle organization	136/3493	450/18585	2.25163e-09	2.75129e-08	1.71898e-08	PDCD6IP/BCL2L11/HUWE1/ACTR2/ABI2/TENM1/CDKN1B/KATNB1/ARIH2/CDC42EP2/CDC42EP3/CFL1/PPARGC1A/YWHAQ/STMN2/JDP2/CCR7/MIEF2/JMY/CTGF/CTNNB1/AMOT/DAZL/DLG1/DNMT3B/EDN1/EDN3/CTTN/EPHA1/EREG/MTF2/PPM1E/ATG14/ABLIM3/ARHGEF15/RAB3GAP1/WBP2/ARFIP2/CNOT6L/MTOR/RICTOR/PAN3/RAB3GAP2/NIPBL/SIN3A/PHF19/BBC3/GLS2/SFN/ANK1/GRB2/GSK3A/GSK3B/NRG1/HNMT/FMN1/IGF1R/IGF2/INSR/ITGAX/JARID2/RHOA/LIF/ARL2/SMAD3/MAP3K1/KMT2…	136
GO:0002520	GO:0002520	immune system development	213/3493	782/18585	2.33002e-09	2.84205e-08	1.77569e-08	HDAC5/BCL2L11/SH2B3/WASF2/CDK6/LRRC17/KLF2/CITED2/ARIH2/CEBPA/CEBPB/CXCL13/TOB2/CHD2/BVES/TUSC2/RASGRP4/ADD1/SP7/CCR7/ANKRD54/KLF6/PPARGC1B/CREB1/CRKL/ZBTB46/MAPK14/CSF1/RC3H1/CTNNB1/CYLD/JAG1/DTX1/EGR1/DMTN/HIPK1/EPHB3/ESRRA/ETS1/MECOM/FECH/FGFR2/FOXC1/ACIN1/SWAP70/FOXO3/FLI1/RCOR1/PRRC2C/NBEAL2/WDR7/DICER1/FOS/RBFOX2/SSBP3/MTOR/G6PD/GABPA/COL24A1/SIN3A/ZNF385A/GATA2/ABL2/FOXP1/GLI2/DLL1/ANK1/MK…	213
GO:0051402	GO:0051402	neuron apoptotic process	76/3493	211/18585	2.42326e-09	2.95058e-08	1.84349e-08	BCL2L11/CEBPB/STAMBP/CHL1/PPARGC1A/EGLN2/AGAP2/CNTFR/EGR1/EPHA7/FOXO3/TRIM2/G6PD/GABRB2/GABRB3/GDNF/BBC3/GCLC/TOX3/GRIK2/HIPK2/GRIK5/GRIN1/NR3C1/HTT/KCNIP3/APAF1/APP/FASLG/ISL1/JAK2/KRAS/MAX/MCL1/MDK/MECP2/MEF2C/ASCL1/MAP3K11/NF1/NGF/NONO/NRAS/NTRK2/NR4A2/PARK2/SIX4/POU4F1/OXR1/FBXW7/PRKCI/MAP2K7/RB1/BCL2L1/BDNF/SCN2A/MAP2K4/SET/SIAH1/SNCA/SRPK2/TFAP2A/TGFB2/CACNA1A/BTG2/NR4A3/CPEB4/CASP3/TFAP2D/…	76
GO:0042886	GO:0042886	amide transport	104/3493	320/18585	2.55527e-09	3.10584e-08	1.9405e-08	COL4A3BP/SLC19A2/CPLX1/EDAR/SLC46A1/ADCYAP1/CNR1/ACVR1C/ADRA2A/CYLD/SLC30A8/DRD2/EDA/ABCA1/EDN1/EDN3/EFNA5/EPHA5/RFX6/FGA/RAB11FIP2/FBXW11/SIRT4/ABCB9/SEC11A/MYRIP/GJA1/GLP1R/PCLO/GLUD1/GLUL/ILDR1/SLC25A4/HTT/HMGCR/AQP1/IL10/INHBB/IRS1/ISL1/ITPR2/ITPR3/JAK2/KCNJ11/RHOA/SNX19/NEUROD1/PARK2/PAX6/SIDT2/PCSK1/CDK16/PDE3B/RAB8B/PFKFB2/PPM1A/PPM1B/PPP3CA/SMPD3/UBE2Q1/CHD7/PRKAR1A/PRKAR2A/PRKCA/PRKCE/PT…	104
GO:0044257	GO:0044257	cellular protein catabolic process	168/3493	587/18585	2.78157e-09	3.37497e-08	2.10865e-08	HDAC6/PDCD6IP/HUWE1/PSME3/TRIM13/TOPORS/TRIB1/UBE4B/ARIH2/CEBPA/CTSC/GIPC1/USP19/WWP1/CIT/UHRF2/AGAP3/SOCS4/UBR3/VPS37A/UBXN2B/CSNK1D/CSNK1E/CSNK2A1/CSNK2A2/DAB2IP/CYLD/RNF217/FBXO45/USP12/FBXO21/USP33/FBXL7/FBXW11/NEDD4L/USP24/KCTD13/RNF144B/RCHY1/TRPC4AP/FBXL3/FBXL5/KLHL3/FBXO10/FBXO9/GBA/AMFR/RNF11/USP21/GCLC/HECTD4/TRIB2/GSK3A/GSK3B/SENP1/UBE2K/SPOPL/IDE/USP50/ARRB2/SMAD7/DNAJB9/ATXN3/TRIM67/…	168
GO:0007612	GO:0007612	learning	50/3493	118/18585	2.78793e-09	3.37676e-08	2.10977e-08	ATP8A1/CTNND2/DLG4/DRD1/DRD2/FGF13/NLGN4Y/SHANK2/SORCS3/ARC/FOS/CNTNAP2/ABL2/GRIN1/GRM5/GRM7/HTT/HMGCR/APP/KIT/KRAS/MECP2/NF1/ATP1A3/NRAS/NTRK2/PARK2/PDE1B/NLGN3/RELN/PAK7/JPH3/PTGS2/SLC12A5/NLGN4X/BDNF/ATXN1/SLC6A1/SRF/BTG2/FOSL1/PPP1R1B/JPH4/ATAD1/TANC1/PDE8B/SYNGAP1/NRXN3/NRXN1/FOXP2	50
GO:0030099	GO:0030099	myeloid cell differentiation	108/3493	337/18585	3.0597e-09	3.69945e-08	2.31138e-08	WASF2/CDK6/LRRC17/KLF2/CEBPA/CEBPB/TOB2/RASGRP4/ADD1/CCR7/ANKRD54/PPARGC1B/CREB1/ZBTB46/MAPK14/CSF1/CTNNB1/JAG1/DMTN/ESRRA/ETS1/FECH/ACIN1/FOXO3/FLI1/RCOR1/NBEAL2/FOS/RBFOX2/MTOR/G6PD/GABPA/ZNF385A/GATA2/FOXP1/DLL1/ANK1/FLVCR1/HIPK2/SENP1/HMGB3/HOXA5/HOXA7/HOXA9/HOXB7/HOXB8/RBPJ/IREB2/JAK2/JUNB/KIT/LIF/ARNT/SMAD5/MEF2C/MEIS1/MEIS2/MFAP2/MITF/NF1/NFATC1/NFE2L1/SLC11A2/PAFAH1B1/LEF1/PDE2A/PDE1B/KLF…	108
GO:0048704	GO:0048704	embryonic skeletal system morphogenesis	43/3493	95/18585	3.13897e-09	3.78868e-08	2.36713e-08	IRX5/COL11A1/CTNNB1/RDH10/DLG1/EYA1/FGFR2/SATB2/NIPBL/FLVCR1/HOXA3/HOXA5/HOXA7/HOXA11/HOXB5/HOXB6/HOXB7/HOXB8/HOXC9/HOXC11/HOXD9/HOXD10/HSPG2/NDST1/SMAD3/MDFI/MEF2C/MMP14/MYCN/PDGFRA/SIX4/PRRX1/ALX4/SHOX2/SOX11/TBX15/ZEB1/TFAP2A/TGFBR1/TGFBR2/GRHL2/AXIN1/NOG	43
GO:0032869	GO:0032869	cellular response to insulin stimulus	82/3493	235/18585	3.24297e-09	3.90738e-08	2.44129e-08	HDAC5/SORBS1/FRS2/RAB10/OSBPL8/CPEB2/KLB/EGR1/EIF4B/EIF4G1/FGF2/FGF5/FGF7/FGF9/FGFR1/FGFR2/FGFR4/WDTC1/FOXO1/KANK1/ACSL6/ATP6V1C2/MTOR/GAB1/GOT1/GRB2/GRB10/GSK3A/EEF2K/IDE/IGF1R/IGF2/INHBB/INSR/IRS1/KRAS/FOXO4/NRAS/PAK1/PAX6/PDE3B/PRKAG2/PDK4/PDPK1/CAB39/RAB8B/INPP5K/ATP6V1A/ATP6V1B2/PIK3C2A/PIK3R1/PPM1A/PID1/PHIP/STRADB/PRKAA1/PRKAB2/PRKCA/PRKCD/PRKCI/MAPK1/NCOA5/TRIB3/RAF1/RHEB/RPS6KB1/CPEB1/SH…	82
GO:0010959	GO:0010959	regulation of metal ion transport	94/3493	282/18585	3.5336e-09	4.25016e-08	2.65546e-08	KCNE3/AHCYL1/CHP1/ADCYAP1/CTNNB1/ADRA2A/ADRB1/DIAPH1/DLG1/DMD/DPP6/DRD1/DRD2/EDN3/FKBP1A/NEDD4L/GJA1/STK39/GNAI2/CRACR2B/ANK3/GRM6/HTT/KCNIP3/KCNIP2/KCNIP1/AQP2/IL13/KCNJ2/KCNN2/KCNQ1/KIF5B/ARRB2/MYLK/NEDD4/NGF/ATP1B1/ATP1B2/ATP1B3/NOS1/ATP2B2/ATP2B4/BPIFA1/PDE4B/PDE4D/PDGFB/PDPK1/CAB39/INPP5K/SERPINE2/PIK3C2A/PRKCE/CEMIP/JPH3/PTGS2/STIM2/DPP10/SPTBN4/PTPN3/SCN1B/SCN2B/SCN4B/SCN5A/CXCL12/WNK3/SNC…	94
GO:0035270	GO:0035270	endocrine system development	55/3493	136/18585	3.56897e-09	4.28525e-08	2.67738e-08	CDK6/CITED2/ADCYAP1/CREB1/CRKL/DRD2/ETS1/RFX6/FOXO1/NR5A2/GATA2/GATA6/DKK3/GLI2/NR3C1/GSK3A/GSK3B/MNX1/HNF4G/HOXA3/HOXA5/RBPJ/IL6R/INSM1/ISL1/LY6E/SMAD3/MDK/ASCL1/MSX1/NEUROD1/NF1/PAX6/PBX1/SIDT2/PDE3B/PDGFRA/PDPK1/PITX1/PITX2/POU3F2/RHEB/SALL1/SIX3/BMP2/SOX2/SOX4/SOX9/TCF7L2/TGFBR1/WNT5A/WT1/ARID5B/NOG/ONECUT2	55
GO:0060828	GO:0060828	regulation of canonical Wnt signaling pathway	79/3493	224/18585	3.59701e-09	4.31143e-08	2.69374e-08	CDH2/FRAT1/PSME3/COL1A1/TMEM198/AMER1/MAPK14/CSNK1A1/CSNK1D/CSNK1E/CTNNB1/CTNND1/DAB2IP/CYLD/EDA/EGR1/CCNY/FGF9/FGFR2/ANKRD6/FOXO1/FOXO3/CTDNEP1/LATS2/DKK3/RAPGEF1/GSK3A/GSK3B/HDAC2/XIAP/RSPO2/RBPJ/ISL1/JUP/LRP4/LRP6/SMAD3/MLLT3/NOTCH1/LEF1/DACT1/UBR5/CDK14/NLE1/PPP2R3A/LGR4/PSMA4/PSMA5/PSMB2/PSMC4/PSMD7/PSMD11/PTPRO/SFRP1/SFRP5/SIAH2/BMP2/SOX2/SOX4/SOX9/SRC/STK4/TCF7L2/WNT5A/FZD5/TNKS2/AXIN1/AXI…	79
GO:0009914	GO:0009914	hormone transport	98/3493	298/18585	3.67759e-09	4.40039e-08	2.74932e-08	CPLX1/NMU/ADCYAP1/CNR1/ACVR1C/ADM/CREB1/ADRA2A/SLC30A8/DRD2/EDN1/EDN3/EFNA5/EPHA5/RFX6/FGA/RAB11FIP2/SIRT4/SEC11A/MYRIP/GJA1/GLP1R/PCLO/GLUD1/GLUL/ILDR1/SLC25A4/HTT/HMGCR/AQP1/INHBB/IRS1/ISL1/ITPR2/ITPR3/JAK2/KCNJ11/LIF/SNX19/LY6E/NEUROD1/PARK2/PAX6/SIDT2/PCSK1/CDK16/PDE3B/RAB8B/PFKFB2/PPP3CA/SMPD3/UBE2Q1/CHD7/PRKAR1A/PRKAR2A/PRKCA/PRKCE/NLGN2/RAB1A/RAP1A/CPLX3/SPCS3/SFRP1/SLC16A2/SNAP25/SOX4/SOX…	98
GO:0006836	GO:0006836	neurotransmitter transport	71/3493	194/18585	3.69544e-09	4.41164e-08	2.75635e-08	CPLX1/STX1B/SLC32A1/RIMS4/DRD1/DRD2/NLGN1/RAB3GAP1/RIMS1/UNC13A/SYT11/PIP5K1C/SYT14/GDNF/GLS2/GLS/PCLO/GLUL/GPM6B/GRIK5/NAT8L/KCNC4/MEF2C/NF1/NGF/NOS1/NTRK2/PARK2/RAB8B/PFN2/SLC38A2/SLC6A20/LIN7C/SLC17A7/RAB3B/RAB5A/RAP1A/RAP1B/CPLX3/SLC6A1/SLC6A4/SLC6A6/SNAP25/SNCA/SNCG/STX1A/STX3/VAMP2/SYT1/SYT4/CACNA1A/CACNA1B/SLC38A1/SYN3/SYT3/BRSK1/DOC2A/PPFIA2/PPFIA1/SYDE1/SNAP23/PER2/SYNJ1/VAMP3/NRXN3/NRXN…	71
GO:0032970	GO:0032970	regulation of actin filament-based process	99/3493	302/18585	3.69976e-09	4.41164e-08	2.75635e-08	GJC1/ACTR2/ABI2/WASF2/TENM1/DLC1/CDC42EP2/CDC42EP3/CFL1/CIT/FZD10/ADD1/FRMD6/CCR7/PLEKHH2/JMY/MTPN/CTGF/ADRB1/AMOT/DLG1/EDN1/EFNA5/CTTN/DMTN/EPHA1/EPHA3/EPHA5/PPM1E/ARHGEF15/KANK1/NEDD4L/CD2AP/ARFIP2/MTOR/RICTOR/GATA4/GJA1/ABL2/GPM6B/GRB2/TMOD2/HDAC2/FMN1/JUP/KCNJ2/KCNQ1/RHOA/SMAD3/MEF2C/MAP3K1/MYO1F/NF2/ATP2A2/PAK1/PARK2/PDE4B/PDE4D/PDGFRA/INPP5K/PFN1/PFN2/SERPINF2/SSH1/KIRREL/AP1AR/CCDC88A/PRKC…	99
GO:2001233	GO:2001233	regulation of apoptotic signaling pathway	116/3493	371/18585	4.03795e-09	4.80662e-08	3.00313e-08	BCL2L11/PDCD7/PSME3/HYOU1/CTSC/ZMYND11/YWHAQ/NACC2/CTNNB1/DAB2IP/CYLD/DDX3X/CTTN/EYA1/FGA/FGFR1/PELI3/SGMS1/ZNF385A/GDNF/BBC3/GCLC/PGAP2/SFN/GRINA/PDIA3/GSK3A/GSK3B/UBQLN1/HTT/HDAC2/HGF/NRG1/APAF1/FASLG/INHBB/AR/JAK2/LMNA/SMAD3/ARRB2/MCL1/MNT/MSX1/NF1/NFATC4/NONO/OPA1/G0S2/PAK2/PARK2/TAF9B/PLAGL2/NLE1/PHIP/USP47/FBXW7/PPP3R1/STRADB/PRKCD/MAPK9/TRIM39/ACKR3/PAK7/PTEN/BIRC6/MKL1/SH3RF1/CCAR2/RAD9A/…	116
GO:0001933	GO:0001933	negative regulation of protein phosphorylation	95/3493	287/18585	4.37375e-09	5.1974e-08	3.24729e-08	CTDSP2/HIPK3/CTDSPL/TRIB1/CDKN1B/CEBPA/DUSP10/CHP1/SOCS4/PAQR3/DAB2IP/SPRED1/DMD/DUSP1/DUSP3/DUSP4/DUSP9/SPRED2/DMTN/EPHA1/FKBP1A/PPM1E/ATG14/TRAF3IP1/GBA/LATS2/INPP5J/PDCD4/SFN/TRIB2/GSK3B/HMGCR/IGF1R/INSM1/LRP6/SMAD3/SMAD7/NF1/NF2/PAK2/PARK2/PAX6/TAOK3/PRKAG2/PDE4D/PDPK1/INPP5K/DDIT4/PID1/KIRREL/PRKAR1A/PRKAR2A/PRKCA/PRKCD/PMEPA1/PTEN/ZFYVE28/TRIB3/SNX6/RB1/RGS3/RGS4/SFRP1/SFRP5/AIDA/WNK1/SMPD1…	95
GO:0070201	GO:0070201	regulation of establishment of protein localization	194/3493	704/18585	4.61873e-09	5.47909e-08	3.42329e-08	HDAC6/BCL2L11/HUWE1/TENM1/ARIH2/SORBS1/SEC24A/EDAR/KDELR1/YWHAQ/KDELR2/RBPMS/CHP1/CCR7/MIEF2/CNR1/UHMK1/ACVR1C/MAPK14/CSK/ADRA2A/ADRB1/DAB2IP/CREBRF/CYLD/SLC30A8/DLG1/DRD2/EDA/SCAMP5/EFNA5/DMTN/EPHA5/ERBB4/RFX6/FGA/ABLIM3/KANK1/MTCL1/FBXW11/ICE1/SIRT4/SEC11A/CADM1/MTOR/MYRIP/CLIP3/LDLRAP1/GAPVD1/GDI1/GJA1/ABL2/FOXP1/BBC3/GLS2/C5AR2/GLP1R/GLUD1/GLUL/SFN/ANK3/GRIK5/SLC25A4/PDIA3/GSK3B/MDFIC/NRG1/HM…	194
GO:1901214	GO:1901214	regulation of neuron death	80/3493	229/18585	4.7243e-09	5.59474e-08	3.49554e-08	BCL2L11/CEBPB/STAMBP/CHL1/PPARGC1A/EGLN2/CHP1/AGAP2/CNTFR/CTNNB1/DHCR24/EGR1/ELK1/EPHA7/EPHB1/FOXO3/TRIM2/G6PD/GABRB2/GABRB3/GDNF/BBC3/GCLC/TOX3/GRIK2/HIPK2/GRIK5/GRIN1/NR3C1/HTT/KCNIP3/FASLG/IL13/ISL1/JAK2/KRAS/MCL1/MDK/MECP2/MEF2C/ASCL1/MAP3K11/NF1/NGF/NONO/NRAS/NTRK2/NR4A2/PARK2/SIX4/DDIT4/POU4F1/PPARA/OXR1/FBXW7/PRKCI/MAP2K7/BCL2L1/BDNF/MAP2K4/SET/SNCA/SRPK2/TFAP2A/TGFB2/CACNA1A/BTG2/NR4A3/CP…	80
GO:0008361	GO:0008361	regulation of cell size	46/3493	106/18585	4.75418e-09	5.6205e-08	3.51164e-08	SEMA3A/CFL1/MGLL/WDR36/CREB1/AMOT/E2F4/EDN1/CTTN/FGF13/WDTC1/MTOR/GOLGA4/GSK3B/ARHGAP5/NGF/ATP2B2/OMG/PAFAH1B1/RTN4/PTEN/ISLR2/RARG/RET/BDNF/CXCL12/SEMA3F/SLIT1/BMPR2/SRF/TSC1/WNT5A/XK/RND2/NDEL1/AKT1S1/CAV3/RAB11A/NRP1/CDK5R1/WNT3A/SEMA5A/PLXNA4/NTN1/ULK2/RB1CC1	46
GO:0070997	GO:0070997	neuron death	88/3493	260/18585	4.82205e-09	5.69101e-08	3.55569e-08	BCL2L11/CEBPB/STAMBP/CHL1/PPARGC1A/EGLN2/CHP1/AGAP2/CNTFR/CTNNB1/DHCR24/EGR1/ELK1/EPHA7/EPHB1/FOXO3/TRIM2/G6PD/GABRB2/GABRB3/GDNF/BBC3/GCLC/TOX3/GRIK2/HIPK2/GRIK5/GRIN1/NR3C1/HTT/KCNIP3/APAF1/APP/FASLG/IL13/ISL1/JAK2/KRAS/MAX/MCL1/MDK/MECP2/MEF2C/ASCL1/MAP3K11/NF1/NGF/NONO/NRAS/NTRK2/NR4A2/PARK2/SIX4/DDIT4/POU4F1/PPARA/OXR1/FBXW7/PRKCI/MAP2K7/RB1/BCL2L1/BDNF/SCN2A/MAP2K4/SET/SIAH1/SNCA/SRPK2/TFAP…	88
GO:0032409	GO:0032409	regulation of transporter activity	65/3493	173/18585	4.99259e-09	5.88224e-08	3.67517e-08	AHCYL1/PPARGC1A/CHP1/GSG1L/ADRA2A/ADRB1/DLG4/DMD/DRD2/FKBP1A/NLGN1/NEDD4L/CNIH2/STK39/ANK3/HTT/KCNIP2/KCNJ11/MEF2C/KMT2A/NEDD4/ATP1B1/ATP1B2/ATP1B3/NOS1/MINK1/PDE4B/PDE4D/CAB39/NLGN3/PRKCD/PRKCE/RELN/JPH3/NLGN2/STIM2/PTPN3/SCN1B/SCN2B/SCN4B/SGK1/WNK3/SNCA/STIM1/UTRN/YWHAH/CACNA1D/CACNB1/CACNB2/CACNB3/CACNB4/KCNAB1/CALM1/CALM2/NDFIP1/CALM3/CAMK2D/JPH4/CAV3/HAP1/SYNGR3/NRXN1/CABP1/TCAF1/OXSR1	65
GO:0007599	GO:0007599	hemostasis	160/3493	557/18585	5.03419e-09	5.92117e-08	3.69949e-08	SH2B3/RASGRP1/MRVI1/VAV3/CAP1/PROCR/CFL1/KIF2C/KIF3A/MGLL/CLIC1/COL1A1/COL1A2/COL3A1/STXBP5/SIRPA/MAPK14/CSK/CSRP1/ADRA2A/CXADR/DGKB/ADAMTS18/EDN1/ANO6/DMTN/F13A1/JMJD1C/FGA/FIGF/ENPP4/HABP4/FLI1/METAP1/RCOR1/NBEAL2/PIP5K1C/SLC7A8/CBX5/PIK3R5/SIN3A/ZNF385A/GATA2/GATA4/GATA6/GGCX/BRPF3/GNAI2/GNB1/SCARA5/GRB2/GRB7/H3F3B/HDAC1/HDAC2/HGF/EHD2/IGF2/APP/IRF1/IRF2/ITGA2/ITGA3/ITGA5/ITGAX/ITGB3/ITPK1/ITP…	160
GO:0030155	GO:0030155	regulation of cell adhesion	163/3493	570/18585	5.11428e-09	6.00516e-08	3.75197e-08	EDIL3/CDH13/CDK6/CITED2/DLC1/VAV3/CEBPB/OLFM4/CXCL13/CCR7/COL1A1/EGFLAM/CCM2L/CSF1/CSK/RC3H1/CTNNB1/BTLA/CYLD/CYP1B1/ADAMTS18/DLG1/DMP1/DTX1/DUSP3/EFNA5/EFNB1/EMP2/DENND6A/DMTN/EPHA1/EPHA3/EPHA7/EPHA8/EPHB3/FGA/KANK1/MTOR/RICTOR/NPNT/ABL2/GLI2/GPM6B/DLL1/ANK3/GRB2/GSK3B/HAS2/NRG1/HOXA7/IGF2/IHH/IL10/IL15/IRF1/ITGA2/ITGA3/ITGA5/JAK2/MIA3/KDR/L1CAM/ARHGDIA/LMO7/ARL2/SMAD3/SMAD7/ATXN3/MMP14/MYO1F/MY…	163
GO:0019827	GO:0019827	stem cell maintenance	58/3493	148/18585	5.4603e-09	6.40058e-08	3.99902e-08	CDH2/STAG2/MMP24/CREBBP/CTNNB1/JAG1/ELAVL1/EPHA1/ESRRB/FGF2/MTF2/ZHX2/FOXO1/FOXO3/ZCCHC11/DICER1/NIPBL/GATA2/FOXD3/DLL1/RBPJ/KIT/LIF/SMAD4/CNOT3/NOTCH1/PBX1/POLR2A/POLR2F/RIF1/SALL4/VANGL2/RAF1/BCL9/PRDM16/SFRP1/SKI/SMARCA4/SOX2/SOX4/SOX9/STAT3/ZFP36L2/TCF7L2/TEAD3/KLF10/NR2E1/ZIC3/LIN28A/KAT6A/HMGA2/EOMES/FZD7/LDB1/NOG/MED14/KLF4/SETD1A	58
GO:0002376	GO:0002376	immune system process	548/3493	2362/18585	5.69373e-09	6.66291e-08	4.16293e-08	HDAC5/BCL2L11/SH2B3/COL4A3BP/ACTR2/ACTR1A/RASGRP1/WASF2/TENM1/PSME3/TRIM13/CDK6/CD96/LRRC17/CDKN1B/KLF2/CITED2/ARIH2/SEC24B/VAV3/SYNCRIP/CEBPA/CEBPB/IPO7/ATG7/PROCR/OLFM4/CXCL13/POLR3F/POLR3G/CFL1/CTSC/TOB2/ADCY2/SEC24A/CCR9/FRS2/RAB10/KIF2C/CHD2/ADCY5/KIF3A/BVES/ADCY6/DUSP10/PADI2/TUSC2/ADCY8/ADCY9/RASGRP4/ADCYAP1/AP2M1/AP1S1/ADD1/CLTC/SP7/CCR7/CNR1/COL1A1/COL1A2/COL3A1/ANKRD54/CD200R1/KLF6/PPAR…	548
GO:0016358	GO:0016358	dendrite development	61/3493	159/18585	5.82019e-09	6.7994e-08	4.2482e-08	SEMA3A/SLC9A6/PDLIM5/CFL1/CIT/LZTS1/GRIN3A/SEZ6/DAB2IP/DCX/DLG4/LPAR1/EPHA4/EPHB1/EPHB3/ACSL4/CPEB3/NLGN1/BTBD3/CUX2/RBFOX2/ABL2/GRIN1/GSK3B/PACSIN1/HDAC2/APP/LRP4/CAPRIN1/MAP2/MATN2/MECP2/MEF2A/MEF2C/NEDD4/SLC11A2/NTRK2/MINK1/PAK1/PALM/DACT1/NLGN3/PRKG1/RELN/PTEN/PTPRD/RAC1/BDNF/STRN/NR2E1/YWHAH/CACNA1A/LRP8/CAMK2B/PICALM/NRP1/SYNGAP1/CDK5R1/DCLK1/NUMBL/RAPGEF2	61
GO:0034332	GO:0034332	adherens junction organization	47/3493	110/18585	5.97477e-09	6.96822e-08	4.35368e-08	CDH2/CDH12/CDH13/DLC1/SORBS1/FERMT2/CSK/CTNNB1/CTNND1/EFNA5/CTTN/DMTN/EPHA3/PIP5K1C/CADM1/CADM2/GPM6B/JUP/KDR/SMAD3/SMAD7/MLLT4/MMP14/PDPK1/RAB8B/RCC2/PTEN/PTK2/CADM3/PTPRK/PVRL1/RAC1/SDC4/SFRP1/CDH24/SRC/ACTG1/TSC1/PIP5K1A/ACTN1/ARHGEF7/DLG5/NUMBL/TAOK2/ACVRL1/MTSS1/CDC42	47
GO:0001657	GO:0001657	ureteric bud development	44/3493	100/18585	6.08991e-09	7.09054e-08	4.4301e-08	GDF11/BASP1/CTNNB1/BMPER/DLG1/EYA1/FGF2/FGFR1/FGFR2/FOXC1/FOXD1/NPNT/GDNF/HOXA11/HOXB7/SMAD3/SMAD4/SMAD5/SMAD7/SMAD9/PBX1/SIX4/LGR4/CTNNBIP1/PTCH1/TSHZ3/RARA/RARB/RET/ROBO2/BDNF/SALL1/SDC1/SDC4/SFRP1/BMP2/SOX9/WT1/CALB1/FAT4/DCHS1/NOG/MAGED1/CD44	44
GO:0051640	GO:0051640	organelle localization	119/3493	386/18585	6.38386e-09	7.4203e-08	4.63613e-08	HDAC6/ACTR2/RASGRP1/KATNB1/SEC24B/STK25/SEC24A/CPLX1/TMED2/KIF2C/CACFD1/KIF3A/PDCD10/STX1B/BTBD9/RIMS4/CTNNB1/CEP120/ZDHHC15/DLG4/DYNC1I1/DYNC1LI2/DPYSL2/TMEM201/MARK2/UNC13D/EYA1/FGFR2/NLGN1/RIMS1/UNC13A/KIF1B/SYT11/CLUH/CLASP1/PIP5K1C/SYT14/AP3M1/PCLO/GRIK5/PACSIN1/HTT/IL13/KIF5B/KIT/INSC/MAP4/MEF2A/MYH10/PAFAH1B1/PARK2/PAX6/ANKFY1/PDPK1/RAB8B/PEX13/PFN2/PLXNA2/TMED9/FNBP1L/SYNJ2BP/AP1AR/FMN2/P…	119
GO:0031589	GO:0031589	cell-substrate adhesion	93/3493	281/18585	6.39568e-09	7.42156e-08	4.63692e-08	BCL2L11/EDIL3/CDH13/CDK6/DLC1/OLFM4/SORBS1/FERMT2/BVES/CCR7/COL1A1/COL3A1/EGFLAM/CSF1/CTGF/CTNNB1/DAG1/DMP1/EDA/EFNA5/EMP2/CTTN/DMTN/EPHA1/EPHA3/EPHB1/EPHB3/FGA/NID2/KANK1/NPNT/GPM6B/GSK3B/HOXA7/ITGA2/ITGA3/ITGA5/ITGB3/JAK2/KDR/LAMC1/ARL2/SMAD3/ATXN3/MMP14/NF1/NF2/NID1/NOTCH1/MINK1/PDPK1/PIK3R1/TRPM7/AP1AR/PRKCE/RCC2/PTEN/PTK2/PTPRK/PTPRO/RAB1A/RAC1/BCL6/RREB1/RSU1/SDC4/SFRP1/RAPH1/SPOCK1/SRC/SRF…	93
GO:0048592	GO:0048592	eye morphogenesis	57/3493	145/18585	6.45504e-09	7.4779e-08	4.67212e-08	TOPORS/GDF11/IRX5/FRS2/OLFM3/COL5A1/COL5A2/CTNNB1/JAG1/EPHB1/HIPK1/ALDH1A3/TSPAN12/NIPBL/BHLHE22/HIPK2/IHH/FASLG/AQP1/LRP6/MEIS1/NF1/NTRK2/PAX6/CDON/PITX2/POU2F1/PPP2R3A/TENM3/PRKCI/PTPRM/PVRL1/RARB/RARG/RING1/RORB/BDNF/PRDM1/SIX3/SKI/SOX2/SOX9/SOX11/SP1/SP3/FOXL2/STAT3/TBX2/ZEB1/TFAP2A/WNT5A/CALB1/ARID1A/AXIN1/BCAR3/NKD1/SLC4A7	57
GO:0007015	GO:0007015	actin filament organization	95/3493	289/18585	6.50203e-09	7.51974e-08	4.69827e-08	ACTR2/ABI2/WASF2/TENM1/DLC1/CDC42EP2/NEBL/SORBS1/CDC42EP3/CFL1/CIT/ADD1/CCR7/PLEKHH2/PPARGC1B/JMY/CTGF/AMOT/DIAPH1/DLG1/DPYSL3/EMP2/CTTN/DMTN/EPHA1/PHACTR1/PPM1E/ARHGEF15/KANK1/ARFIP2/MTOR/RICTOR/KCTD13/ABL2/GRB2/TMOD2/PACSIN1/FSCN3/FMN1/AQP2/JAK2/RHOA/SMAD3/MAP3K1/MYLK/NF2/PAK1/PARK2/INPP5K/PFN1/PFN2/SERPINF2/SSH1/KIRREL/AP1AR/ENAH/PRKCD/PRKCE/PRKCI/FMN2/SHROOM4/SPTBN4/ACTA1/RAC1/RDX/SDC4/CXCL12…	95
GO:0044089	GO:0044089	positive regulation of cellular component biogenesis	96/3493	293/18585	6.54024e-09	7.53872e-08	4.71012e-08	HDAC6/PDCD6IP/BCL2L11/ACTR2/ABI2/WASF2/TENM1/CDKN1B/CDC42EP2/CXCL13/CDC42EP3/CCR7/MIEF2/JMY/CBLN2/CTGF/CTNNB1/AMOT/DLG1/DPYSL3/EDN1/CTTN/EPHA1/EPHB1/EPHB3/PPM1E/NLGN1/ARHGEF15/CUX2/ICE1/ARFIP2/CNOT6L/MTOR/RICTOR/PAN3/BBC3/GPM6A/GRB2/GSK3B/IDE/FMN1/AQP1/KDR/KIT/RHOA/ARL2/SMAD3/MECP2/MAP3K1/MITF/NF2/PAK1/PALM/PFN1/PFN2/SERPINF2/NLGN3/FNBP1L/KIRREL/AP1AR/PRKCA/PRKCE/TENM2/CNOT6/NLGN2/SLAIN2/RAC1/RAL…	96
GO:0045787	GO:0045787	positive regulation of cell cycle	96/3493	293/18585	6.54024e-09	7.53872e-08	4.71012e-08	BCL2L11/PSME3/CDKN1B/CITED2/GIPC1/USP19/CIT/UHRF2/LSM11/E2F7/CTGF/DAB2IP/DAZL/DDX3X/DRD2/DUSP3/EDN1/EDN3/EREG/CCNY/C6orf89/FGFR1/FGFR2/SIN3A/ANKRD17/GATA6/HCFC1/IGF1R/IGF2/APP/INSM1/INSR/RHOA/LRP6/ASCL1/MSX1/MYOG/PAFAH1B1/PBX1/DYNC1LI1/LEF1/PDGFB/PGGT1B/PIM1/PLRG1/ATRX/PHIP/PPP2R5C/RBM38/PRKCA/PRKCE/RCC2/MEPCE/PSMA4/PSMA5/PSMB2/PSMC4/PSMD7/PSMD11/PTEN/CCAR2/WIZ/RARA/RB1/CCND1/RPS6KB1/RFWD2/SLC6A4…	96
GO:0016331	GO:0016331	morphogenesis of embryonic epithelium	58/3493	149/18585	7.31707e-09	8.42011e-08	5.26081e-08	DLC1/SEC24B/CFL1/ADM/CTNNB1/RDH10/ALDH1A3/FGFR2/SULF1/IPMK/KAT2A/GDNF/GLI2/GRSF1/HTT/APAF1/LRP6/OPA1/PCDH8/SUFU/SIX4/PFN1/GATAD2A/SEMA4C/ENAH/SALL4/VANGL2/PTCH1/MIB1/RARA/RARG/RET/SALL1/SFRP1/SFRP5/SKI/SOX4/SOX9/SOX11/STK4/TFAP2A/TGIF1/TSC1/KDM6A/VASP/WNT5A/WNT7B/LUZP1/FZD3/GRHL2/ARID1A/FZD6/LMO4/TP63/NOG/LHX2/HAND1/ZEB2	58
GO:0032874	GO:0032874	positive regulation of stress-activated MAPK cascade	50/3493	121/18585	7.709e-09	8.82706e-08	5.51506e-08	STK25/MAP3K2/FZD10/PDCD10/CCR7/CTGF/DAB2IP/EDN1/NRK/EPHA4/ANKRD6/MAPK8IP3/GAB1/MAGI3/HIPK2/MDFIC/HMGCR/MDFI/MAP3K1/MAP3K3/MAP3K4/MID1/MAP3K10/MAP3K11/MINK1/PAK1/TAOK3/HACD3/ZAK/SERPINF2/SEMA4C/MAP2K7/VANGL2/TAOK1/MAP2K4/BMP2/TGFB2/WNT5A/WNT7B/FZD5/AXIN1/FZD4/FZD7/TNFSF11/SPAG9/ZNF622/TAOK2/TRAF4/ZEB2/CDC42	50
GO:0048489	GO:0048489	synaptic vesicle transport	50/3493	121/18585	7.709e-09	8.82706e-08	5.51506e-08	CPLX1/CACFD1/STX1B/BTBD9/RIMS4/CTNNB1/ZDHHC15/DLG4/DPYSL2/FGFR2/NLGN1/RIMS1/UNC13A/SYT11/PIP5K1C/SYT14/AP3M1/PCLO/GRIK5/PACSIN1/PARK2/RAB8B/PFN2/DENND1A/RAB3B/RAB5A/RAP1A/RAP1B/CPLX3/SH3GL2/SNAP25/SNCA/STX1A/STX3/VAMP2/SYP/SYT1/SYT4/CANX/PICALM/EEA1/SYT3/DOC2A/SYDE1/AP3B1/SNAP23/SYNJ1/RAB3D/SNPH/RIMS3	50
GO:0097480	GO:0097480	establishment of synaptic vesicle localization	50/3493	121/18585	7.709e-09	8.82706e-08	5.51506e-08	CPLX1/CACFD1/STX1B/BTBD9/RIMS4/CTNNB1/ZDHHC15/DLG4/DPYSL2/FGFR2/NLGN1/RIMS1/UNC13A/SYT11/PIP5K1C/SYT14/AP3M1/PCLO/GRIK5/PACSIN1/PARK2/RAB8B/PFN2/DENND1A/RAB3B/RAB5A/RAP1A/RAP1B/CPLX3/SH3GL2/SNAP25/SNCA/STX1A/STX3/VAMP2/SYP/SYT1/SYT4/CANX/PICALM/EEA1/SYT3/DOC2A/SYDE1/AP3B1/SNAP23/SYNJ1/RAB3D/SNPH/RIMS3	50
GO:0050905	GO:0050905	neuromuscular process	45/3493	104/18585	7.78232e-09	8.89628e-08	5.55832e-08	ADCY5/PRRT2/GRIN3A/TPP1/DLG4/DRD1/DRD2/ALDH1A3/RBFOX2/PNKD/GIGYF2/ABL2/ABR/GRIN1/GRIN2C/HOXC10/HOXD10/APP/KCNA1/MECP2/MYH10/ATP2B2/PAFAH1B1/PARK2/CLIC5/POU4F1/RBFOX1/PTEN/JPH3/NLGN2/BCR/ATXN2/SCN1A/SCN8A/NPAS3/SOX2/UCHL1/CACNA1A/NR4A3/CAMK2B/JPH4/CNTNAP1/PDE8B/NRXN1/IGDCC3	45
GO:0032868	GO:0032868	response to insulin	93/3493	282/18585	7.804e-09	8.90635e-08	5.56461e-08	HDAC5/SORBS1/FRS2/RAB10/OSBPL8/ACVR1C/CPEB2/ADM/KLB/EGR1/EGR2/EIF4B/EIF4G1/FGF2/FGF5/FGF7/FGF9/FGFR1/FGFR2/FGFR4/WDTC1/FOXO1/KANK1/ACSL6/ATP6V1C2/MTOR/GAB1/GOT1/GRB2/GRB10/GSK3A/EEF2K/HADHA/IDE/IGF1R/IGF2/IL10/INHBB/INSR/IRS1/KRAS/MAX/FOXO4/NRAS/PAK1/PAX6/PDE3B/PRKAG2/PDGFB/PDK4/PDPK1/CAB39/RAB8B/INPP5K/ATP6V1A/ATP6V1B2/PIK3C2A/PIK3R1/PPARA/PPM1A/PID1/PHIP/STRADB/PRKAA1/PRKAB2/PRKCA/PRKCD/PRKCI/M…	93
GO:0051656	GO:0051656	establishment of organelle localization	96/3493	294/18585	7.94158e-09	9.04843e-08	5.65337e-08	ACTR2/RASGRP1/KATNB1/SEC24B/STK25/SEC24A/CPLX1/TMED2/KIF2C/CACFD1/KIF3A/PDCD10/STX1B/BTBD9/RIMS4/CTNNB1/ZDHHC15/DLG4/DYNC1I1/DPYSL2/TMEM201/EYA1/FGFR2/NLGN1/RIMS1/UNC13A/KIF1B/SYT11/CLASP1/PIP5K1C/SYT14/AP3M1/PCLO/GRIK5/PACSIN1/HTT/KIF5B/INSC/MAP4/MYH10/PAFAH1B1/PARK2/PAX6/RAB8B/PFN2/TMED9/FNBP1L/AP1AR/FMN2/PTK2/DENND1A/RAB1A/RAB3B/RAB5A/RAB27B/RAP1A/RAP1B/RB1/CPLX3/SH3GL2/SLIT1/SNAP25/SNCA/STX1A…	96
GO:0014855	GO:0014855	striated muscle cell proliferation	27/3493	48/18585	8.05709e-09	9.16494e-08	5.72617e-08	C3orf58/ERBB4/FGF2/FGF9/FGFR1/FGFR2/FOXC1/TENM4/GATA4/GATA6/GJA1/HDAC2/NRG1/RBPJ/MEF2C/MYOG/NOTCH1/PRKAR1A/RXRB/NDRG4/TBX2/TBX5/TGFB2/TGFBR2/TGFBR3/MEGF10/NOG	27
[truncated: 1,727 more rows]

## Sheet: molecular function
	ID	Description	GeneRatio	BgRatio	pvalue	p.adjust	qvalue	geneID	Count
[truncated: 330 more rows]
