# Supplementary material for: A small molecule drug promoting miRNA processing induces alternative splicing of MdmX transcript and rescues p53 activity in human cancer cells overexpressing MdmX protein
Source: PLoS One. 2017 Oct 3;12(10):e0185801. doi: 10.1371/journal.pone.0185801 (PMC5626491; doi:10.1371/journal.pone.0185801)
Supplement: S5 Table — (XLSX) [file pone.0185801.s008.xlsx]

## Sheet: GSE
S5 Table
Gene Set Enrichment - RNA splicing
Pathway ID	Pathway Description	Gene ID
GO:0043484	regulation of RNA splicing	MBNL2,CELF1,SRSF10,CLK3,DDX5,DYRK1A,ACIN1,RBFOX2,HNRNPA2B1,HNRNPF,MBNL1,PIK3R1,POLR2A,RBFOX1,RBM38,MBNL3,CELF4,PTBP1,CLK4,PTBP2,SRSF6,SRSF7,SON,SRPK1,SRPK2,TIA1,SRRM4,WTAP,THRAP3,PTBP3
GO:0008380	RNA splicing	PDCD7,MBNL2,SRRM1,SYNCRIP,CELF1,SRSF10,PPARGC1A,SF3A3,CLP1,NUDT21,HNRNPUL1,CLASRP,CLK3,SREK1,DDX5,DHX15,DYRK1A,HNRNPA3,CASC3,DNAJC8,PUF60,RALY,ACIN1,SF3B3,RBFOX2,FUS,PABPC1,SREK1IP1,HNRNPA1,HNRNPA2B1,HNRNPF,HNRNPH3,HNRNPK,HNRNPU,MBNL1,HNRNPM,NONO,NOVA1,YBX1,PCBP2,DBR1,CDC40,LUC7L2,PPIL1,LUC7L3,CDK12,PHAX,PIK3R1,PLRG1,PPIL3,PNN,POLR2A,POLR2F,RBFOX1,PRPF39,PRPF38B,RBM38,PRPF40A,MBNL3,CTNNBL1,CELF4,…
GO:0006376	mRNA splice site selection	CELF1,SRSF10,SF3A3,MBNL1,LUC7L2,LUC7L3,CELF4,PTBP2,SRSF5,SRSF6,SF1,YTHDC1
GO:0000375	RNA splicing, via transesterification reactions	MBNL2,SRRM1,SYNCRIP,CELF1,SRSF10,SF3A3,CLP1,NUDT21,HNRNPUL1,DDX5,DHX15,DYRK1A,HNRNPA3,DNAJC8,RALY,ACIN1,SF3B3,RBFOX2,FUS,PABPC1,HNRNPA1,HNRNPA2B1,HNRNPF,HNRNPH3,HNRNPK,HNRNPU,MBNL1,HNRNPM,NOVA1,YBX1,PCBP2,DBR1,CDC40,LUC7L2,PPIL1,LUC7L3,PHAX,PLRG1,PPIL3,PNN,POLR2A,POLR2F,CTNNBL1,CELF4,PTBP1,PTBP2,SRSF2,SRSF5,SRSF6,SRSF7,SNRPA,SRPK1,SRPK2,GCFC2,TIA1,SF1,DGCR14,SRRM4,KHSRP,CDK13,PRPF4B,YTHDC1,WTAP,S…
GO:0000377	RNA splicing, via transesterification reactions with bulged adenosine as nucleophile	MBNL2,SRRM1,SYNCRIP,CELF1,SRSF10,SF3A3,CLP1,NUDT21,HNRNPUL1,DDX5,DHX15,DYRK1A,HNRNPA3,DNAJC8,RALY,ACIN1,SF3B3,RBFOX2,FUS,PABPC1,HNRNPA1,HNRNPA2B1,HNRNPF,HNRNPH3,HNRNPK,HNRNPU,MBNL1,HNRNPM,NOVA1,YBX1,PCBP2,DBR1,CDC40,LUC7L2,PPIL1,LUC7L3,PHAX,PLRG1,PPIL3,PNN,POLR2A,POLR2F,CTNNBL1,CELF4,PTBP1,PTBP2,SRSF2,SRSF5,SRSF6,SRSF7,SNRPA,SRPK1,SRPK2,GCFC2,TIA1,SF1,DGCR14,SRRM4,CDK13,PRPF4B,YTHDC1,WTAP,SART3,T…
GO:0000398	mRNA splicing, via spliceosome	MBNL2,SRRM1,SYNCRIP,CELF1,SRSF10,SF3A3,CLP1,NUDT21,HNRNPUL1,DDX5,DHX15,DYRK1A,HNRNPA3,DNAJC8,RALY,ACIN1,SF3B3,RBFOX2,FUS,PABPC1,HNRNPA1,HNRNPA2B1,HNRNPF,HNRNPH3,HNRNPK,HNRNPU,MBNL1,HNRNPM,NOVA1,YBX1,PCBP2,DBR1,CDC40,LUC7L2,PPIL1,LUC7L3,PHAX,PLRG1,PPIL3,PNN,POLR2A,POLR2F,CTNNBL1,CELF4,PTBP1,PTBP2,SRSF2,SRSF5,SRSF6,SRSF7,SNRPA,SRPK1,SRPK2,GCFC2,TIA1,SF1,DGCR14,SRRM4,CDK13,PRPF4B,YTHDC1,WTAP,SART3,T…
GO:0048024	regulation of mRNA splicing, via spliceosome	MBNL2,SRSF10,DDX5,DYRK1A,ACIN1,RBFOX2,HNRNPA2B1,MBNL1,CELF4,PTBP1,SRSF6,SRSF7,SRPK1,SRPK2,TIA1,SRRM4,WTAP,THRAP3,PTBP3
GO:0033119	negative regulation of RNA splicing	SRSF10,ACIN1,HNRNPA2B1,CELF4,PTBP1,PTBP2,SRSF6,SRSF7,PTBP3
GO:0048025	negative regulation of mRNA splicing, via spliceosome	SRSF10,ACIN1,HNRNPA2B1,CELF4,PTBP1,SRSF6,SRSF7,PTBP3
GO:0000381	regulation of alternative mRNA splicing, via spliceosome	MBNL2,DDX5,DYRK1A,RBFOX2,MBNL1,CELF4,PTBP1,SRSF6,SRRM4,WTAP,THRAP3
